# Supplementary material for: Gag proteins encoded by endogenous retroviruses are required for zebrafish development
Source: bioRxiv. 2024 Mar 25:2024.03.25.586437. Preprint. [Version 1] doi: 10.1101/2024.03.25.586437 (PMC10996621; doi:10.1101/2024.03.25.586437)
Supplement: Supplement 3 [file media-3.gz]

Archive with 5 entries (4 files):
- supp_data_1
- supp_data_1/BHIKHARI_1000_8750.mafft.fa
- supp_data_1/BHIKHARI_2_1000_9350.partitions.nwk
- supp_data_1/BHIKHARI_1000_8740.partitions.nwk
- supp_data_1/BHIKHARI_2_1000_9350.mafft.fa
