# Supplementary material for: Gag proteins encoded by endogenous retroviruses are required for zebrafish development
Source: bioRxiv. 2024 Mar 25:2024.03.25.586437. Preprint. [Version 1] doi: 10.1101/2024.03.25.586437 (PMC10996621; doi:10.1101/2024.03.25.586437)
Supplement: Supplement 3 [file media-3.gz › supp_data_1/BHIKHARI_1000_8750.mafft.fa]

>BHIKHARI|1136581 chr21|(23779026..23787741)|LTR/ERV1|BHIKHARI_LTR:BHIKHARI_I-int:BHIKHARI_LTR
tgtggggagtcaacggatcgttccagaaccg-aacaagccacagaccatgttatccttaaaagattggttgg
-tgcctaaatgtctgagctttgattt--cattttcaaagcaatccacaggcacccagcaaaaggc-aatcca
caggacgactatccagtcaacatcacagttgcgtgttaattaacttta-caccttaaaacaat---aagagg
ctctac-aatcaaaaacccaccaaaccggtttttgag----------aagtaccttttggtttgcgtgtcct
-ttggcgtctgc-aaggaatacacatt-ctcaggcagacaca-gaagctatcagaaa--cgcttgcaaagtt
t-aatggacatacagtaa----aact-gtgtttatttg--agtaatgtatgt--------ttgctttatgtt
tctgtagatttttgtgtgtacatgttccatgtgtttaac-aaaactgttatgg--atagt----------ta
atga-gtaatagccctt---agtgataaatgaaatctacagaatgtttgtgaaatacttcatgttt----gg
tatcgattgaaagctaggaacatttcatatgcattggtttatatgaagaa-----actatactatgaaaagt
gtcgacgttataagactttattttaaccactatgct-atcaaagcagca--------cccacaccaggtgtc
aacccggcctcc-------tagagggcagaattg-gggtgtga-ctccaccccgcaccttatctgattggac
aagcattgtgtagacccagcctcta-----ccaaagcctataaaactttgaacaaagg-aatttcatcgtc-
---gtcttttgccggtcatc-------------tttgccagtcgtcaccgccgtcgctgcccggacgtcgct
cttctcgtgctgtggccgttacatcgcctcgccggaagcctcgttacatcacggagcagac-----------
-cgcgaccttcacttgctgccggctcgacccccgatctgcttgtgcaaccgcttcaacaacaagtcatcggg
tcaacacatcc--aaactc-tgaaact-catcctaactacaggaa-cccaggaaggacttcg-----aacgc
cgccttgtccaacatcc-gtatccctagcaatcgac------------------taaggaaacccctcttca
ccgac-aagggaattccatcacgtcactgaagttgctacgctgaccaatcagcttcgccgggatttcccttt
ggaccagtcgaggaaaccaa--attacatcagaacgcaagtagcacaaacaaggtttctatccattgctgac
tctggtgtgaattatgtttaagtagtaaagaatagcgaaattctctgcttttatggtttctctcaggttgca
atgctaagaacttagcaaaggctagaagttaaatccactcagtcaaaactctcctcaaactgcttgtgcgtg
tgtgtatgtatgtgcgtttgtttgttttacgta------gattagtac-tttgtgttgtagagtagcaataa
acttttgtttcgttttaagatccgtgttggtgtgttgtgtgctttataagttaatgcctcagcttcagatac
tgctaccttgctcattaaataattaga-tactg-tttttatattgttattgttggccacgtaatagtataat
acaggattgctttacactaaacgttctatttgctggacaaatacttaagttaagtgtaagctttaaataatt
ctatgtgaatcatgttcgaatctttgattcgaatccccaaagtttaaacatgatttaaaccaaagagctgat
tcttacatagtggtggagaatg---cgggcaagcagatctaacttttaaagcacaaaacccagaaatcacgt
tgttaatcttttctatttttgcctggaaagaatagattagagggaacaaaagttttgttactgcacaatttc
attgtggtaccatttgttttattgcttgactacatttagtgttgttaagaaagtaaaacttcatttaagttg
tccgccgagacaaactgtaagccgctctaaagcgcatgtagagaaagacaaagcgtattcctttgtgcttat
ctcataacgttatataaggccttcacagtatgatttcgtacgccgcgattcccggatggaaactcaactgtg
ttttctcctggtaactgatttagcatagctaactaaattcttgttgccctgtaatttgctaagacttagtga
attatttaaaacgcggagctcagag--aaagctgcctagcgtagtttataggagaagttttgaaattgatca
attgaaattgtggtttgattccacggatgtgtttgcagtctacacagacttaacacagagtgctgagatccc
ccatatctctgtcccgatttgtattaatctcagaaatcctgttgattaatt-tatctcactttcatgagttg
ag-atggttcagtactgttaagatataaaatctaactagtgctttctgcttgaacagtgtgagatgcgccgt
catctcaagtgatactgtgaaatttgctaaaattccactttgtggtcgttgccatagcagcaaccttggtcc
ggaag-tacagagagacttgccggaattacattcaagcgcgcatgtgcagtc------cgccagtgccagct
tgaattgtaaacaaagagcatagcgtgaagctaagctaaactaacgctaacgcgtttgcattaaagtttatg
catttccagtagcagcgaaggctaatagatagcacgtagcatttagtggtc-ttaaatgcattgcatggctg
atgcttgaaataactcttgcatctcag-ttgtttctctttactcaccttggaaaagttgacgaatgcaaagt
taataaaagtgtgcacgatctaactgctgagtttaatcaccatcattttatt-ttatttt-tgtttttcctg
ctgtacttggcctgttgaatttgatcagtttgaactcacataagctgttggttttattagtgatgaattata
g-ttttgttttcatgacaataaattaatgctctctgacctgtacaagtataaatactttttccattcatcaa
catctaggaacacccatttcctataattgttgatttatacggataagactcactgattaaattaattatgat
tgtttaatttaatgataaactgcattaaatgttactctaaccaacttcattgttttgaaattttaatttcat
taatggttcatttatgcatggctttatcattttagcaataattaataatt-taatttagtcattagtgttct
tatcaatcttaatgataacttataaaagttattaccacgttaaagattta------------aagttaagtt
caattcaaaattaaatttagtctattaaatttagtttattttaagcctgcttacagacagtgctccccctgc
tgcttcattgatgcaattggacagtgcagcccagtgagctgtaatggtaccaacctaagccatcattgagcc
tagtcttagagcagtagc--cctccaattagccaaactacaaaaggaaaattcagatttttctactacgtag
gctaagcatttactatataacacaataaaaccaacacttcttgtagtgtcaactcgacagcgccaccgcttt
gacatccttaaagacacctaatgctaagagaaaactaactcctttgttatctctttcaactaactatcttct
ttttactggactattgatgctggtttaaggattgtgcttgtgagagtc-aaaaagcagagaatttt-agaaa
catttaatagatgtttgggacacttg--------aacacttttaattgttgaaattgtctgatctcacccct
cctttctcactcatcaggtcaacaagaggataggcgtcgttagatccaattctaaacacgcatccagaaaca
atttatttggtgtacggagtcaatcctattcagaagccaatactgttattgttttcctactttctgtcactt
cagaggaaag-ttaatagcaacttcagtcctggtatttagaaatctta----tttttatatttaacaaaagc
taaaggaaccctctctctaggaaagtggaaactacagattttcaccctactccttagtctccttatcacttt
tg-ttttctttgttctctcactgtgtctgtgctactgactctttccacagagactaccagttagacacgcgt
acccaccagagggccacagttccagagaaccacacttaactcaacattagtacacacttaacattgcacatt
aacatttctccttttctgtttgcattgttctaccttgttttttt----tctttctcctctctatctctcttc
aaggtctgtgtcagttaaaatcctaagtcct-ccccccgccgcaaaacatggctcactccaaagatcctgtt
ggccactggaaggacctggaaacatggctaagcattgtaacaggcagtctcctccctaaagctgccgaaaca
ctgcagcccctgacgcaaaaacaattggatgagaacatagacagcatcatgaagcaagacccaagtcaaagc
ttcaaccacaaggagctggccaaaatcactggtactttgagtcacacactcatagccaccctcaaattgagt
gacagacacgcctcccaactccaacacaagctgacacgcctgcaagcccgcatcaagcagctagagctagag
gctcaggaacgtctggaacaaccaaatgaggtggatgaaggtaccacagaggagatcgaataattacaagaa
gctttaacagcaatcacagaagaaagagaacaagccagagcagaccacgctgacgtcgctaacaagctagat
tatgctgaacagctactgaaggaagcgaaggtggacttaagagacaagaaggccagaatcaaagcccttgaa
actcacctgagcgaagcaagacatgagatcgacagactaatgcaggaagtggatgacatcaaagaggagtcc
gccagtgaactcaggcatgcctatgcactgcgctatgaacctccaaagacaagatgtgcaccagcctcgccc
ctgccaagcaggacaggatcccctgtccctgagctctcacctattgaaagaggtgagaaaccatgccaaaga
tcttcgccaacaccttctgaagagccttaccttaccccacagcgacgagagcctgtgatagccagtcacaga
tcgtcatacagtctggaccttaaagaccttgacaagctggccagaaacattgggaagtttactccaagtgtg
tcaggtggtttggaggtccacgcttatttgcaagacattgatttccacctggaaatgagacccaatgtctct
aataaagaaagactgtatttgcttcgagccacatccagcactgaggtgcgcagcttcctggaccgacaaccg
gctcgggtaaagaatgattatcgcttgctccaagaagccctcatcagagagtttgcaaaccctgaatcagat
caaggacttttaggtgctctggagacaaaacaagctcgcaatgagtccccacatgcttactacaaccgactc
aggcaagcctttttcggaactcgcaacgaaccgaatatggaagaagacctgaactttaagattctcttcctg
agaaacctccatcctgcagtaagccaacatctcggagta---ctcgcatgcccacgaacaatgagcatccaa
caattgcgagatttgacacagaaagcccacgacaaacaaaagatggtgttagagaagaacactaaaactgca
aaagttcttgactttaacacccagaatccagaactggcactagagggtgcccaacgcccaaacagcgtgaga
ccactatccccagcgtggaatgcgtctccgtccaatagacaacagaactcctacgctgacacgagattcaaa
cagagtaacagtcactgggatggactgcatggacaacgacgctcacctgaacaccaccaggaaagaaaccaa
tgggggtcaaacaaaagctggtcaccatccagtagtccctccaagggaagacatcaaaaccctgtaacatca
agtccaaggagtcaacgaaggtactccagacacttccaccctgacaacgctcagactcaatcccagcaagag
gaaaatgccccaccgggatttaaccctcaagaactggtgaaattgatgatgaaagagtttctcaaatgcata
gaggaggacaggaaacgggaaaaggaaaaagcagattcagcctgactagtcgccgagcggagaagcagcaac
cccctgaaccaacaaacacttgcaggtgaaagccctcaggctcccaaaagtgccgttcgggtcgtctgccac
tcctccgacaaacctcagttcagtcctgaaacccttcctgacccatgccaaactccgctacctccgttactg
gatgaacatttgactgctccatcatcattgaacaacaaatgggggaggaccacaacttgacacagatcaact
gttctaccc-tcttcacactaacataacctttgacattctagggaaacacctagttaaacacaacactaata
ctttctcctctacagcactgctagaacaacttctagt-agcgaggatccactccacgtatgcaacactgtta
ttgctggtttttaacctatcttg-tttttttgcatccctgtgcctcttgatttccttctt--tctctctctc
tccctaactgatttgcagttccagtcccctctacagggaactcctgcaaattcatgcatagggcct---aaa
agtaggattgactcc-ttctcccaaattagtgtcaattgctgcagaattattgcttatttaagttgaagcta
gcgccactccatacttgcaatgaagtaaactagctaaataactaaatttgaattatttcaggcaatgttaca
ctacaccttgtgttcttgacccgaacaatttaagctaaaacctgcaccagaactcagtctatggaatggaaa
tgtggtttgtgtcttgtgtgtctgttctctctctacctatgcctcttgttccagtgtctgccgatgttcatg
ccaggaacatcaccatccaaatgggggatgtggggagtcaacggatcgttccagaaccgaacaagccacaga
ccatgttatccttaaaagattggttggtgcctaaatgtctgagctttgatttcattttcaaagcaatccaca
ggcacccagcaaaaggc-aatccacaggacgactatccagtcaacatcacagttgcgtgttaattaacttta
caccttaaaacaataagaggctctacaatcaaaaacccaccaaaccggtttttgagaagtaccttttggttt
gcgtgtcctttggcgtctgcaaggaatacacattctcaggcagacacagaagcgatcagaaacgcttgcaaa
gtttaatggacatacagtaaaactgtgtttatttgagtaatgtatgtttgctttatgtttctgtagattttt
gtgtgtacatgttccatgtgtttaacaaaactgttatggatagttaatgagtaatagcccttagtgataaat
gaaatctacagaatgtttgtgaaatacttcatgtttggtatcgattgaaagctaggaacatttcatatgcat
tggtttatatgaagaaactatactatgaaaagtgtcgacgttataagactttattttaaccactatgctatc
aaagcagcacccacaccaggtgtcaacccggcctcctagagggcagaattggggtgtgactccaccccgcac
cttatctgattggacaagcattgtgtagacccagcctctaccaaagcctataaaactttgaacaaaggaatt
tcatcgtcgtcttttgccggtcatctttgccagtcgtcaccgccgtcgctgcccggacgtcgctcttctcgt
gctgtggccgttacatcgcctcgccggaagcctcgttacatcacggagcagaccgcgaccttcacttgctgc
cggctcgacccccgatctgcttgtgcaaccgcttcaacaacaagtcatcgggtcaacacatccaaactctga
aactcatcctaactacaggaacccaggaaggacttcgaacgccgccttgtccaacatccgtatctctagcaa
tcgactaaggaaacccctcttcaccgacaagggaattccatcacgtcactgaagttgc-----tacgctgac
caatcagcttcgccgggatttccctttggaccagtcgaggaaac--caaattacatcagaacgcaagtagca
caaacaaggtttctatccattgctgactctggtgtgaattatgttt--aagtagt-aaagaatagcgaaatt
ctc--tgcttttatgg--tttctctcaggttgcaatgctaagaacttagcaaaggctagaagttaaatccac
tcagtcaaaactctcctc-aaactgct--------tgtgcg----------------tgtgtgtatgtatgt
gcgt-------------ttgtttg-ttttacg------tagattagtac-tttgtgttgtag-agtagcaat
aaacttttgtttcgt-tttaagatccgtg-ttg-gtgtgttgtgtgctttataagttaatgcctcagcttca
gatactgctaccttgctcattaaataattagatactg-tttttatattgttattgttg--------gccacg
ta-----atagtataatacaggattgctttaca-ct-aaacgttct--------------------------
-----a-tttgctggacaaatacttaagttaagtgtaagctttaaataattctatgtgaatcatgttcgaat
ct---ttgattcgaatccccaaagttt-aaacatgatttaaaccaaagagctgattcttaca
>BHIKHARI|1574318 chr4|(38175015..38183724)|LTR/ERV1|BHIKHARI_LTR:BHIKHARI_I-int:BHIKHARI_LTR
tgtagtgagtcaacggatcgttccagaaccg-aacaagccacagaccatgttatccttaaaagattggttgg
-tgcctacgagtctgag-attgattt--cattttcaaagcaatccacaggcacccagcaaaaggcaaatcca
caggatacctagccagtcaacatcacagttgcgtgttaattaacttta-caccctaaaacaat---aagagg
ctctac-aatcaaaaacccaccaaaccggtttttgag----------aagtaccttttggttcgcttgtcct
-ttggcgtctgc-aaggaatacacatt-ctcaggcagacaca-gaagcgatcagaaa--cgcttccaaagtt
t-aatggacatttaagta----aaac-a-gtttatttg--agtaatgtacgt--------ttgctttatgtt
tctgtaggtttttgtgtgtacatgttccatgtgtttaac-aaaactgttatgg--atagt----------ta
ttga-gtaatagccctc---agtgacaaatgaaatctacagaatgtttgtgaaatacttcatgttt----gg
tatcgattgaaagctaggaacatttcgaatgcattggtttatataaagaa-----accatactatgaaaagt
gttgacgttataagactttattttaaccactatgct-atcaaagcagca--------cccacaccaggtgtc
aacccggcctcc-------tagagggcagaattg-gggtgtga-ctccaccccgcaccttctctgattggac
aagtattgtgtagacccagcctcta-----ccaaagcctataaaactttgaacaaaag-aatttcatcgtc-
---ggcttttgccggtcatc-------------tttgccagtcgtcaccgccgtcgctgcccggacgtcgct
cttctcgtgctgtggccgttacatcgcctcgccggaagcctcgttacatcacggagcagac-----------
-cgcgaccttcacttgctgccggctcgacccccgatctgcttgtgcaaccgcttcaacaacaagccatcggg
tcaacacatcc--aaactc-tgaaact-catcctaactacaggaa-cccaggaaggacttcg-----aacgc
cgctttgtccaacatct-atatccctagcaaccgac------------------taaggaaacccctcttca
ccgac-aagggaattccatcacgtcactgaagttgctacgctgaccaatcagcttcgccgggatttcccttt
ggaccagtagaggaaaccaaa--ttacatcagaacgcaagtagcacaaacaaggtttctatccattgctgac
tctggtgtgaattatgtttaagtagtaaagaatagcgaaattctctgcttttatggtttctctcaggttgca
atgctaagaacttagcaaaggctagaagttaaatccactcagtcaaaactctcctcaaactgcttgtgcgtg
tgtgtatgtatgtgcgtttgtttgttttacgta------gattagtac-tttgtgttatagagtagcaataa
acttttgtttcgttttaagatccgtgttggtgtgttgtgtgctttataagttaatgcctcagcttcagatac
tgctaccttgcttattaaataattaga-tactg-tttttatattgttattgttggccacgtaataatataat
acagaactgctttacactaaacgttctatttgctggacaaatactaaagttaagtgtaagctttaaataatt
ctatgtgaatcatgttcgaatctttgattcgaatccccaaagtttaaacatgatttaaaccaaagagctgat
tcttacatagtggtggagaataattcgggcaagcagatctaacttttaaagcacaaaacccagaaatcacgt
tgttaatcttttctatttttgtccggaaagaatagattagaaagaacaaaagttttgctactgcacaatttc
attgtggtaccatttgttttattgcttgactacatttagtgttgttaagaaagtaaaacttcatttaagttg
tccgccgagacacactgtaagccgctctaaagcgcatgtagagaaagacaaagcgtattcctttgtgcttat
ctcataacgttatataaggccttcacagtatgatttcgtacgccgcgattcccggatggaaactcagctgtg
ttttctcctggtaactgatttagcatagctaactaaattcttgttgccctgtaatttgctaatacttagtaa
attatttaaaacgcggagctcagag--aaagctgcctggcgtagtttataggagaagttttgaaattgatca
attgaaattgtggtttgattccacggatgtgtttgcagtctacacagacttaacacagagtgctgagatccc
ccatatctctgtcacgatttgtattaatctcagaaatcctgttgattaattttgtctcactttcataagttg
agaatcgttctgtactgttaagatataaaatctaactagtgctttttgcttgaacagtgtgagatgcgccgt
catctcaagtgatactgtgaaatttgctattattccactttgtggtcgttgccatagcagcaaccctggtcc
ggaag-tacagagagacttgccggaattacattcaagcgtgcatgtgcagtc------cgccagcgccagct
tgaattgtaaacaaagagcatagcgtgaagctaagctaaactaacgctaacgcgtttgcattgaagtctatg
catttccagtagcagcgaaggctaatagatagcacgtagcatatagtggtc-ttaaatgcattgtatggcta
atgtttgaaataactcttgcatctcag-ttgtttctctttactcaccttggaaaagttgacaaatgcaaagt
taataaaagtgtgcacaacctaactgctgagtttaatcactattattttatt-taatttt-tgtttttcctg
ctgtacctggcctgttgaatttaatcagtttgaactcacttaagctgttggttttattagtgatgaattata
g-ttttgttttcatgactataaattaatgctctctgacttattcaattataaaaactttttccattcatcaa
catctaggaacacccatttcctataattgttgatttatacggataagactcactgattaaataaattataat
tgtttaatttaatgataaactgcattaaatgttactctaaccaacttcattgttttgaaattttaatttcat
taatggttcatttatgcatggctttatcattttagcaataatcaataatt-taatttagtcataagtgttct
tatcaatcttaatgataacttataaaagttattaccacgttaaagattta------------aagttaagtt
caattcaaaattgaatttagtctattaaatttagtttattttaagcctgcttacagacagtgctccccctgc
tgcttcattgatgcaattggacagtgcagcccagtgagctgtaatggtaccaacctaagccatcattgagcc
tagtcttagagcagtagc--cctccaattagcc-aacttcaaaaggaaaattctgatttttctaatacgtag
actaagtggttactatataacacaataaaaccaaccctttttg-agtatcaactcaacagtgccattgtttt
gacatccttaattacacctaatgctaagagaaaa-taactcctttgttatctctttc----aactatcttct
ttt-actggactattgatgctggtttaaggattgtgcttgtgagagtc-aaaaagcagagaatttt-agaaa
caattaatagatgtttgggacacttg--------aacacttttaattgttaaaattgtctgatctcacccct
cctttctcactcatcaggtcaccaacaagataggcgttgttagatccaattctaaacacgcatcctgaaaca
atttatttggtgtacggagtcaatcctattcagaagccaatactgttattgttgtcctactttctgtcactt
cagaagaaag-ttaatagcaacttcagtcctggtatttagaaatctta----tttttatatttaacaaaagc
taaaggaaccctctctctaggaaagtggaaactacagtttttcaccctactccttagtctccttatcacttt
tg-ttttttttgttctctcactgtgtctgtgctactgactctttccacagagactaccagttagacacgcat
acccaccagagggccacagttccagagaaccacacttaactcaacattagtatacacttaacattgcacatt
aacatttctccttttctgtttgcattgttctaccctgttttttttttctctttctcctctctatctctcttc
aaggtctgtgtcagtt-aaatcctaagtcctcccc-tcgtcgcaaaacattgctcaccccaaagatcctgtt
ggccactggaaggacctggaaacatggctgagcgttgtaacaggcagtctcctccctaaagctgccgaaaca
ctgcagcccctgacgcaaaaccaattggatgagaacatagacagcatcatgaagcaagacccaagtcaaagc
ttcaaccacaaggagctggccaaaatcactggtactttgagtcacacactcatagccaccctcaaattgagt
aacagacacgcctcccaactccaacacaagctgacacgcctgcaagcccgcaccgagcagctagagctagag
gctcaggaacgtctgaaacaaccaaatgagatggatgaaggtaccacagaggagatcaacaaactacaagaa
gccctaacagccatcacagaacaaagagaacaagccagagcagaccacgctgacgtcgctaacaagctagat
tacgctgaacagctactgaaggaagcgaaggtggacttaagagacaagaaggccagtatcaaagcccttgaa
actcacctgagcgaagcaagacatgagatcaacagactaatgcaggaagtggatgacatcaaagaggagtcc
gccagtgaactcaggcatgcctatgcactgcgctatgaacctccaaagacaagatgtgcaccagcctcgccc
ctgccaagcaggacgggatcccctgtccctgagctctcacctactgaaagaggtgaaaaaccacatcgaaga
tcttcgccaacaccttctgaagagtcttaccttatcccacagcgacgagagcctgtgatagccagtcacaga
tcgtcatacagtctggacctgaaagaccttgacaagctggccagaaacattggcaagtttactccaagtgtg
tcaggtgggttggaggtccacgcttacttgcaagacattgatttccacctggaaatgagacccaatgtctct
gataaagaaagactgtatttgcttcgagccacatccagcactgaggtgcgcagcttcctggaccgacaaccg
gctcgggtaaagaacgattaccgcttgctccaagaagccctcatcaaagagtttgcaaaccctgaatcagat
caaggactgttaagtgctctggagacaaaacaagctcgcaatgagtccccacatgcttactacaaccgactc
aggcaagcctttttcggaactcgcaacgaaccgaatatggaggaagacctgaactttaagattctcttcctg
agaaacctccatcctgcagtaagccaacatctcggagta---ctcgcatgcccacgaacaatgagcatccag
caattgcgagatttgacacagaaagcacacgacaaacaaaagatggtgttagagaaaaacactaaaactgca
acagttcttgcctttaacacccagaatccagaactggcactagagggtgcccaacgcccaaacagcgtgaga
ccaccatccccagagtggaatgcatctttgtccaatagacaacggaactcctacgctgacacgagattcaaa
cagaggaacagtcactgggatggaccgcgtggacaacgacgctcacctgaacaccaccgggaaagaaaccaa
tgggggtcaaacaaaagctggtcaccatccagtagtccctccaagggaagacatcaaaaccctgtatcatca
agtccaaggagtcaacgaaggtactccaaacatttccaccctgacaacgctcagactcaatcccagcaagag
gaaaataccccaccgggatttgaccctcaagaactggtaaaattgatgatgaaagagtttctcaaatgcata
gaagaggacaggaaacgggaaaaggaaaaagcagattcagcctgactagtcgccgagcggagaagcaacaat
cacctgaaccaacaaacacttgcagatgaaagccctcaggtttccaaaagtgccgttctggtcgtctgccac
tcctccgacaaacctcagttcagtcctgaaacccttcctgacccatgccaaactccggtacctccattacta
gatgaacatttgacagctccatcatcattgaacaacaaatgggggaggaccacaacttgacacagatcaact
gttctaccc-tcttcacactaacataacctttgacattctagggaaacacctagttaaacacaacactaata
ctttctcctctacagcactgctagaacaacttctagt-agagaggatccactccacatttgcaacactgtt-
ttgctggtttttaacctaccttg-ttttgttgcatcactgtgccccttcatttc---ctt--tctctctctc
tccctaactaatttgcagttccagtcccctctacagggaactcctgcaaattcatgcatagggcct---aaa
agtaggattgactcc-ttctcccaaattagtgtcaattgctgcagaattattgcttatttaagttgaagcta
gcgccactccatacttgcaatgaagtaaactagctaaataactaaatttgaattatttcaggcaatgttaca
ctacaccttgtgttcctaacacgaacaatttaagctaaaacctgcaccagaactcagtctatggaatggaaa
tgtggtttgtgtcttgtgtgtctgttctctctctacctatgcctcttgttccagtgtctgccgatgttcatg
ccaggaacatcaccatccaaatgggggatgtagtgagtcaacggatcgttccagaaccgaacaagccacaga
ccatgttatccttaaaagattggttggtgcctacgagtctgag-attgatttcattttcaaagcaatccaca
ggcacccagcaaaaggcaaatccacaggatacctagccagtcaacatcacagttgcgtgttaattaacttta
caccctaaaacaataagaggctctacaatcaaaaacccaccaaaccggtttttgagaagtaccttttggttc
gcttgtcctttggcgtctgcaaggaatacacattctcaggcagacacagaagcgatcagaaacgcttccaaa
gtttaatggacatttaagtaaaaca-gtttatttgagtaatgtacgtttgctttatgtttctgtaggttttt
gtgtgtacatgttccatgtgtttaacaaaactgttatggatagttattgagtaatagccctcagtgacaaat
gaaatctacagaatgtttgtgaaatacttcatgtttggtatcgattgaaagctaggaacatttcgaatgcat
tggtttatataaagaaaccatactatgaaaagtgttgacgttataagactttattttaaccactatgctatc
aaagcagcacccacaccaggtgtcaacccggcctcctagagggcagaattggggtgtgactccaccccgcac
cttctctgattggacaagtattgtgtagacccagcctctaccaaagcctataaaactttgaacaaaagaatt
tcatcgtcggcttttgccggtcatctttgccagtcgtcaccgccgtcgctgcccggacgtcgctcttctcgt
gctgtggccgttacatcgcctcgccggaagcctcgttacatcacggagcagaccgcgaccttcacttgctgc
cggctcgacccccgatctgcttgtgcaaccgcttcaacaacaagccatcgggtcaacacatccaaactctga
aactcatcctaactacaggaacccaggaaggacttcgaacgccgctttgtccaacatctatatccctagcaa
ccgactaaggaaacccctcttcaccgacaagggaattccatcacgtcactgaagttgc-----tacgctgac
caatcagcttcgccgggatttccctttggaccagtagaggaaacc--aaattacatcagaacgcaagtagca
caaacaaggtttctatccattgctgactctggtgtgaattatgttt--aagtagt-aaagaatagcgaaatt
ctc--tgcttttatgg--tttctctcaggttgcaatgctaagaacttagcaaaggctagaagttaaatccac
tcagtcaaaactctcctc-aaactgct--------tgtgcg----------------tgtgtgtatgtatgt
gcgt-------------ttgtttg-ttttacg------tagattagtac-tttgtgttatag-agtagcaat
aaacttttgtttcgt-tttaagatccgtg-ttg-gtgtgttgtgtgctttataagttaatgcctcagcttca
gatactgctaccttgcttattaaataattagatactg-tttttatattgttattgttg--------gccacg
ta-----ataatataatacagaactgctttaca-ct-aaacgttct--------------------------
-----a-tttgctggacaaatactaaagttaagtgtaagctttaaataattctatgtgaatcatgttcgaat
ct---ttgattcgaatccccaacgttt-aaacatgatttaaaccaaagagctgattcttaca
>BHIKHARI|881125 chr19|c(19086786..19095491)|LTR/ERV1|BHIKHARI_LTR:BHIKHARI_I-int:BHIKHARI_LTR
tgtggggagtcaacggatcgttccagaaccg-aacaagccacagaccatgttatccttaaaagattggttgg
-tgcctacgagtctgag-attgattt--cattttcaaagcaatccacaggcacccagcaaaaggcaaatcca
cagggtacctagccagtcaacatcacagttgcgtgttaattaacttta-caccctaaaacaat---aagagg
ctctac-aatcaaaaacccaccaaaccggtttttgag----------aagtaccttttggttcgcttgtcct
-ttggcgtctgc-aaggaatacacatt-ctcaggcagacaca-gaagcgatcagaaa--cgcttccaaagtt
t-aatggacatttaagta----aaac-a-gtttatttg--agtaatgtatgt--------ttactttatgtt
tctgtaggtttttgtgtgtacatgttccatgtgtttaac-aaaactgttatag--atagt----------tc
ttga-gtaatagccctc---agtgacaaatgaaatctacagaatgtttatgacatacttcatgttt----gg
tattgattgaaagctaggaaagtttcaaatgcattggtttatatgaagaa-----accatattatgaaaggt
gtccatgttatgagactttattttaacaactatgct-atcaaagcagca--------ccaacacaatttgtc
aacccggccttc-------tagagggcagaattg-gggtgtga-ctccaccccgcaccttctctgattggac
aagtattgtgtagacccagcctcta-----ccaaagcctataaaactttgaacaaaga-aatttcatcgtc-
---gtcttttgccggtcatc-------------tttgccagtcgtcaccgccgtcgctgcccggacgtcgct
cttctcgtgctgtggccgttacatcgcctcgccggaagcctcgttacatcacggagcagac-----------
-cgcgaccttcacttgctgccggctcgacccccgatctgcttgtgcaaccgcttcaacaacaagccatcggg
tcaacacatcc--aaactc-tgaaact-aatcctaactacaggaa-cccaggaaggacttcg-----aacgc
tgccttgtccaacatcc-gtatccctagcaaccgac------------------taaggaaacccctcttca
ccgac-aagggaattccatcacgtcactgaagttgctacgctgaccaatcagcttcgccgggatttcccttt
ggaccagtcgaggaaaccaaa--ttacatcagaacgcaagtagcacaaacaaggtttctatccattgctgac
tctggtgtgaattatgtttaagtagtaaagaatagcgaaattctctgcttttatggtttctctcaggttgca
atgctaagaacttagcaaaggctagaagttaaatccactcagccaaaa--ctcctcaaactgcttgtgcgtg
tgtgtatgtatgtgcgtttgtttgttttacgta------gattagtac-tttgtgttatagagtagcaataa
acttttgtttcgttttaagatccgtgttggtgtgttgtgtgctttataagttaatgcctcagcttcagatac
tgctaccttgcttattaaataattaga-tactg-tttttatattgttattgttggccacgtaataatataat
acaggattgctttacactaaacgttctatttgctggacaaatactaaagttgagtgtaagctttaaataatt
ctatgtgaatcatgttcgaatctttgattcgaatccccaaagtttaaacatgatttaaaccaaagagctgat
tcttacatagtggtggagaatg---cgggcaagcagatctaacttttaaagcacaaaacccagaaatcacgt
tgttaatcttttctatttttgtccggaaagaatagataagaaagaacagaagttttgttactgcacaatttc
attgtggtaccatttgttttattgcttgactgcatttagtgttgttaagaaagtaaaacgtcatttaagttg
tccgccgagacacactgtaagccgctctaaagcgcatgtagagaaagacaaagcgtattcctttgtgcttat
ctcataacgttatataaggccttcacagtatgatttcgtacgccgcgattcccggatggaaactcaactgtg
ttttctcctggtaactgatttagcatagctaactaaattcttgttgccctgtaatttgctaagacttagtaa
attatttaaaacgcggagctcagag--agagctgcctagcgtagtttataggagaagttttgaaattgatca
attgaaattgtggtttgattccacggatgtgtttgcagtctaaacagacttaacacagagtgctgagatccc
ccatatctctgtcacgatttgtattaatctcagaaatcctgttgattaattttatctcactttcataagttg
agaatcgttcagtacagttaagatataaaatctaactagtgctttttgtttgaacagtgtgagatgcgccgc
catctcaaatgatactgtgaaatttgctattattccactttgtggtcgttgccatagcagcaaccttggtcc
ggaag-tacagagagacttgccggaattacattcaagcgcgcatgtgcagta------cgccagcgccagct
tgaattgtaaacaaaaagcatagcgtgaagctaagctaaactaacgctaacgcatttgcattgaagtctatg
catttccagtagcagcgaaggctaatagatagcacgtagcatttagtggtc-ttaaatgcattgtatggctg
atgtttgaaatcactcttgcatctcag-ttatttctctttactcaccttagaaaagttaacaaatgcaaagt
taatcaaagtgtgcacgatctatctgctgagtttaatcactattattttatt-taatttt-tgtttttcctg
ctatacctggcctgttgaatttaatcagtttgaactcgcataagctgttggttttattagtgatgaattata
g-ttttgttttcatgactataaattaatgctctctgacctgtacaagtataaatacttacttcattcatcaa
catctaggaacacccatttcctataattgttgatttatacggataagactcactgattaaataattttttat
tgtttaatttaatgataaactgcattaaatgttactctaaccaacttcattgttttgaaattttaatttcat
taatggttcattgatgtatggctttatcattttaataacagttaataatt-acatttagtcataagtgtttt
cataaattttaatgataacttataaaagttattaccaccttacagatttaattgaactttacaagttaagtt
caattcaaaattgaatttagtctattaaatttagtttattttaagcctgcttacagacagtgctccccctgc
tgcttcattgatgcaattggacagtgcagcccagtgagctgtaatggtaccaacctaagccatcattgagcc
tagtcttagagcagtagc--cctccaattagcc-aacttcaaaaggaaaattccgatttttctaatacgtag
gctaagtggttactatataacacaataaaaccaacacttcttgaagtatcaactcaacagtgccattgtttt
gacatccttaattacacctaatgctaagagaaac-taactcctttgttatctctttcaactaactatcttct
ttttactggactattgatgctggtttaaggattgtgcttgtgagagtc-aaaaagcagagaatttc-agaaa
catttaatagatgtttgggacacttg--------aacacttttaattgttaaaattgtctgatctcacccct
cctttctcactcatcaggtcaccaagaagataggcgtcgttaaatccaattctaaacacgcatccagaaaca
atttatttggtgtacggagtcaatcctattcagaagccaatactgttattgttgccctactttctgtcactt
cagaagaaag-ttaatagcaacttcagtcctggtatttagaaatctta----tttttatatttaacaaaagc
taaaggaaccctctctctaggaaagtggaaactacagattttcaccctactccttagtctccttatcacttt
tgtttttctttgttctctcactgtgtctgtgctactgactctttccacagagactaccagttagacacgcgt
acccaccagagggccacagttccagagaaccacacttcactcaacattagaacacacttaacattgcacatt
aacatttctccttttctgtttgcattgttctaccttgtttttttt---tctttctcctctctatctctcttc
aaggtctgtgtcagttaaaatcctaagtcctcccccccgccgcaaaacatggctcactccaaagatcctgtt
ggccactggaaggacctggaaacatggctgagcgttgtaacaggcagtctcatccctaaagctgccgaaaca
ctgcagcccctgacgcaaaaccaattggatgagaacatagacagcatcatgaagcaagacccaagtcaaagc
ttcaaccacaaggagctggccaaaatcactggtactttgagtcacacactcatagccaccctcaaattgagt
gacagacacgcctcccaactccaacacaagctgacacgcctgcaagcccgcaccgagcagctagagctagag
gctcaggaacgtcttcaacaaccaaatgaggtggatgaaggtaccacagaggagatcgacaaactacaagaa
gccctaacagccatcacagaacaaagagaacaagccagagcagaccacgctgacgtcgctaacaagctagat
tacgctgaacagctactgaaggaagcgaaggtggacttaagagacaagaaggccagaatcaaagcccttgaa
actcacctgagcgaagcaagacatgagatcgacagactaatgcaggaagtggatgacatcaaagaggagtct
gccagtgaactcaggcatgcctatgcactgcgctatgaacctccaaagacaagatgtgcaccagcctcgccc
ctgccaagcaggacaggatcccctgtccctgagctctcacctattgaaagaggtgagaaaccatgccgaaga
tcttcgccaacaccttctgaagagccttaccttaccccacagcgacgagagcctgtgatagccagtcacaga
tcgtcatacagtctggaccttaaagaccttgacaagctggccagaaacattggcaagtttactccaagtgtg
tcaggtgggttggaggtccacgcttatttgcaagacattgatttccacctggaaatgagacccaatgtctct
cataaagaaagactgtatttgcttcgagccacatccagcactgaggtgcgcagcttcctggaccgacaacca
gctcgggtaaagaatgattatcgcttgctccaagaagccctcatcagagagtttgcaaaccctgaatcagat
caaggactgttaagtgctctggagacaaaacaagctcgcaatgagtccccacatgcttactacaaccgactc
aggcaagcctttttcggaactcgcaacgaaccgaatatggaagaagacctgaactttaagattctcttcctg
agaaacctccatcctgcagtaagccaacatctcggagta---ctcgcatgcccacgaacaatgagcatccag
caattgcgagatttgacacagaaagcccacgacaaacaaaagatggtgttagagaaaaacactaaaactgcc
acagtttttgactttaacaccc---atccagaactggcactagagggtgcccaacgctcaaacagcgtgaga
ccaccatccccagagtggaatgcatctttgtccaatagacaatggaactcctacgctgacacgagattcaaa
cagaggaacagtcactgggatggaccgcgtggacaacgacgctcacctgaacaccaccaggaaaaaaaccaa
tgggggtcaaacaaaagctggtcacca------------tctaagggaagacatcaaaaccctggatcatca
agtccaaggagtcaacgaaggtactccaaaaacttccaccctgacaacgctcagactcaatcccagcaagag
gaaaatgccccaccgggatttaaccctcaagaactggtgaaattgatgatgaaagagtttctcaaatgcata
gaggaggacaggaaacgggaaaaggaaaaagcagattcagcctgactagttgccgagcggagaagcaacaac
cacctgaaccaacaaacacttgcaggtgaaaaccctcaggtttctaaaagtgccgttctggtcgtctgccac
tcctccgacaaacctcagttcagtcctgaaacccttcctgacccatgccaaattccggtacctccatttcta
gatgaacatttgacagctccatcatcattgaacaacaaatgggggaggaccacaacttgacacagatcaact
gttctaccc-tctacatactaacataacctttgacattctagggaaacacctagttaaacacaacactaata
ctttctcctctacagcactgctagaacaacttctagt-agagaggatccactccacatttgcaacactgtt-
ttgctggtttttaacctaccttg-ttttgttgcatcactgtgccccttcatttc---ctt--tctctctctc
tccctaactgatttgcagttccaggcccctctacagggaactcctgcaaattcatgcatagggcct---aaa
agtaggattgactcc-ttctcccaaattagtgtcaattgctgcagaattattgcttatttaagttgaagcta
gcgccactccatacttgcaatgaagtaaactagctaaataactaaatttgaattatttcaggcaatgttaca
ctacaccttgtgttcttaacccgaacaatttaagctaaaacctgcaccagaactcagtctatggaatggaaa
tgtggtttgtgtcttgtgtgtctgttctctctctacctatgcatcttgttccagtgtctgccgatgttcatg
ccaggaacatcaccatccaaatgggggatgtggggagtcaacggatcgttccagaaccgaacaagccacaga
ccatgttatccttaaaagattggttggtgcctacgagtctgag-attgatttcattttcaaagcaatccaca
ggcacccagcaaaaggcaaatccacagggtacctagccagtcaacatcacagttgcgtgttaattaacttta
caccctaaaacaataagaggctctacaatcaaaaacccaccaaaccggtttttgagaagtaccttttggttc
gcttgtcctttggcgtctgcaaggaatacacattctcaggcagacacagaagcgatcagaaacgcttccaaa
gtttaatggacatttaagtaaaaca-gtttatttgagtaatgtatgtttactttatgtttctgtaggttttt
gtgtgtacatgttccatgtgtttaacaaaactgttatagatagttcttgagtaatagccctcagtgacaaat
gaaatctacagaatgtttatgacatacttcatgtttggtattgattgaaagctaggaaagtttcaaatgcat
tggtttatatgaagaaaccatattatgaaaggtgtccatgttatgagactttattttaacaactatgctatc
aaagcagcaccaacacaatttgtcaacccggccttctagagggcagaattggggtgtgactccaccccgcac
cttctctgattggacaagtattgtgtagacccagcctctaccaaagcctataaaactttgaacaaagaaatt
tcatcgtcgtcttttgccggtcatctttgccagtcgtcaccgccgtcgctgcccggacgtcgctcttctcgt
gctgtggccgttacatcgcctcgccggaagcctcgttacatcacggagcagaccgcgaccttcacttgctgc
cggctcgacccccgatctgcttgtgcaaccgcttcaacaacaagccatcgggtcaacacatccaaactctga
aactcatcctaactacaggaacccaggaaggacttcgaacgctgccttgtccaacatccgtatccctagcaa
ccgactaaggaaacccctcttcaccgacaagggaattccatcacgtcactgaagttgc-----tacgctgac
caatcagcttcgccgggatttccctttggaccagtcgaggaaacc--aaattacatcagaacgcaagtagca
caaacaaggtttctatccattgctgactctggtgtgaattatgttt--aagtagt-aaagaatagcgaaatt
ctc--tgcttttatgg--tttctctcaggttgcaatgctaagaacttagcaaaggctagaagttaaatccac
tcagccaaaa--ctcctc-aaactgct--------tgtgcg----------------tgtgtgtatgtatgt
gcgt-------------ttgtttg-ttttacg------tagattagtac-tttgtgttatag-agtagcaat
aaacttttgtttcgt-tttaagatccgtg-ttg-gtgtgttgtgtgctttataagttaatgcctcagcttca
gatactgctaccttgcttattaaataattagatactg-tttttatattgttattgttg--------gccacg
ta-----ataatataatacaggattgctttaca-ct-aaacgttct--------------------------
-----a-tttgctggacaaatactaaagttgagtgtaagctttaaataattctatgtgaatcatgttcgaat
ct---ttgattcgaatccccaaagttt-aaacatgatttaaaccaaagagctgattcttaca
>BHIKHARI|638314 chr16|(31153414..31162115)|LTR/ERV1|BHIKHARI_LTR:BHIKHARI_I-int:BHIKHARI_LTR
tgtagtgagtcaacggatcgttccagaaccg-aacaagccacagaccatgttatccttaaaagattggttgg
-tgcctacgagtctgag-attgattt--cattttcaaagcaatccacaggcacccagcaaaaggcaaatcca
caggatacctagccagtcaacatcacagttgcgtgttaattaacttta-caccctaaaacaat---aagagg
ctctac-aatcaaaaacccaccaaaccggtttttgag----------aagtaccttttggttcgcttgtcct
-ttggcgtctgc-aaggaatacacatt-ctcaggcagacaca-gaagcgatcagaaa--cgcttccaaagtt
t-aatggacatttaagta----aaac-a-gtttatttg--agtaatgtatgt--------ttactttatgtt
tctgtaggtttttgtgtgtacatgttccatgtgtttaac-aaaactgttatag--atagt----------tc
ttga-gtaatagccctc---agtgacaaatgaaatctacagaatgtttgtgaaatacttcatgttt----gg
tatctattgaaagctaggaacatttcaaatgcattggtttatataaagaa-----accatactatgaaaagt
gtcgatgttataagactttattttaaccactatgct-atcaaagcagca--------cccacaccaggtgtc
aacccggcctcc-------tagagggcagaattg-gggtgtga-ctccaccccgcaccttctctgattggac
aagtattgtgtagacccagcctcta-----ccaaagcctataaaactttgaacaaaga-aatttcatcgtc-
---gtcttttgccggtcatc-------------tttgccagtcgtcaccgccgtcgctgcccggacgtcgct
cttctcgtgctgtggccgttacatcgcctcgccgaaagcctcgttacatcacggagcagac-----------
-cgcgaccttcacttgctgccggctcgacccccgatctgcttgtgcaaccgcttcaacaacaagccatcggg
tcaacacatcc--aaaccc-tgaaact-catcctaactacaggaa-cccaggaaggacttcg-----aacgc
cgccttgtccaacatct-gtatccctagcaaccgac------------------taaggaaacccctcttca
ccgac-aagggaattccatcacgtcactgaagttgctacgctgaccaatcagcttcgccgggatttcccttt
ggaccagtcgatgaaaccaat-attccatcagaacgcaagtagcacaaacaaggtttctatccattgctgac
actggtgtgaattatgtttaagtagtaaagaatagcgaaattctctgcttttatggtttctctcaggttgca
atgctaagaacttagcaaaggctagaagttaaatccactcagtcaaaactctcctcaaactgcttgtgcgtg
tgtgtatgtatgtgcgtttgtttgttttacgta------gattagtac-tttgtgttatagagtagcaataa
acttttgtttcgttttaagatccgtgttggtgtgttgtgtgctttataagttaatgcctcagcttcagatac
tgctaccttgcttattaaataattaga-tactg-tttttatattgttattgttggccacgtaataatataat
acagaactgctttacactaaacattctatttgctggacaaatacttacgttaagtgtaagcttaaaatattt
ctatgtgaatcatattcgaatctttgattcgaatccccaaagtttaaacatgatttaaaccaaagagctgat
tcttacatagtggtggagaatg---cgggcaagcagatctaacttttaaagcacaaaacccagaaatcacgt
tgttaatcttttctatttttgtccggaaagaatagattagagggaacaaaag-tttgctactgcacaatttc
attgtggtaccatttgttttattgcttgactgcatttagtgttgttaagaaagtaaaacttcatttaagttg
tccgccgagacacactgtaagccgctctaaagcgcatgtagagaaagacaaagcgtattcctttgtgcttat
ctcataacgttatataaggccttcacagtttgatttcgtacgccgcgattcccggatggaaactcagctgtg
ttttctcctggtaactgatttagcatatctaactaaattcttgttgccctgtaatttgctaatacttagtaa
attatttaaaacgcggagctcagag--agagctgcctggcgtagtttataggagaagttttgaaattgatca
attgaaattgtggtttgaatccacggatgtgtttgcagtctaaacagacttaacacagagtgctgagatccc
ccatatctctgtcacgatttgtattaatctcagaaatcctgttgattaa-tttatctcactttcatgagttg
ag-atggttcagtactgttaagatataaaatctaactagtgctttttgcttgaacagtgtgagatgcgccgt
catctcaagtgatactgtgaaatttgctattattccactttgtggtcgttgccatagcagcaaccttggtcc
ggaag-tacagagagacttgccggaattacattcaagcgcgcatgtgcagtc------cgccagcgccagct
tggattgtaaacaaagagcatagcgtgaagctaagctaaactaacgctaacgcgtttgcattgaagtctatg
catttccagtagcagcgaaggctaatagatagcacgtcgcatttagtggtc-tttaatgcattgaatggctg
atgtttgaaataactcttgcatctaag-ttgtttctctttactcaccttggaaaagttgacaaatgcaaagt
taataaaagtgtgcacgatctaactgctgagtttaatcaccatcattttattattattat-tgtttttcctg
ctgtacctggcctgttgaatttaatcagtttgaactcacataagctgttggttttattagtgatgaattata
g-ttttgttttcatgactataaattaatgctttctgacttattcaattctaaatactttttccattcatcaa
catctaggaacacccatttcctataattgttgatttatacggataagactcactgattaaataaattataat
tgtttaatttaatgataaactgcattaaatgttactctaaccaacttcattgttttgaaattttaatttcat
taatggtttatttatgcatggctttatcattttagcaataattaataatt-aaatttagtcataagtgttct
tatcaatcttaatgataacttataaaagttattaccacgttaaagattta------------aagttaagtt
caattcaaaattgaatttagtctattaaattttgtttattttaagcctgcttacagacagtgctccccctgc
tgcttcattgatgcaattggacagtgcagcccagtgagctgtaatggtaccaacctaagccatcattgagcc
tagtcttagaacagtagc--cctccaattagcc-aacttcaaaaggaaaattacattttttctactacgtag
gataagcggttactatataacactataaaaccaacacttcttgaagtatcaactcaacagtgccattgtttt
gacatccttaattacacctaatgctaagagaaaa-taactcctttgttatctttttc----aactatcttct
ttt-actggactattgatgctggtttaaggattgtgcttgtgagagtc-aaaaagcagagaatttt-agaaa
catttaatagatgtttgggacacttg--------aacacttttaattgttaaaattgtctgatctcacccct
cctttctcactcatcaggtcaccaagaagataggcgtcgttagatccaattctaaacacgcatccagaaaca
atttatttggtgtacggagtcaatcctattcagaagccaatactgttattgttgtcctactttctgtcactt
cagaagaaag-ttaatagcaacttcagtcctggtatttagaaatctta----tttttatatttaacaaaagc
taaaggaaccctctctctaggaaagtggaaactacagattttcaccctactccttagtctccttatcacttt
tg-ttttctttgttctctcactgtgtctgtgctactgactctttccacagagactaccagttaaacacgcat
acccaccagagggccacagttccagagaaccacacttaactcaacattagtatacacttaacattgcacatt
aacatttctccttttctgtttgcattgttctaccttgtttttttt---tctttctcctctctatctctcttc
aaggtctgtgtcagtt-aaatcctaagtcctcccc-tcgccgcaaaacatggctcaccccaaagaccctgtt
ggccactggaaggacctggaaacatggctgagcgttgtaacaggcagtctcatccctaaagcagccgaaaca
ctgcagcccctgacgcaaaaccaattggatgagaacatagacagcatcatgaagcaagacccaagtcaaagc
ttcaaccacaaggagctggccaaaatcactggtactttgagtcacacactcatagccaccctcaaattgagt
gacagacacgcctcccaactccaacacaagcagacacgcctgcaagcccgcaccgagcagctagagctagag
gctcaggaacgtctggaacaaccaaatgaggtggatgaaggtaccaaagaggagatcaacaaactacaagaa
gccctaacagccatcacagaacaaagagaacaagccagagcagaccacgctgacgtcgctaacaagctagat
tacgctgaacagctactgaaggaagcgaaggtggacttaagagacaagaaggccagaatcaaagcccttgaa
actcacctgagcgaagcaagacatgagatcgacagactaatgcaggaagtggatgacatcaaagaggagtcc
gccagtgaactcaggcatgcctatgcactgcgctatgaacctccaaagacaagatgtgcaccagcctcgccc
ctgccaatcaggacaggatcccctgtccctgagctctcacctattgaaagaggtgagaaaccatgccgaaga
tcttcgccaacaccttctgaagagccttaccttaccccacagcgacgagagcctgtgatagccagtcacaga
tcgtcatacagtctggaccttaaagaccttgacaagctggccagaaacattggcaagtttactccaagtgtg
tcaggtgggttggaggtccacgctaatttgcaagacattgatttccacctggaaatgagacccaatgtctct
cataaagaaagtatgtatttgcttcgagccacatccagcactgaggtgcgcagcttcctggaccgacaaccg
gctcgggtaaagaatgattatcgcttgctccaagaagccctcatcagagagtttgcaaaccctgaatcagat
caaggactgttaagtgctctggagacaaaacaagctcgcaatgagtctccacatgcttactacaaccgactc
aggcaagcctttttcggaactcgcaacgaactgaatatggaagaagaactgaactttaagattctcttcctg
agaaacctccatcctacagtaagccaacatctcggatta---ctcgcatgcccacgaacaatgagcatccag
caattgcgagatttgacacagaaagcccacgacaaacaaaagatggtgttagagaaaaacactaaaactgcc
acagtttttgactttaacaccc---atccagaactggcactagagggtgcccaacgctcaaacagcgtgaga
ccaccatccccagagtggaatgcatctttgtccaatagacaacggaactcctacgctgacacgagattcaaa
cagaggaacagtcactgggatggaccacgtggacaacgacgctcacctgaacaccaccgggaaagaaaccaa
tgggggtcaaacaaaagctggtcaccatccagtagtccctccaagggaagacatcaaaaccctgtatcatca
agtccaaggagtcaacgaaggtactccaaacatttccaccctgacaacgctcagactcaatcccagcaagag
gaaaataccccaccgggatttgaccctcaagaactggtgaaattgatgatgaaagagtttctcaaatgcata
gaggaggacaggaaacgggaaaaggaaaaagcagattcagcctgactagtcgccgagcggagaagcaacaac
cacctgaaccaaccaacacttgcaggtgaaagccctcaggtttccaaaagggccgttctggtcgtctgccac
tcctccgacaaacctcagttcagtcctgaaacccttcctgacccatgccaaactccggtacctccattactg
gatgaacatttgacagctccatcatcattgaacaacaaatgggggaggaccacaacttgacacagatcaact
gttctaccc-tcttcacactaacataacctttgacattctagggaaacacctagttaaacacaacactaata
ctttctcctctacagcactgctagaacaacttctagt-agagaggatccactccacatttgcaacgctgtt-
ttgctggtttttaacctaccttg-ttttgttgcatcactgtgccccttcatttc---ctt--tctctctctc
tccctaactaatttgcagttccagtcccctctacagggaactcctgcaaattcatgcatagggcct---aaa
agtaggattgactcc-ttctcccaaattagtgtcaattgctgcagaattattgcttatttaagttgaagcta
gcgccactccatacttgcaatgaagtaaactagctaaacaactaaatttgaattatttcaggcaatgttaca
ctacaccttgtgttcctaacacgaacaatttaagctaaaacctgcaccagaactcagtctatggaatggaaa
tgtggtttgtgtcttgtgtgtctgttctctctctacctatgcctcttgttccagtgtctgccgatgttcatg
ccaggaacatcaccatccaaatgggggatgtagtgagtcaacggatcgttccagaaccgaacaagccacaga
ccatgttatccttaaaagattggttggtgcctacgagtctgag-attgatttcattttcaaagcaatccaca
ggcacccagcaaaaggcaaatccacaggatacctagccagtcaacatcacagttgcgtgttaattaacttta
caccctaaaacaataagaggctctacaatcaaaaacccaccaaaccggtttttgagaagtaccttttggttc
gcttgtcctttggcgtctgcaaggaatacacattctcaggcagacacagaagcgatcagaaacgcttccaaa
gtttaatggacatttaagtaaaaca-gtttatttgagtaatgtatgtttactttatgtttctgtaggttttt
gtgtgtacatgttccatgtgtttaacaaaactgttatagatagttcttgagtaatagccctcagtgacaaat
gaaatctacagaatgtttgtgaaatacttcatgtttggtatctattgaaagctaggaacatttcaaatgcat
tggtttatataaagaaaccatactatgaaaagtgtcgatgttataagactttattttaaccactatgctatc
aaagcagcacccacaccaggtgtcaacccggcctcctagagggcagaattggggtgtgactccaccccgcac
cttctctgattggacaagtattgtgtagacccagcctctaccaaagcctataaaactttgaacaaagaaatt
tcatcgtcgtcttttgccggtcatctttgccagtcgtcaccgccgtcgctgcccggacgtcgctcttctcgt
gctgtggccgttacatcgcctcgccgaaagcctcgttacatcacggagcagaccgcgaccttcacttgctgc
cggctcgacccccgatctgcttgtgcaaccgcttcaacaacaagccatcgggtcaacacatccaaaccctga
aactcatcctaactacaggaacccaggaaggacttcgaacgccgccttgtccaacatctgtatccctagcaa
ccgactaaggaaacccctcttcaccgacaagggaattccatcacgtcactgaagttgc-----tacgctgac
caatcagcttcgccgggatttccctttggaccagtcgatgaaacc-aatattccatcagaacgcaagtagca
caaacaaggtttctatccattgctgacactggtgtgaattatgttt--aagtagt-aaagaatagcgaaatt
ctc--tgcttttatgg--tttctctcaggttgcaatgctaagaacttagcaaaggctagaagttaaatccac
tcagtcaaaactctcctc-aaactgct--------tgtgcg----------------tgtgtgtatgtatgt
gcgt-------------ttgtttg-ttttacg------tagattagtac-tttgtgttatag-agtagcaat
aaacttttgtttcgt-tttaagatccgtg-ttg-gtgtgttgtgtgctttataagttaatgcctcagcttca
gatactgctaccttgcttattaaataattagatactg-tttttatattgttattgttg--------gccacg
ta-----ataatataatacagaactgctttaca-ct-aaacattct--------------------------
-----a-tttgctggacaaatacttacgttaagtgtaagcttaaaatatttctatgtgaatcatattcgaat
ct---ttgattcgaatccccaaagttt-aaacatgatttaaaccaaagagctgattcttaca
>BHIKHARI|392332 chr13|c(15592351..15601051)|LTR/ERV1|BHIKHARI_LTR:BHIKHARI_I-int:BHIKHARI_LTR
tgtggggagtcaacggatcgttccagaaccg-aacaagccacagaccatgttatccttaaaagattggttgg
-tgcctaaatgtctgagctttgattt--cattttcaaagcaatccacaggcacccagcaaaaggcaaatcca
caggatacctagccagtcaacatcacagttgcgtgttaattaacttta-caccctaaaacaat---aagagg
ctctac-aatcaaaaacccaccaaaccggtttttgag----------aagtaccttttggttcgcttgtcct
-ttggcgtctgc-aaggaatacacatt-ctcaggcagacaca-gaagcgatcagaaa--cgcttccaaagtt
t-aatggacatttaagta----aaac-a-gtttatttg--agtaatgtatgt--------ttactttatgtt
tctgtaggtttttgtgtgtacatgttccatgtgtttaac-aaaactgttatag--atagt----------tc
ttga-gtaatagccctc---agtgacaaatgaaatctacagaatgtttgtgaaatactt--tgttt----gg
tatcgattgaaagctaggaacattttaaatgcattggtttatatgaagaa-----accatactatgaaaagt
gttgacgttataagactttattttaaccactatgct-atcaaagcagca--------cccacaccaggtgtc
aacccggcctcc-------tagagggcagaattg-gggtgtga-ctccaccccgcaccttatctgattggac
aagcattgtgtagacccagcctcta-----ccaaagcctataaaactttgaacaaaga-aatttcatcgtc-
---gtcttttgccggtcatc-------------tttgccagtcgtcaccgccgtcgctgcccggacgtcgct
cttctcgtgctgtggccgttacatcgcctcgccggaagcctcgttacatcacggagcagac-----------
-cgcgaccttcacttgctgccggctcgacccccgatctgcttgtgcaaccgcttcaacaacaagccatcggg
tcaacacatcc--aaactc-tgaaact-catcctaactacaggaa-cccaggaaggacttcg-----aacgc
cgccttgtccaacatcc-gtatccctagcaaccgac------------------taaggaaacccctcttca
ccgac-aagggaattccatcacgtcactgaagttgctacgctgaccaatcagcttcgccgggatttcccttt
ggaccagtcaaggaaaccaaa--ttacatcagaacgcaagtagcacaaacaaggtttctatccattgctgac
tctggtgtgaattatgtttaagtagtaaagaatagcgaaattctctgcttttatggtttctctcaggttgca
atgctaagaacttagcaaaggctagaagttaaatccactcagtcaaaactctcctcaaactgcttgtgcgtg
tgtgtatgtatgtgcatttgtttgttttacgta------gattagtac-tttgtgttatagagtagcaataa
acttttgtttcgttttaagatccgtgttggtgtgttgtgtgctttataagttaatgcctcagcttcagatac
tgctaccttgcttattaaataattaga-tactg-tttttatattgttattgttggccacgtaataatataat
acaggattgctttacactaaacgttctatttgccggacaaatacttaagttaagtgtaagctttaaataatt
ctatgtgaatcatgttcgaatctttgattcgaatccccaaagtttaaacatgatttaaaccaaagagctgat
tcttacatagtggtggagaatg---cgggcaagcagatctaacttttaaagcacaaaacccagaaatcacgt
tgttaatcttttctatttttgtccggaaagaatagattagagggaacaaaagatttgctactgcacaatttc
attgtggtaccatttgttttattgcttgactacatttagtgttgttaagaaagtaaaacttcatttgaattg
tccgccgagacaaactgtaagccgctctaaagcgcatgtagagaaagacaaagcgtattcctttgtgcttat
ctcataacgttatataaggccttcacagtatgatttcgtacgccgcgattcccggatggaaactcagctgtg
ttttctcctggtaactgatttagcatagctaactaaattcttgttgccctgtaatttgctaatacttagcaa
attatttaaaacgcggagctcagag--agagctgactagcgtagtttataggagaagttttaaaattgatca
attaaaattgtggtttgaatccacggttgtgtttgcagtctaaacagacttaacacagagtgctgagatccc
ccatatctctgtcacgatttgtattaatctcagaaatcctgttgattaattttatctcactttcataagttg
agaatcgttcagtactgttaagatataaaatctaactagtgctttttgtttgaacagtgtgagatgcgccgc
catctcaagtgatactgtgaaatttgctattattccactttgtggtcgttgccatagcagcaaccttggtcc
ggaag-tacagagagacttgccggaattacattcaagcgcgcatgtgcagtc------cgccagcgccagct
tggattgtaaacaaagagcatagcgtgaagctaagctaaactaacgctaacgcgtttgcattgaagtctatg
catttccagtagcaacgaaggctaatagatagcacgtagcatttagtggtc-ttaaatgcattgtatggctg
atgtttgaaataactcttgcatctcag-ttatttctctttactcaccttggaaaagttaacaaacgcaaagt
aaatcaaagtgtgcacaatctaactgctgagtttaatcactactgttttatt-ttatttt-tgtttttcctg
ctgtacctggcctgttgaatttaatcagtttgaactcacataagctgttggttttattagtgatgaattata
g-ttttgttttcatgactataaattaatgctctctgacctgtacaagtataaatactttttccattcatcaa
catctaggaacacccatttcctataattgttgatttatacggataagactcactgattaaataaattataat
tgtttaatttaatgataaactgcattaaatgttactctaaccaacttcattgttttgaaattttaatttcat
taatggttcatttatgcatggctctatcattttaataacaattattaata-aaatttagtcataagtgttct
tatcaattttaaagataacttataaaagttattacaacgtttcagattta------------aagttaagtt
caattcaaaattgaatttagtctattaaatttagtttattttaagcctgctaacagacagtgctccccctgc
tgcttcattgatgcaattggacagtgcagcccagtgagctgtaatggtaccaacctaagccatcattgagcc
tagtcgtagagcagtagc--cctccaattagcc-aacttcaaaaggaaaattctgatttttctaatacgtag
actaagtggttactatataacacaataaaaccaacacttcttgtagtgtcaactcgacagcgccaccgcttt
gacatccttaaatacacctaatgctaagagaaaactaactcctttgttctctctttctactagttatcttct
tttaactagactaatgatgctggtttaaggattgtgcttgtgagagtc-aaaaagcagagaatttt-agaaa
catttaatagatgtttgggacacttg--------aacacttttaattgttaaaattttctgatctcacccct
cctttctcactcatcaggtcaccaagaagataggcgtcgttagatccaattctaaacacccatccagaaaca
atttatttggtgtacggagtcaatcctattcagaagccaatactgttattgttgtcctactttctgtcactt
cagaagaaag-ttaatagcaacttcagtcctggtatttagaaatctta----tttttatatttaacaaaagc
taaaggaaccctctctctaggaaagtggaaactacagattttcaccctactccttagtctccttatcacttt
tgtttttctttgttctctcactgtgtctgtgctactgactctttccacagagactaccagttagacacgcgt
acccaccagagggccacagttccagagaaccacacatcactcaacattagaacacacttaacattgcacatt
aacatttctccttgtctgtttgctttgttctaccttg-ttttttt---tctttctcctctctatctctcttc
aaggtctgtgtcagttaaaatcctaagtcctcccc--cgccgcaaaacatggctcactccaaagatcctgtt
ggccactggaaggacctggaaacatggctgagcgttgtaacaggcagtctcctccctaaagctgccgaaaca
ctgcagcccctgacgcaaaaccaattggatgagaacatagacagcatcatgaagcaagacccaagtcaaagc
ttcaaccacaaggagctggccaaaatcactggtactttgagtcacacactcatagccaccctcaaattgagt
gacagacacgcctcccaactccaacacaagctgacacgcctgcaagcccgcatcgagcagctagagctagag
gctcaggaacgtctggagcaaccaagtgaggtggatgaaggtaccacagaggagatcgacaaactacaagaa
gctttaacagccatcacagaagaaagagaacaagccagagcagaccacgctgacgtcgctaacaagctagat
tacgctgaacagctactgaaggaagcgaaggtggacttaagagacaagaaggccagaatcaaagcccttgaa
actcacctgagcgaagcaagacatgagatcgacagactaatgcaggaagtggatgacatcaaagaggagtcc
gccagtgaactcaggcatgcctatgcactgcgctatgaacctccaaagacaagatgtgcaccagcctcgccc
ctgccaagcaggacaggatcccctgttcctgagctctcacctattgaaagaggtgagaaaccatgccgaaga
tcttcgccaacaccttctgaagagccttaccttaccccacagcgacgagagcctgtgatagccagtcacaga
tcgtcatacagtctggaccttaaagaccttgacaagctggccagaaacattgccaagtttactccaagtgtg
tcaggtggtttggaggtccacgcttatttgcaagacattgatttccacctggaaatgagacccaatgtctct
gacaaagaaagactgtatttgcttcgagccacatccagccctgaggtgcgcagcttcctggaccgacaaccg
gctcgggtaaagaatgattaccgcttgctccaagaagccctcatcagagagtttgcaaaccctgaatcagat
caaggactgttaggtgctctggagacaaaacaagctcgcaatgagtccccacatgcttactacaaccgactc
aggcaagcctttttcggaactcgcaacgaaccgaatatggaagaagacctgaactttaagattctcttcctg
agaaacctccatcctgcagtaagccaacatttcggagta---ctcgcatgcccacgaacaatgagcatccag
caattgcgagatttgacacagaaagcccacgacaaacaaaagatggtgttagagaaaaactctaaaactgca
aaagttcttgactttaacacccagaatccagaactggcactagagggtgcccaacgctcaaacagcgtgaga
ccaccatccccagcgtggaatgcgtcttcgtccaatagacaacggaactcctacgatgacacaagacctaaa
caaaggaacagtcactggcatggaccgcatggacaacaacgctcgcctgaacaccaccgggaaagaaaccaa
tgggggtcaaacaaaagctggtcacca------------tccaagggaagacatcaaaaccctggatcatca
agtccaaggagtcaacgaaggtactccaaaaacttccaccctgacaacgctcagactcaatcccagcaagag
gaaaatgccccacagggatttaaccctcaagaactggtgaaattgatgatgaaagagtttctcaaatgcata
gaggaggacaggaaacgggaaaaggaaaaagcagattcagcctgactagttgccgagcggagaagcaacaac
cacctgaaccaacaaacacttgcaggtgaaagccctcaggctcccaaaagtgccgttctggtcgtctgccac
tcctccgacaaacctcagttcagtcctgaaacccttcctgacccatgccaaactccgctacctccgttactg
gatgaacatttgactgctccatcatcattgaacaacaaatgggggaggaccgcaacttgacacagatcaact
gttctaccc-tctacatactaacataacctttgacattctaggg-aacacctagttaaacacaacactaata
ctttctcctctacagcactgctagaacaacctctagtaagacaggagccactccacatatgcaacactgtta
ttgctggtttttaacctaccttg-tttttttgcatccctgtgcctcttgatttccttctt--tctctctctc
tccctaactgatttgcagttccagtcccctctacagggaactcctgcaaattcatgcatagggcct---aaa
agtaggattgactcc-ttctcccaaattagtgtcaattgctgcagaattattgcttatttaagttgaagcta
gcgccactccatacttgcaatgaagtaaactagctaaataactaaatttgaattatttcaggcaatgttaca
ctacaccttgtgttcttgacccgaacaatttaagctaaaacctgcaccagaactcagtctatggaatggaaa
tgtggtttgtgtcttgtgtgtctgttctctctctacctatgcctcttgttccagtgtctgccgatgttcatg
ccaggaacatcaccatccaaatgggggatgtggggagtcaacggatcgttccagaaccgaacaagccacaga
ccatgttatccttaaaagattggttggtgcctaaatgtctgagctttgatttcattttcaaagcaatccaca
ggcacccagcaaaaggcaaatccacaggatacctagccagtcaacatcacagttgcgtgttaattaacttta
caccctaaaacaataagaggctctacaatcaaaaacccaccaaaccggtttttgagaagtaccttttggttc
gcttgtcctttggcgtctgcaaggaatacacattctcaggcagacacagaagcgatcagaaacgcttccaaa
gtttaatggacatttaagtaaaaca-gtttatttgagtaatgtatgtttactttatgtttctgtaggttttt
gtgtgtacatgttctatgtgttttacaaaactgttatagatagttcttgagtaatagccctcagtgacaaat
gaaatctacagaatgtttgtgaaatactt--tgtttggtatcgattgaaagctaggaacattttaaatgcat
tggtttatatgaagaaaccatactatgaaaagtgttgacgttataagactttattttaaccactatgctatc
aaagcagcacccacaccaggtgtcaacccggcctcctagagggcagaattggggtgtgactccaccccgcac
cttatctgattggacaagcattgtgtagacccagcctctaccaaagcctataaaactttgaacaaagaaatt
tcatcgtcgtcttttgccggtcatctttgccagtcgtcaccgccgtcgctgcccggacgtcgctcttctcgt
gctgtggccgttacatcgcctcgccggaagcctcgttacatcacggagcagaccgcgaccttcacttgctgc
cggctcgacccccgatctgcttgtgcaaccgcttcaacaacaagccatcgggtcaacacatccaaactctga
aactcatcctaactacaggaacccaggaaggacttcgaacgccgccttgtccaacatccgtatccctagcaa
ccgactaaggaaacccctcttcaccgacaagggaattccatcacgtcactgaagttgc-----tacgctgac
caatcagcttcgccgggatttccctttggaccagtcaaggaaa-c-caaattacatcagaacgcaagtagca
caaacaaggtttctatccattgctgactctggtgtgaattatgttt--aagtagt-aaagaatagcgaaatt
ctc--tgcttttatgg--tttctctcaggttgcaatgctaagaacttagcaaaggctagaagttaaatccac
tcagtcaaaactctcctc-aaactgct--------tgtgcg----------------tgtgtgtatgtatgt
gcat-------------ttgtttg-ttttacg------tagattagtac-tttgtgttatag-agtagcaat
aaacttttgtttcgt-tttaagatccgtg-ttg-gtgtgttgtgtgctttataagttaatgcctcagcttca
gatactgctaccttgcttattaaataattagatactg-tttttatattgttattgttg--------gccacg
ta-----ataatataatacaggattgctttaca-ct-aaacgttct--------------------------
-----a-tttgccggacaaatacttaagttaagtgtaagctttaaataattctatgtgaatcatgttcgaat
ct---ttgattcgaatccccaaagttt-aaacatgatttaaaccaaagagctgattcttaca
>BHIKHARI|550695 chr15|c(11845177..11853872)|LTR/ERV1|BHIKHARI_LTR:BHIKHARI_I-int:BHIKHARI_LTR
tgtggggagtcaacggatcgttccagaaccg-aacaagccacagaccatgttatccttaaaagattggttgg
-tgcctacgagtctgag-attgattt--cattttcaaagcaatccacaggcacccagcaaaaggcaaatcca
cagggtacctagcgagtcaacatcacagttgcgtgttaattaacttta-caccctaaaacaat---aagagg
ctctac-aatcaaaaacccaccaaaccggtttttgag----------aagtaccttttggttcgcttgtcct
-ttggcgtctgc-aaggaatacacatt-ctcaggcagacaca-gaagcgatcagaaa--cgcttccaaagtt
t-aatggacatttaagta----aaac-a-gtttatttg--agtaatgtatgt--------ttactttatgtt
tctgtaggtttttgtgtgtacatgttccatgtgtttaac-aaaactgttatag--atact----------tc
ttga-gcaatagccctc---agtgacaaatgaaatctacagaatgtttgtgaaatactt--tgttt----gg
tatcgattgaaagctaggaacattttaaatgcattggtttatatgaagaa-----accatactatgaaaagt
gttgacgttataagactttattttaaccactatgct-atcaaagcagca--------cccacaccaggtgtc
aacccggcctcc-------tagagggcagaattg-gggtgtga-ctccaccccgcaccttatctgattggac
aagcattgtgtagacccagcctcta-----ccaaagcctataaaactttgaacaaaga-aatttcatcgtc-
---gtcttttgccggtcatc-------------tttgccagtcgtcaccgccgtcgctgcccggacgtcgct
cttctcgtgctgtggccgttacatcgcctcgccggaagcctcgttacatcacggagcagac-----------
-cgcgaccttcacttgctgccggctcgacccccgatctgcttgtgcaaccgcttcaacaacaagccatcggg
tcaacacatcc--aaactc-tgaaact-catcctaactacaggaa-cccaggaaggacttcg-----aacgc
cgccttgtccaacatcc-gtatccctagcaaccgac------------------taaggaaacccctcttca
ccgac-aagggaattccatcacgtcactgaagttgctacgctgaccaatcagcttcgccgggatttcccttt
ggaccagtcaaggaaaccaaa--ttacatcagaacgcaagtagcacaaacaaggtttctatccattgctgac
tctggtgtgaattatgtttaagtagtaaagaatagcgaaattctctgcttttatggtttctctcaggttgca
atgctaagaacttagcaaaggctagaagttaaatccactcagtcaaaactctcctcaaactgcttgtgcgtg
tgtgtatgtatgtgcatttgtttgttttacgta------gattagtac-tttgtgttatagagtagcaataa
acttttgtttcgttttaagatccgtgttggtgtgttgtgtgctttataagttaatgcctcagcttcagatac
tgctaccttgcttattaaataattaga-tactg-tttttatattgttattgttggccacgtaataatataat
acaggattgctttacactaaacgttctatttgctggacaaatacttaagttaagtgtaagctttaaataatt
ctatgtgaatcatgttcgaatctttgattcgaatccccaaagtttaaacatgatttaaaccaaagagctgat
tcttacatagtggtggagaataattcgggcaagcagatctaacttttaaagcacaaaacccagaaatcatgt
tgttaatcttttctatttttgtccggaaagaatagattagaaagaacagaagttttgttactgcacaatttc
attgtggtaccatttgttttattgcttgactgcatttagtgttgttaagaaagtaaaacttcatttaagttg
tccgccgagacaaactgtaagccgctcttaagcgcatgtagagagagacaaagcgtattcctttgtgcttat
ctcataacgttatataaggccttcacagtatgatttcgtacgccgcgattcccggatggaaactcagctgtg
ttttctcctggtaactgatttagcatagctaactaaattcttgttgccctgtaatttgctaagacttagtaa
attatttaaaacgcggagctcagag--agagctgcctagcgtagtttataggagaagttttgaaattgatca
attgaaattgtggtttgattccacggatgtgtttgcagtctacacagacttaacacagagtgctgagatccc
ccatatctctgtcacgatttgtattaatctcagaaatcctgttgattaattttatctcactttcataagttg
agaatcgttcagtactgttaagatataaaatctaactagtgctttttgcttgaacagtgtgagatgcgccgt
catctcaagtgatactgtgaaatttgctattattccactttgtggtcgttaccatagcagcaaccctggtcc
ggaag-tacagagagacttgccggaattacattcaagggcgcatgtgcagtc------cgccagcgccagct
tgaattgtaaacaaagagcatagcgtgaagctaagctaaactaacgctaacgcgtttgcattaaagtttatg
catttccagtagcagcgaaggctaatagatagcacgtagcatttagtggtc-ttaaatgcattgcatggctg
atgcttgaaataactcttgcatctaag-ttgtttctctttactcaccttggaaaagttaacaaacgcaaagt
taat-aaagtgtgcacaatctaactgctgagtttaatcactacttttttatt-ttatttt-tgtttttcctg
ctgtacctggcctgttgaatctaatcagtttgaactcacataagctgttggttttattagtgatgaattata
g-ttttgttttcatgactataaaataatgctctctgacctgttcaagaataaatactttttccattcatcaa
catctaggaacacccatttcctgtaactgttgatttatacggataagactcactgattaaataaattgtaat
tgtttaatttaatgataaactgcattaaatgttactctaaccaacttcattgttttgaaattttaatttcat
taatggttcatttatgcatggctttatcattttagcaataattaataatt-taatttagtcataagtgttct
tatcaatcttaatgataacttataaaagttattaccacgttaaagattta------------aagttaagtt
caattcaaaattgaatttagtctattaaatttagtttattttaagcctgcttacagacagtgctccccctgc
tgcttcattgatgcaattggacagtccagcccagtgagctgtaatggtaccaacctaagccatcattgagcc
tagtcttagagcagtagc--cctccaattagcc-aacttcaaaaggaaaattcagatttttctaatacgtag
gctaagtggttactatataacacaataaaaccaaccctttttg-agtatca-----acagtgccattgtttt
gacatccttaattacacctaatgctaagagaaaactaactcctttgttatctctttcaactaactatcttct
ttttactggactattgatgctggtttaaggattgtgcttgtgagagtc-aaaaagcagagaatttt-agaaa
catttaatagatgtttgggacacttg--------aacacttttaattgttgaaattgtctgatctcacccct
cctttctcattcattaggtcaccaagaagataggcatcgttagatccaattctaaacacgcatcctaaaaca
atttatttggtgtacggagtcaatcctattcagaagccaatactgttattgttgtcctactttctgtcactt
cagaagaaag-ttaatagcaacttcagtcctggtatttagaaatctta-----ttttatatttaacaaaagc
taaaggaaccctctctctaggaaagtggaaactacagattttcactctactccttagtctccttatcacttt
tg-ttttctttgttctctcactgtgtctgtgctactgactctttccacagagactaccagttagacacgcgt
acccaccagagggccacagttccagagaaccacacttcactcaacattagaacacacttaacattgcacatt
aacatttttccttttctgtttgcattgttctaccttgttttttt----tctttctcctctctatctctcttc
aaggtctgtgtcagttaaaatcctaagtccccccc-tcgccgcaaaacatggctcactccaaagatcctgtt
ggccactggaaggacctggaaacgtggctgagcgttgtaacaggcagtctcctccctaaagctgctgaaaca
ctgcagcccctgacgcaaaaccaattggatgagaacatagacagcatcatgaagcaagacccaagtcaaagc
ttcaaccacaaggagctggccaaaatcactggtactttgagtcacacactcatagccaccatcaaattgagt
gacagacacgcctcccaactccaacacaagctgacacgcctgcaagcccgcatcgagcagctagagctagag
gctcaggaacgtctggaacaaccaaatgaggtggatgaaggtaccacagaggagatcgacaaactacaagaa
gctctaacagccatcacagaacaaagagaacaagccagagcagaccacgctgacgtcgctaacaagctagat
tacgctgaacaactactgaaggaagcgaaggtggacttaagagacaagaaggccagaatcaaagcccttgaa
actcacctgagcgaagcaagacatgagatcgacagactaatgcaggaagtagatgacatcaaagaggagtcc
gccagtgaactcaggcatgcctatgcactgcgctatgaacctccaaagacaagatgtgcaccagcctcgccc
ctgccaagcaggacaggatcccctgtccctgagctctcacctattgaaagaggtgagaaaccatgccgaaga
tcttcgccaacaccttctgaagagccttactttaccccacagcgacgagagcctgtgatagccagtcacaga
tcgtcatacagtctggaccttaaagaccttgacaagctggccagaaacattggcaagtttactccaagtgtg
tcaggtggtttggaggtccacgcttatttgcaagacattgatttccatctggaaatgagacccaatgtctct
gataaagaaagactgtatttgcttcgagccacatccagcactgaggtgcgcagcttcctggaccgacaacca
gctcgggtaaagaacgattaccgcttgctccaagaagccctcatcagagagtttgcaaaccctgaatcagat
caaggactgttaagtgctctggagacaaaacaagctcgcaatgagtccccacatgcttactacaaccgactc
aggcaagcctttttcggaactcgcaacgaaccgaatatggaggaagacctgaactttaagattctcttcctg
agaaacctccatcctgcagtaagccaacatctcggagta---ctcgcatgcccacgaacaatgagcatccag
caattgcgagatttgacacagaaagcacacgacaaacaaaagatggtgttagagaaaaacactaaaactgca
acagttcttgcctttaacacccagaatccagaactggcactagagggtgcccaacgcccaaacagcgtgaga
ccaccatccccagcgtggaatgcgtcttcgtccaatagacaacggaactcctacgatgacacaagacctaaa
caaaggaacagtcactgggatggaccgcatggacaacgacgctcacctgaacaccaccaggaaagaaaccaa
tgggggtcaaacaaaagctggtcacca------------tctaagggaagacatcaaaaccctgaatcatca
agtccaaggagtcaacgaaggtactccaaaaacttccaccctgacaacgctcagaatcaatcccagcaagag
gaaaatgccccaccgggatttgaccctcaagaactggtaaaattgatgatgaaagagtttctcaaatgcata
gaagaggacaggaaacgggaaaaggaaaaagcagattcagcctgactagtcgccgagctgagaagcaacaac
cacctgaaccaacaaacacttgcaggtgaaaaccctcaggtttctaaaagtgccgttctggtcgtctgccac
tcctccgacaaacctcagttcagtcctgaaacccttcctgacccatgccatactccggtacctccatttcta
gatgaacatttgactgctccatcatcattgaacaacaaatgggggaggaccacaacttgacacagatcaact
gttctaccc-tcttcacactaacataacctttgacattctagggaaacacctagttaaacacaacactaata
ctttctcctctacagcactgctagaacaacctctagt-agagaggatccacttcacatttgcaacactgtt-
ttgctggtttttaacctaccttg-ttttgttgcatcactatgcctcttgatttccttctt--tctctctctc
tccctaactgatttgcagttccagtcccctctacagggaactcctgcaaattcatgcacagggcctaaaaaa
aataggattgactcc-ttctcccaaattagtgtcaattgctgcagaattattgctcatttaagttgaagcta
gcgccactacatactcgcaatgaagtaaactagctaaataactaaatttgaattatttcaggcaatgtaaca
ctacaccttgtgttcttaacccgaacaatttaagctaaaacctgcaccagaactcagtctatggaatggaaa
tgtggtttgtgtcttgtgtgtctgttctctctctacctatgcctcttgttccagtgtctgccgatgttcatg
ccaggaacatcaccatccaaatgggggatgtggggagtcaacggatcgttccagaaccgaacaagccacaga
ccatgttatccttaaaagattggttggtgcctacgagtctgag-attgatttcattttcaaagcaatccaca
ggcacccagcaaaaggcaaatccacagggtacctagcgagtcaacatcacagttgcgtgttaattaacttta
caccctaaaacaataagaggctctacaatcaaaaacccaccaaaccggtttttgagaagtaccttttggttc
gcttgtcctttggcgtctgcaaggaatacacattctcaggcagacacagaagcgatcagaaacgcttccaaa
gtttaatggacatttaagtaaaaca-gtttatttgagtaatgtatgtttactttatgtttctgtaggttttt
gtgtgtacatgttccatgtgtttaacaaaactgttatagatacttcttgagcaatagccctcagtgacaaat
gaaatctacagaatgtttgtgaaatactt--tgtttggtatcgattgaaagctaggaacattttaaatgcat
tggtttatatgaagaaaccatactatgaaaagtgttgacgttataagactttattttaaccactatgctatc
aaagcagcacccacaccaggtgtcaacccggcctcctagagggcagaattggggtgtgactccaccccgcac
cttatctgattggacaagcattgtgtagacccagcctctaccaaagcctataaaactttgaacaaagaaatt
tcatcgtcgtcttttgccggtcatctttgccagtcgtcaccgccgtcgctgcccggacgtcgctcttctcgt
gctgtggccgttacatcgcctcgccggaagcctcgttacatcacggagcagaccgcgaccttcacttgctgc
cggctcgacccccgatctgcttgtgcaaccgcttcaacaacaagccatcgggtcaacacatccaaactctga
aactcatcctaactacaggaacccaggaaggacttcgaacgccgccttgtccaacatccgtatccctagcaa
ccgactaaggaaacccctcttcaccgacaagggaattccatcacgtcactgaagttgc-----tacgctgac
caatcagcttcgccgggatttccctttggaccagtcaaggaaacc--aaattacatcagaacgcaagtagca
caaacaaggtttctatccattgctgactctggtgtgaattatgttt--aagtagt-aaagaatagcgaaatt
ctc--tgcttttatgg--tttctctcaggttgcaatgctaagaacttagcaaaggctagaagttaaatccac
tcagtcaaaactctcctc-aaactgct--------tgtgcg----------------tgtgtgtatgtatgt
gcat-------------ttgtttg-ttttacg------tagattagtac-tttgtgttatag-agtagcaat
aaacttttgtttcgt-tttaagatccgtg-ttg-gtgtgttgtgtgctttataagttaatgcctcagcttca
gatactgctaccttgcttattaaataattagatactg-tttttatattgttattgttg--------gccacg
ta-----ataatataatacaggattgctttaca-ct-aaacgttct--------------------------
-----a-tttgctggacaaatacttaagttaagtgtaagctttaaataattctatgtgaatcatgttcgaat
ct---ttgattcgaatccccaaagttt-aaacatgatttaaaccaaagagctgattcttaca
>BHIKHARI|1488965 chr3|c(46589903..46598580)|LTR/ERV1|BHIKHARI_LTR:BHIKHARI_I-int:BHIKHARI_LTR
tgtggggagtcaacggatcgttccagaaccg-aacaagccacagaccatgttatccttaaaagattggttgg
-tgcctaaatgtctgagctttgattt--cattttcaaagcaatccacaggatcccagcaaaaggc-aatcca
caggacgactatccagtcaacatcacagttgcgtgttaattaacttta-caccttaaaacaat---aagagg
ctctac-aatcaaaaacccaccaaaccggtttttgac----------aagtaccttttggttcgcgtgtcct
-ttggcgtctgc-aaggaatacacatt-ctcaggcagaca-----------cagaaa--cgcttccaaagtt
t-aatggacatacagtaa----aact-gtgtttatttg--agtaatgtatgt--------ttgctttatgtt
tctgtaggtttttgtgtgtacatgttccatgtgtttaac-aaaactgttatag--atagt----------tc
ttga-gtaatagccctc---agtgacaaattaaatctacagaatgtttgtgaaatacttcatgttt----gg
tattgattgaaagctaggaacgtttcaaatgcattgttttatatgaagaa-----actatattatgaaaggt
gtccatgttatgagactttattttaacaac--tgct-atcaaagcagca--------ccgacacaatttgct
aactcggccttc-------tagagggcggaattg-gggtgtga-cttcaccccgcaccttatctgattggac
aagtattgtgtagacccagcctcta-----ccaaagcctataaaactttgaacaaagg-aatttcatcgtc-
---gtcttttgccggtcatc-------------tttgctagtcgtcaccgccgtcgctgcccggacgtcgct
cttctcgtgctgtggccgttacatcgcctcgccggaagcctcgttacatcacggagcagac-----------
-cgcgaccttcacttgctgccggctcgacccccgatctgcttgtgcaaccgcttcaacaacaagccatcggg
tcaacacatcc--aaactc-tgaaact-catcctaactacaggaa-cccaggaaggacttcg-----aacgc
cgccttgtccaacatcc-gtatccctagcaaccgac------------------taaggaaacccctcttca
ccgac-aagggaattccatcacgtcactgaagttgctacgctgaccaatcagcttcgccgggatttcccttt
ggaccagtcgaggaaacc-aa-attacatcagaacgcaagtagcacaaacaaggtttctatccattgctgac
tctggtgtgaattatgtttaagtagtaaagaatagcgaaattctctgcttttatggtttctctcaggttgca
atgctaagaacgtagcaaatgctagaagttgaatccactcagtcaaaactctcctcaaactgcttgtgagtg
tgtgtatgtatgtgcgtttgtttgttttacgtaacgttagattagtac-tttgtgttgtagagtagcaataa
acttttgtttcgttttaagatccgtgttggtgtgttgtgtgctttataagttaatgcctcagcttcagatac
tgctaccttgcttattaaataattagattactg-tttttatattgttattgttggccatgtaataatataat
acaggattgctttacactaaacgttctatttgctagacaaatactaaagttgagtgtaagctttaaataatt
ctatgtgaatcatgttcgaatctttgattcgaatccccaaagtttaaacatgatttaaaccaaagagctgat
tcttacatagtggtggagaatg---cgggcaagcagatctaacttttaaagcacaaaacccagaaatcacgt
tgttaatcttttctatttttgtccggaaagaatagattagagggaacaaaagttttgctactgcacaatttc
attgtggtaccatttgttttattgcttgactacatttagtgttgttaagaaagtaaaacgtcatttaagttg
tccgccgagacacactgtaagccgctctaaagcgcatgtagagaaagacaaagcgtattcctttgtgcttat
ctcataacgttatataaggccttcacagtatgatttcgtacgccgcgattcccggatggaaactcagctgtg
ttttctcctggtaactgatttagcatagctaactaaattcttgttgccctgtaatttgctaatacttagtaa
attatttaaaacgcggagctcagag--agagctgcctagcgtagtttataggagaagttttgaaattgatca
attgaaattgtggtttgaatccacggatgtgtttgcagtctaaacagacttaacacagagtgctgagatccc
ccatatctctgtcacgatttgtattaatctcagaaatcctgttgattaattttgtctcactttcataagttg
agaatcattcagtactgttaagatataaaatctaactagtgctttttgcttgaacagtgtgagatgcgccgc
catctcaagtgatactgtgaaatttgctattattccactttgtggtcgttgccatagcagcaaccttggtcc
ggaag-tacagagagacttgccggaattacattcaagcgcgcatgtgcagtc------cgccagcgccagct
tgaattgtaaacaatgagcatagcgtgaagctaagctaaactaacgctaacgcgtttgcattgaagtctatg
catttccagtagcagcgaaggctaatagatagcacgtagcatttagtggtc-ttgaatgcattgtatggctg
atgtttgaaataactcttgcatctcag-ttgtttctctttactcaccttggaaaagttgacaaacgcaaagt
taatcaaagtgtgcacaatctaactgctgagtttaatcactactg-tttatt-ttatttt-tgtttttcctg
ctgtacctggcctgttgaatttaatcagtttgaactcacataagctgttggttttattagtgatgaattata
g-ttttgttttcatgaatataaattaatgctctctgacctgtacaagtataaattctttttccatttatcaa
catctaggaacacccatttcctataactgttgatttaaacggataagactccttgattaaattgattatgat
tgtttaatttgatgataaactgcattaaatgttactttaaccaacctcattgttttgaaattttaatttcat
taatggttcattgatgtatgg---tatcattttaataacaattaataatt-aaatttagtcataagtg-tct
tatcaatctaaatgataacttataaaagttattaccacgttacagattta------------aagttaagtt
caattcaaaattgaatttagtctattgaatttagtttattttaagcctgcttacagacagtgctccccctgc
tgcttcattgatgcaattggacagtccagcccagtgagctgtaatggtaccaacctaagccatcattgagcc
tagtattagaacagtagc--cctccaactagcc-aacttcaaaaggaaaattctgatttttctactacgtag
gctaagtagttactatataacacaataaaaccaacacttcttgtagtgtcaactcgacagcgccaccgcttt
gacatccttatttacacctaatgctaagataaaactaactcctttgttatctctttcaactaactatcttct
ttttactgtactattgatgctggtctaaggattgtgcttgtgagagtc-aaaaagcagagaatttc-agaaa
catttaatagatgtttgggacacttg--------aacacttttaattgttaaaattttctgatctcacccct
cctttctcactcatcaggtcaccaagaagataggcgtcgttagatccaattctaaacacgcatccagaaaca
atttatttggtgtacggagtcaatcctattcagaagccaatactgttattgttgtcctactttctgtcactt
cagaagaaag-ttaatagcaacttcagtcctggtatttagaaatctta----tttttatatttaacaaaagc
taaaggaa--ctctctctaggaaagtggaaactacagattttcaccctactccttagtctccttaacacttt
tg-ttctctttgttctctcactgtgtctgtgctactgactctttccacagagactaccagttagacacgcgt
acccaccagagggccacagttccagagaaccacacatcactcaacattagaacacacttaacattgcacatt
aacatttctccttgtctatttgctttgttctaccttgttttt------tctgtctcctctctatttctcttc
aaggtctgtgtcagtt-aaatcctaagtcctcccc-tcgccgcaaaacatggctcactccaaagatcctgtt
ggccactggaaggacctggaaacatggctgagcgttgtaacaggcagtctcctccctaaagctgtcgaaaca
ctgcagcccctgacgcaaaaccaactggatgagaacatagacagcatcatgaagcaagacccaagtcaaagc
ttcaaccacaaggagctggccaaaatcactggtactctgagccacacactcatagccaccctcaaattgagt
gacagacacgcctcccaactccaacacaagctgacacgcttgcaagcccgcaccgagcagctagagctagag
gctcaggaacgtcttcaacaaccaaatgaggtggatgaaggtaccacagaggagatcgacaaactacaagaa
gccctaacagccgtcacagaagaaagagaacaagccagagcagaccacgctgacgtcgctaacaagctagat
tatgctgaacagctactgaaggaagcgaaggtggacttaagagacaagaaggccagaatcaaagcccttgaa
actcacctgagcgaagcaagacatgagatcgacagactaatgcaggaagtggatgacatcaaagaggagtcc
gccagtgaactcaggcatgcctatgcactgcgctatgaacctccaaagacaagatgtgcaccagcctcgccc
ctgccaagcaggacaggatcccctgtccctgagctctcacctattgaaagaggtgagaaaccatgccgaaga
tcttcgccaacaccttctgaagagtcttaccttatcccacagcgacgagagcctgtgatagccagtcacaga
tcgtcatacagtctggaccttaaagaccttgacaagctggccagaaacattggcaagtttactccaagtgtg
tcaggtggtttggaggtccacgcttatttgcaagacattgatttccatctggaaatgagacctaatgtctct
aataaagaaagactgtatttgcttcgagccacatccagcactgaggtgcgcagcttcctggaccgacaaccg
gctcgggtaaagaataattatcgcttgctccaagaagccttcatcagagagtttgcaaaccctgaatcagat
caaggacttttaggtgctctggagacaaaacaagctcgctatgagtccccacatgcttactacaaccgactc
aggcaagcctttttcggaactcgcaacgaaccgaatatg---gaagacccgaactttaagattctcttcctg
agaaacctccatcctgcagtaagccaacatctcggagta---ctcgcatgcccacgaacaatgagcctccaa
caattgcgagatttgacacagaaagcccacgacaaacaaaagatggtgttagagaaaaacactaaaactgcc
acagtttttgactttaacgccc---atccagaactggcactagagggtgcccaacgcccaaacagcgtgaga
ccactatccccagcgtggaatgcgtctccgtccaatagacaacggaactcctacgatgacacaagacctaaa
caaaggaacagtcactgggatggaccgcgtggacaacgacgctcacctgaacaccaccgggaaagaaaccaa
tgggggtcaaacaaaagctggtcacca------------tctaagggaagacatcaaaaccctggatcatca
agtccaaggagtcaacgaaggtactccaaaaacttccaccctgacaacgctcagactcaataccagcaagag
gaaaatgccccaccgggatttaaccctcaagaactggtgaaattgatgatgaaagagtttctcaaatgcata
gaggaggacaggaaacgggaaaaggaaaaagcagattcagcctgactagtcgctgagcggagaagcaacaac
cacctgaaccaacaaacacttgcaggtgaaagccctcaggtttccaaaagtgccgttctggtcgtctgccac
tcctccgacaaacctcagttcagtcctgaaacccttcctgacccatgccaaactccggtacctccattactg
gatgaacatttgacagctccatcatcattgaacaacaaatgggggaggaccacaacttgacacagatcaact
gttctaccc-tcttcacactaacataacctttgacattctagggaaacacctagttaaacataacactaata
ctttctcctctacagcactgctagaacaacctctagtaagagaggagccactccacatatgcaacactgtta
ttgctggtttttaacctaccttg-tttt-ttgcatccctgtgcctcttgatttccttctt--tctctctctc
tccctaactgatttgcagttccagtcccctctacagggaactcctgcaaattcatgcatagggcct---aaa
agtaggattgactcc-ttctcccaaattagtgtcaattgctgcagaattattgcttatttaagttgaagcta
gcgccactccatacttgcaaagaagtaaactagctaaataactaaatttgaattatttcaggcaatgttaca
ctacaccttgtgttcctaacacgaacaatttaagctaaaacctgcaccagaactcagtctatggaatggaaa
tgtggtttgtgtcttgtgtgtctgttctctctctatctatgcctcttgttccagtgtctgccgatgtttatg
ccaggaacatcaccatccaaatgggggatgtggggagtcaacggatcgttccagaaccgaacaagccacaga
ccatgttatccttaaaagattggttggtgcctaaatgtctgagctttgatttcattttcaaagcaatccaca
ggatcccagcaaaaggc-aatccacaggacgactatccagtcaacatcacagttgcgtgttaattaacttta
caccttaaaacaataagaggctctacaatcaaaaacccaccaaaccggtttttgacaagtaccttttggttc
gcgtgtcctttggcgtctgcaaggaatacacattctcaggcagaca----------cagaaacgcttccaaa
gtttaatggacatacagtaaaactgtgtttatttgagtaatgtatgtttgctttatgtttctgtaggttttt
gtgtgtacatgttccatgtgtttaacaaaactgttatagatagttcttgagtaatagccctcagtgacaaat
gaaatctacagaatgtttgtgaaatacttcatgtttggtattgattgaaagctaggaacgtttcaaatgcat
tgttttatatgaagaaactatattatgaaaggtgtccatgttatgagactttattttaacaac--tgctatc
aaagcagcaccgacacaatttgctaactcggccttctagagggcggaattggggtgtgactccaccccgcac
cttatctgattggacaagtattgtgtagacccagcctctaccaaagcctataaaactttgaacaaaggaatt
tcatcgtcgtcttttgccggtcatctttgctagtcgtcaccgccgtcgctgcccggacgtcgctcttctcgt
gctgtggccgttacatcgcctcgccggaagcctcgttacatcacggagcagaccgcgaccttcacttgctgc
cggctcgacccccgatctgcttgtgcaaccgcttcaacaacaagccatcgggtcaacacatccaaactctga
aactcatcctaactacaggaacccaggaaggacttcgaacgccgccttgtccaacatccgtatccctagcaa
ccgactaaggaaacccctcttcaccgacaagggaattccatcacgtcactgaagttgc-----tacgctgac
caatcagcttcgccgggatttccctttggaccagtcgaggaaacc-aaa-ttacatcagaacgcaagtagca
caaacaaggtttctatccattgctgactctggtgtgaattatgttt--aagtagt-aaagaatagcgaaatt
ctc--tgcttttatgg--tttctctcaggttgcaatgctacgaacgtagcaaatgctagaagttgaatccac
tcagtcaaaactctcctc-aaactgct--------tgtgag----------------tgtgtgtatgtatgt
gcgt-------------ttgtttg-ttttacgtaacgttagattagtac-tttgtgttgtag-agtagcaat
aaacttttgtttcgt-tttaagatccgtg-ttg-gtgtgttgtgtgctttataagttaatgcctcagcttca
gatactgctaccttgcttattaaataattagatactg-tttttatattgttattgttg--------gccacg
ta-----ataatataatacaggattgctttaca-ct-aaacgttct--------------------------
-----a-tttgctggacaaatactaaagttgagtgtaagctttaaataattctatgtgaatcatgttcgaat
ct---ttgattcgaatccccaaagttt-aaacatgatttaaaccaaagagctgattcttaca
>BHIKHARI|309620 chr12|c(15500822..15509490)|LTR/ERV1|BHIKHARI_LTR:BHIKHARI_I-int:BHIKHARI_LTR
tgtggggagtcaacggatcgttccagaaccg-aacaagccacagaccatgttatccttaaaagattggttgg
-tgcctaaatgtctgagctttgattt--aattttcaaagcaatccacaggcacccagcaaaaggc-aatcca
caggataattagccagtcaacatcacagttgcgtgttaattaacttta-caccttaaaacaat---aagagg
ctctac-aatcaaaaacccaccaaactggtttttgag----------aagtaccttttggtttgcgtgccct
-ttggcgtctgc-aaggaatacacatt-ctcaggcagacaca-gaagcgatcagaaa--tgcttccaaagtt
t-aatggacatttaagta----aaac-a-gtttatttg--agtaatgtacgt--------ttgctttatgtt
tctgtaggtttttgtgtgtacatgttccatgtgtttaac-aaaactgttgtag--atagt----------tc
ttga-gtaatagccctc---agtgacaaatgaaatctacagaatgtttgtgaaatacttcatgttt----gg
tattgattgaaagctatgaacatttcaaatgcattggtttatatgaagaa-----accatactatgaaaagt
gtcgatgttataagactttattttaaccactatgct-atcaaagcagca--------cccacaccaggtgtc
aacctggcctcc-------tagagggcagaattg-gggtgtga-ctccaccccgcaccttgtctgattggac
aagcattgtgtagacccagcctcta-----ccaaagcctataaaactttgaacaaagg-aatttcatcgtc-
---gtcttttgccggtcatc-------------tttgccagtcgttaccaccgtcgctgcccggacgtcgct
cttctcgtgctgtggccgttacatcgccttgccggaagcctcgttacatcacggagcagac-----------
-cgcgaccttcacttgctgccggctcgacccccgatctgcttgtgcaaccgcttcaacaacaagccatcggg
tcaacacatcc--aaactc-tgaaact-catcataactacaggaa-cccaggaaggacttcg-----aacgc
cgcctagtccaacatcc-gtatccctagcaaccgac------------------taaggaaacccctcttca
ccgac-aagggaattccatcacgtcactgaagttgctacgctgaccaatcagcttcgccgggatttcccttt
ggaccagtcgaggaaaccaa--attccatcagaacgcaagtagcacaaacaaggtttctacccattactgaa
tctggtgtgaattatgtttaagtagtaaagaatagcaaaattctctgcttttatggtttctctcaggttaca
atgctaagaacttagcaaaggctagaagttgaatccactcagtcaaaactctcctcaaactgcgtgtgcgtg
tgtgtatgtatgtgcgtttgtttgttttacaga------gattagtac-tttgtgttatagagtagcaataa
acttttgattcgttttaagatccgtgttggtgtgttgtgtgctttataagttaatgcctcagcttcagatcc
tgctaccttgctcattaaataattaga-tactg-tttttatattgttattgttggccacgtaataatataat
acagaattgctttacactaaacgttctatttgctggacaaatactaaagttaagtgtaagctttaaataatt
ctatgtgaatcatgttcgaatctttgattcgaatccccaaagtttaaacatgatttaaaccaaagagctgat
tcttacatagtggtggagaatg---cgggcaagcagatctaacttttaaagcacaaaacccagaaatcacgt
tgttaatcttttctatttttgtccggaaagaatagattagaaagaacaaaagttttgctactgcacaatttc
attgtggtaccatttgttttattgcttgactacatttagtgttgttaagaaagtaaaacttcatttaagttg
tccgccgagacacactgtaagccgctctaaagcgcatgtagagaaagacaaagcgtatttctttgtgcttat
ctcataacgttatataaggccttcacagtatgatttcgtacgctgcgattcccggatggaaattcagctgtg
ttttctcctggtaaccgatttagcatagctaactaaattcttgttgccctgtaatttgctaatacctagtga
attatttaaaacgcggagctcagag--agagctgcctgacgtagtttataggagaagttttgaaatttatca
attgaaattgtggtttgaatccacggttgtgtttgcagtctaaacagacttaacacagagtgctgagatccc
ccatatctctgtcacgatttgtattaatctcagaaatcctgttgattaa-tttatctcactttcataagttg
agaatcgttcagtactgttaagatataaaatctaactagtgctttttgcttgaacagtgtgagatgcgccgt
catctcaagtgatactgtgaaatttgctattattccactttgtggtcgttgccatagcagcaaccttggtcc
ggaag-tacagagagacttgccggaattacattcaagcgcgcatgtgcagtc------cgccagcgccagct
tgaattgtaaacaaagagcatagcgtgaagctaagctaaactaacgctaacgcgtttgcattgaagtctatg
catttccagtagcagcgaaggctaatagatagcacgtagcatttagtggtc-tttaatgcattgaatggctg
atgtttgaaataactcttgcatctaag-ttgtttctctttactcaccttggaaaagttgacaaatgcaaagt
taataaaagtgtgcacgatctaactgctgagtttaatcaccatcattttatt-tcattttatttttttcctg
ctgtacctggcctgttgaatttgatcagtttgaactcacataagctgttggttttattagtgatgaattata
gttttttttttcatgactataaattaatgctctctgacctgttcaattataaatactttttccattcatcaa
catctaggaacacccatttcctatgactgttgatttatacggataagactcattgattaaattaattatgat
tgtttaatttaatgataaactgcattaaatgttaccctaaccaacttcattgttttgaaattttaatttcat
taatggttcatttatgcatggctttatcattttagcaataaataataaat-taatttagtcataagtgttct
tatcaatcttaatgataacttataaaagttattaccacgtttcagattta------------aagttaagtt
caattcaaagttgaatttagtctattaaatttagtttattttaagcctgcttacagacagggctccccctgc
tgcttcattgatgcaattggacagtgcagcccagtgagcagtaatggtaccaacctaagccatcattgagcc
tagtcttagagcagtagc--cctccaattagccaaatt-caaaaggaaaatt-acatttttctactacgtag
gctaagcggttactatataacactataaaaccaacacttcttgaagtatcaactcaacagtgccattgtttt
gacatccttaattacacctaatgctaagagaaaa-taactcctttgttatctctttcaacta-----tcttc
ttttactggactattgatgctggtttaaggattgtgcttgtgagagtc-aaaaagcagagaatttt-agaaa
catttaatagatgtttgggacacttg--------aacacttttaattgtttaaattgtctgatctcacccct
cctttctcactcattaggtcaccaagaagataggcatcgttagatccaattctaaacacgcatccagaaaca
atttatttggtgtacggagtcaatcctattcagaagccaatactgttattgttgccctactttctgtcactt
tagaagaaag-ttaatagcaacttcagtcctggtatttagaaatctta----tttttatatttaacaaaagc
taaaggaaccctctctctaggaaagtggaaactacagattttcaccctactccttagtctccttatcacttt
tgtttttctttgttctctcactgtgtctgtgctactgactctttccacagagactaccagttagacacgcgt
acccaccagaggaccacagttccagagaaccacacttaactcaacattagtacacacttaacattgcacatt
aacatttctccttttctgtttgcattgttctaccttgttttttt----tctttctcctctctatctctcttc
aaggtctgtgtcagttaaaatcctaagtcctcccccccgccgcaaaacatggctcactccaaagatcctgtt
ggccactggaaggacctggaaacatggctgagcgttgtaacaggcagtctcctccctaaagctgccgaaaca
ctgcagcccctggcgcaaaaccaattggatgagaacatagacagcatcatgaagcaagacccaagtcaaagc
ttcaaccacaaggagctggccaaaatcactggtactttgagtcacacactcatagccaccctcaaattgagt
gacagacacgcctcccaactccaacacaagctgacacgcctgcaagcccgcaccgagcagctagagctagag
gctcaggaacgtctggaacaaccaaatgagatggatgaaggtactaaagaggaaatcgacaaactacaagaa
gctctaacagccatcacagaacaaagagaacaagccagagcagaccgcgctgacgtcgctaacaagctagat
tacgctgaacagctactgaaggaagcaaaggtggacttaagagacaagaaggccagaatcaaagcccttgaa
actcacctgagcgaagcaagacatgagatcgacagactaatgcaggaagtggatgacatcaaagaggaatcc
gccagtgaactcaggcatgcctatgcactgcgctatgaacctccaaagacaagatgtgcaccagcctcgccc
ctgccaagcaggacaggatcccctgtccctgagctctcacctattgaaagaggtgagaaaccacgccgaaga
tcttcgccaacaccttctgaagagccttaccttaccccacagcgacgagagcctgtgatagccagtcacaga
acgtcatacagtctggacctcaaagaccttgacaagctggccagaaacattgggaagtttactccaagtgtg
tcaggtggtttggaggcccacgcttatttgcaagacattgatttccacctggaaatgagacccaatgtctct
gacaaagaaagactgtatttgcttcgagccacatccagcactgaggtgcgcagcttcctggaccgacagccg
gctcgggtaaagaacgattaccgcttgctccaagaagccctcatcagagagtttgcaaaccctgaatcagat
caaggactgttaggtgctctggagacaaaacaagctcgcaacgagtccccacatgcttactacaaccgactc
aggcaagcctttttcggaactcgcaatgaaccgaatatggaagaagacctgaactttaagattctcttcctg
agaaacctccatcctgcagtaagccaacatctcggagta---ctcgcatgcccacgaacaatgagcatccag
caattgcgagatttgacacagaaagcccacgacaaacaaaagatggtgttagagaaaaacactaaaactgcc
acagtttttgactttaacaccc---atccagaactggcactagagggtgcccaacgctcaaacagcgtgaga
ccaccatccccagcgtggaatgcgtcttcgtccaatagacaacggaactcctacgatgacacaagacctaaa
caaaggaacagtcactggcatggaccgcatggacaacaacgctcgcctgaacaccaccgggaaagaaaccaa
tgggggtcaaacaaaagctggtcacca------------tccaagggaagacatcaaaaccctggatcatca
agtccaaggagtcaacgaaggtactccaaacatttccaccctgacaacgctcagactcaatcccagcaagag
gaaaataccccaccgggatttgaccctcaagaactggtgaaattgatgatgaaagagtttctcaaatgcata
gaggaggacaggaaacgggaaaaggaaaaagcagattcagcctgactagtcgccgagcggagaagcaacaat
cacctgaaccaacaaacacttgcaggtgaaaaccctcaggtttctaaaagtgccgttcgggtcgtctgccac
tcctccgacaaacctcagttcagtcctgaaacccttcctgacccatgccaaactccgctacctccgttactg
gatgaacatttgactgctccatcatcattgaacaacaaatgggggaggaccgcaacttgacacagatcaact
gttctaccc-tctacatactaacataacctttgacattctaggg-aacacctagttaaacacaacactaata
ctttctcctctacagcactgctagaacaacctctagtaagagaggagccactccacatatgcaacactatta
ttgctggtttttaacctaccttg-tttttttgcatccctgtgcctcttgatttccttctt--tctctctctc
tccctaact---------------------------gaaactccctaaaattcatgcatagggcct---aaa
agtaggattgactcc-ttctcccaaattagtgtcaattgctgcagaattattgcttatttaagttgaagcta
gcgccactccatactcgcaatgaagtaaactagctaaataactaaatttgaattatttcaggcaatgttaca
ctacaccttgtgttcttaacccgaacaatttaagctaaaacctgcaccagaactcagtctatggaatggaaa
tgtggtttgtgtcttgtgtgtctgttctctctctacctatgcctcttgttccagtgtctgccgatgttcatg
ccaggaacatcaccatccaaatgggggatgtggggagtcaacggatcgttccagaaccgaacaagccacaga
ccatgttatccttaaaagattggttggtgcctaaatgtctgagctttgatttcattttcaaagcaatccaca
ggcacccagcaaaaggc-aatccacaggataattagccagtcaacatcacagttgcgtgttaattaacttta
caccttaaaacaataagaggctctacaatcaaaaacccaccaaactggtttttgagaagtaccttttggttt
gcgtgccctttggcgtctgcaaggaatacacattctcaggcagacacagaagcgatcagaaatgcttccaaa
gtttaatggacatttaagtaaaaca-gtttatttgagtaatgtacgtttgctttatgtttctgtaggttttt
gtgtgtacatgttccatgtgtttaacaaaactgttgtagatagttcttgagtaatagccctcagtgacaaat
gaaatctacagaatgtttgtgaaatacttcatgtttggtattgattgaaagctatgaacatttcaaatgcat
tggtttatatgaagaaaccatactatgaaaagtgtcgatgttataagactttattttaaccactatgctatc
aaagcagcacccacaccaggtgtcaacctggcctcctagagggcagaattggggtgtgactccaccccgcac
cttgtctgattggacaagcattgtgtagacccagcctctaccaaagcctataaaactttgaacaaaggaatt
tcatcgtcgtcttttgccggtcatctttgccagtcgttaccgccgtcgctgcctggacgtcgctcttctcgt
gctgtggccgttacatcgccttgccggaagcctcgttacatcacggagcagaccgcgaccttcacttgctgc
cggctcgacccccgatctgcttgtgcaaccgcttcaacaacaagccatcgggtcaacacatccaaactctga
aactcatcataactacagttacccaggaaggacttcgaacgccgcctagtccaacatccgtatccctagcaa
ccgactaaggaaacccctcttcaccgacaagggaattccatcacgtcactgaagttgc-----tacgctgac
caatcagcttcgccgggatttccctttggaccagtcgaggaaacc--aaattccatcagaacgcaagtagca
caaacaaggtttctacccattactgaatctggtgtgaattatgttt--aagtagt-aaagaatagcaaaatt
ctc--tgcttttatgg--tttctctcaggttacaatgctaagaacttagcaaaggctagaagttgaatccac
tcagtcaaaactctcctc-aaactgcg--------tgtgcg----------------tgtgtgtatgtatgt
gcat-------------ttgtttg-ttttaca------gagattagtac-tttgtgttatag-agtagcaat
aaacttttgtttcgt-tttaagatccgtg-ttg-gtgtgttgtgtgctttataagttaatgcctcagcttca
gatcctgctaccttgctcattaaataattagatactg-tttttatattgttattgttg--------gccacg
ta-----ataatataatacagaattgctttaca-ct-aaacgttct--------------------------
-----a-tttgctggacaaatactaaagttaagtgtaagctttaaataattctatgtgaatcatgttcgaat
ct---ttgattcgaatccccaaagttt-aaacatgatttaaaccaaagagctgattcttaca
>BHIKHARI|1985593 chr8|c(27539343..27548001)|LTR/ERV1|BHIKHARI_LTR:BHIKHARI_I-int:BHIKHARI_LTR
tgtggggagtcaacggatcgttacagaaccg-aacaagccacagaccatgttatccttaaaagattggttgg
-tgcctacgagtctgag-attgattt--cattttcaaagcaatccacaggcacccagcaaaaggcaaatcca
caggataactagccagtcaacatcacagttgcgtgttaattaacttta-caccttaaaacaat---aagagg
ctctac-aatcaaaaacccaccaaaccggtttttgag----------aagtaccttttggttcgcgtgccct
-ttggcgtctgc-aaggaatacacatt-ctcaggcagacaca-gaagcgatcagaaa--cacttccaaagtt
t-aatggacatttaagta----aaac-a-gtttatttg--agtaatgtatgt--------ttgctttatgtt
tctgtaggtttttgtgtgtacatgttccatgtgtttaac-aaaactgttatgg--atagt----------ta
ttga-gtaatagccctc---agtgacaaatgaaatctacagaatgtttgtgaaatacttcatgttt----gg
tatcgattgaaagctaggaacatttcaaatgcattggtttatataaagaa-----accatactatgaaaagt
gtcgatgttataagactttattttaaccactatgct-atcaaagcagca--------cccacaccaggtgtc
aacccggcctcc-------tagagggcagaattg-gggtgtga-ctccaccccgcaccttatctgattggac
aagtattgtgtagacccagcctcta-----ccaaagcctataaaactttgaacaaagg-aatttcatcgtc-
---gtcttttgccggtcatc-------------tttgccagtcgtcaccgccgtcgctgcccggacgtcgct
cttctcgtgctgtggccgttacatcgcctcgccggaagcctcgttacatcacggagcagac-----------
-cgcgaccttcacttgctgccggctcgacccccgatctgcttgtgcaaccgcttcaataacaagccattggg
tcaacacatcc--aaactc-tgaaact-catcataactacaggaa-cccaggaaggacttcg-----aacgc
cgccttgtccaacatcc-gtatccctagcaaccgac------------------taaggaaacccctcttca
ccgac-aagggaattccatcacgtcactgaagttgctacgctgaccaatcagcttcgccgggatttcccttt
ggaccagtcgaggaaaccaaa--ttacatcagaacgcaagtagcacaaacaaggtttctacccattactgaa
tctggtgtgaattatgtttaagtagtaaagaatagcgaaattctctgcttttatggtttctctcaggtagca
atgctaagaacttagcaaaggctagaagttaaatccactcagtcaaaactctcctcaaactgcttgtgcgtg
tgtgtatgtatgtgcgtttgtttgttttacgta------gattagtac-tttgtgttatagagtagcaataa
acttttgtttcgttttaagatccgtgttggtgtgttgtgtgctttataagttaatgcctcagcttcagatac
tgctaccttgcttattaaataattaga-tactg-tttttatattgttattgttggccacgtaataatataat
acaggattgctttacactaaacgttctatttgctggacaaatacttaagttaagtgtaagctttaaataatt
ctatgtgaatcatgttcgaatctttgattcgaatccccaaagtttaaacataatttaaaccaaagagctgat
tcttacatagtggtggagaatg---cgggcacgcagatctaacttttaaagcacaaaacccagaaatcacgt
tgtaattcttttctatttttgtccggaaagaatagattagagggaacaaaagttttgctactgcacaatttc
attgtggtaccatttgttttattgcttgactgcatttactgttgttaagaaagtaaaacttcatttaagttg
tccgccgagacaaactgtaagccgctctaaagcgcatgtagagaaagacaaagcgtattcctttgtgcttat
ctcataacgttatataaggccttcacagtatgatttcgtacgccgcgattcccggctggaaactcagctgtg
ttttctcctggtaaccgatttagcatagctaactaaattcttgttgccctgtaatttgctaagacttagtaa
attatttaaaacgctgtgctcagag--agagctgcctagcgtagtttataggagaagttttgaaattgatca
attgaaattgtggtttgaatccacggatgtgtttgcagtctagacagacttaacacagagtgctgagatccc
ccatatctctgtcacgatttgtattaatctaagaaatcctgttgattaattttatctcactttcataagttg
agaatcgttcagtactgttaagatagaaaatctaactagtgctttttgcttgaacagtgtgagatgcgccgt
catctcaagtgatactgtgaaatttgctattattccactttgtggtcgttgccatagcagcaaccttggtcc
ggaag-tacagagagacttgccggaattacattcaagagtgcatgtgcagcccgccagcgccagcgccagct
tgaattgtaaacaaagagcatagcgtgaagctaagctaaactaacgctaacgcgtttgcattgaagtctatg
catttccagtagcagcgaaggctaatagatagcacgtagcatttagtggtc-ttaaatgcattgtatggctg
atgtttgaaataactcttgcatctcag-ttatttctctttactcaccttggaaaagttaacaaatgcaaagt
taatcaaagtgtgcacgatctaactgctgagtttaatcactactat----tt-ttatttt-tgtttttcctg
ctgtacctggccggttgaatttaatcagtttgaactcacataagctgttggttttatt--------------
----------------ttataaattaatgctctctgacctgtacaagtataaatactttttccattcatcaa
catctaggaacacccatttcctataactgtttatttatacggataagactcactgattaaatgaattataat
tgtttaatttaatgataaactgcattaaatgttactctaaccaacttcattgttttgaaattttaatttcat
taaaggttcatttatgcatggctttatcattttagcaataattaatcatt-taatttagtcataagtgttct
tatcaatcttaatgataacttataaaagttattaccacgttaaagattta------------aagttaagtt
caattcaaaattgaatttagtctattaaatttag-ttattttaagcctgctaacagacagtgctccccctgc
tgctttattgatgcaattggacagtccaaccta------------agtaccaacctaagtcatcattgagcc
tagtcttagagcagtagc--cctccaattagcc-aaaattcaaaaggaaaattacatttttctactacgtag
gctaagcggttactatacaacactataaaaccaacacttcttgaagtatcaactcaacagtgccattgtttt
gacatccttaattacacctaatgctaagagaaaa-taactcctttgttatctctttc----aactatcttct
ttt-actggactattgatgctggtttaaggattgtgcttgtgagagtc-aaaaagcagagaatttt-agaaa
catttaatagatgtttgggacacttg--------aacacttttaattgttaaaattgtctgatctcacccct
cctttctcactcatcaggtcaacaagaggataggcgtcgttagatccaattctaaacacgcatccagaaaca
atttatttggtgtacggagtcaatcctattcagaagccaatactgttattgttgtcctactttctgtcactt
cagaagaaag-ttaatagcaacttcagtcctggtatttagaaatctta-----ttttatatttaacaaaagc
taaaggaaccctctctctaggaaagtggaaactacagattttcaccctactccttagtctccttatcacttt
tg-ttttctttgttctctcactgtgtctgtgctactgactctttccacagagactaccagttagacacgcgt
acccaccagaggaccacagttccagagaaccacacttaactcaacattagtacacacttaacattgcacatt
aacatttctccttttctgtttgcattgttctaccttgttttttt----tctttctcctctctatctctcttc
aaggtctgtgtcagttaaaatcctaagtcctcccc-ccgccgcaaaacatggctcactccaaagatcctgtt
ggccactggaaggacctggaaacatggctgagcgttgtaacaggcagtctcctccctaaagctgccgaaaca
ctgcagcccctgacgcaaaaccaattggatgagaacatagacagcatcatgaagcaagacccaagtcaaagc
ttcaaccacaaggagctggccaaaatcactggtactttgagtcacacactcatagccaccctcaaattgagt
gacagacacgcctcccaactccaacacaagctgacacgcctgcaagcccgcaccgagcagctagagctagag
gctcaggaacgtcttcaacaaccacatgaggtggatgaaggtaccacagaggagatcgacaaactacaagaa
gccctaacagccgtcacagaagaaagagaacaagccagagcagaccacgctgacgtcgctaacaagctagat
tatgctgaacagctactgaaggaagcgaaggtggacttaagagacaagaaggccagaatcaaagcccttgaa
actcacctgagcgaagcaagacatgagatcgacagactaatgcaggaagtggatgacatcaaagaggagtcc
gccagtgaactcaggcatgcctatgcactgcgctatgaacctccaaagacaagatgtgcaccagcctcgccc
ctgccaagcaggacaggatcccctgttcctgagctctcacctattgaaagaggtgagaaaccatgcagaaga
tcttcgccaacaccttctgaagagccttaccttaccccacagcgacgagagcctgtgatagccagtcacaga
tcgtcatacagtctggaccttaaagaccttgacaagctggccagaaacattggcaagtttaatccaagtgtg
tcaggtggtttggaggtccacgcttatttgcaagacattgatttccatctggaaatgagacctaatgtctct
aataaagaaagactgtatttgcttcgagccacatccagcactgaggtgcgcagcttcctggaccgacagccg
gctcaggtaaagaacgattaccgtttgctccaagaagccctcatcagagagtttgcaaaccctgaatcagat
caaggactgttaagtgctctggagacaaaacaagctcgcaatgagtccccacatgcttactacaaccgactc
aggcaagcctttttcggaactcgctacgaaccgaatatggaagaagacctgaactttaagattctcttcctg
agaaacctccatcctgcagtaagccaacatctcggagtactcctcgcatgcccacgaacaatgagcatccag
caattgcgagatttgacacagaaagcccacgacaaacaaaagatggtgttagagaagaacactaaaactgca
aaagttcttgactttaacacccagaatccagaactggcactagagggtgcccaatgcccaaacagcgtgaga
ccaccatccccagcgtggaatgcgtcttcgtccaattgacaacggaactcctacgatgacacaagacctaaa
caaaggaacagtcactgggatggaccgcgtggacaacgacgctcacctgaacaccaccgggaaagaaaccaa
tgggggtcaaacaaaagctggtcacca------------tctaagggaagacatcaaaaacctggatcatca
agtccaaggagtcaacgaaggtactccaaaaacttccaccctgacaacgctcagaatcaatcccagcaagag
gaaaatgccccaccgggatttgaccctcaagaactggtaaaattgatgatgaaagagtttctcaaatgcata
gaagaggacaggaaatgggaaaaggaaaaagcagattcagcctgactagtcgccgagcggagaagcaacaat
cacctgaaccaacaaacacttgcagatgaaagcccttaggctcccaaaagtgccgttcgggtcgtctgccac
ttctccgacaaacctcagttcagtcctgaaacccttcctgacccatgccaaactccgctacctccgttactg
gatgaacatttgactgctctatcatcattgaacaacaaatgggggaggaccacaacttgacacagatcaact
gttctaccc-tctacatactaacataacctttgacattctaggg-aacacctagttgaacacaacactaata
ctttctcctctacagcactgctagaacaacctctagtaagagaggagccactccacatatgcaacactgtta
ttgctggtttttaacctaccttg-ttttgttacatcactatgcctcttgatttccttctt--tctctctctc
tccctaactgatttgcagttccagtcccctctacagggaactcctgcaaattcatgcacagggcct---aaa
agtaggattgactcc-ttttcccaaattagtgtcaattgctgcagaattattgcttatttaagttgaagcta
gcgccactccatactcgccatgaagtaaactagctaaataactaaatttgaattatttcaggcaatgttaca
ctacaccttgtgttcttaacccgaacaatttaagctaaaacctgcaccagaactcagtctatggaatggaaa
tgtggtttgtgtcttgtgtgtctgttctctctctacctatgcctcttgttccagtgtctgccgatgttcatg
ccaggaacatcaccatccaaatgggggatgtggggagtcaacggatcgttacagaaccgaacaagccacaga
ccatgttatccttaaaagattggttggtgcctacgagtctgag-attgatttcattttcaaagcaatccaca
ggcacccagcaaaaggcaaatccacaggataactagccagtcaacatcacagttgcgtgttaattaacttta
caccttaaaacaataagaggctctacaatcaaaaacccaccaaaccggtttttgagaagtaccttttggttc
gcgtgccctttggcgtctgcaaggaatacacattctcaggcagacacagaagcgatcagaaacacttccaaa
gtttaatggacatttaagtaaaaca-gtttatttgagtaatgtatgtttgctttatgtttctgtaggttttt
gtgtgtacatgttccatgtgtttaacaaaactgttatggatagttattgagtaatagccctcagtgacaaat
gaaatctacagaatgtttgtgaaatacttcatgtttggtatcgattgaaagctaggaacatttcaaatgcat
tggtttatataaagaaaccatactatgaaaagtgtcgatgttataagactttattttaaccactatgctatc
aaagcagcacccacaccaggtgtcaacccggcctcctagagggcagaattggggtgtgactccaccccgcac
cttatctgattggacaagtattgtgtagacccagcctctaccaaagcctataaaactttgaacaaaggaatt
tcatcgtcgtcttttgccggtcatctttgccagtcgtcaccgccgtcgctgcccggacgtcgctcttctcgt
gctgtggccgttacatcgcctcgccggaagcctcgttacatcacggagcagaccgcgaccttcacttgctgc
cggctcgacccccgatctgcttgtgcaaccgcttcaataacaagccattgggtcaacacatccaaactctga
aactcatcataactacaggaacccaggaaggacttcgaacgccgccttgtccaacatccgtatccctagcaa
ccgactaaggaaacccctcttcaccgacaagggaattccatcacgtcactgaagttgc-----tacgctgac
caatcagcttcgccgggatttccctttggaccagtcgaggaaacc--aaattacatcagaacgcaagtagca
caaacaaggtttctacccattactgaatctggtgtgaattatgttt--aagtagt-aaagaatagcgaaatt
ctc--tgcttttatgg--tttctctcaggtagcaatgctaagaacttagcaaaggctagaagttaaatccac
tcagtcaaaactctcctc-aaactgct--------tgtgcg----------------tgtgtgtatgtatgt
gcgt-------------ttgtttg-ttttacg------tagattagtac-tttgtgttatag-agtagcaat
aaacttttgtttcgt-tttaagatccgtg-ttg-gtgtgttgtgtgctttataagttaatgcctcagcttca
gatactgctaccttgcttattaaataattagatactg-tttttatattgttattgttg--------gccacg
ta-----ataatataatacaggattgctttaca-ct-aaacgttct--------------------------
-----a-tttgctggacaaatacttaagttaagtgtaagctttaaataattctatgtgaatcatgttcgaat
ct---ttgattcgaatccccaaagttt-aaacataatttaaaccaaagagctgattcttaca
>BHIKHARI|2073982 chr9|(15968357..15977007)|LTR/ERV1|BHIKHARI_LTR:BHIKHARI_I-int:BHIKHARI_LTR
tgtggggagtcaacggatcgttccagaaccg-aacaagtcacagaccatgttatccttaaaagattggttgg
-tgcctacatgtctgagctttgtttt--cattttcaaagcaatccacaggcacccagcaaaaggc-aatcca
cag------------gtcaacatcacagttgcgtgttaattaacttta-caccttaaaacaat---aagagg
ctctac-aatcaaaaacccaccaaaccggtttttgag----------aagtaccttttggtttgcgtgtcct
-ttggcgtctgc-aaggaatacacatt-ctcaggcagacaca-gaagcgatcagaaa--cgcttgcaaagtt
t-aatggacatacagta-----aaactgtgtttatttg--agtaatgtatgt--------ttgctttatgtt
tctgtaggtttttgtgtatacatgttccatgtgtttaac-aaaactgttatgg--atagt----------ta
ttga-gtaatagccctc---agtgacaaatgaaatctacagaatgtttgtgaaatacttcatgttt----gg
tatcgattgaaagctaggaacatttcaaatgcattggtttatatgaagaa-----accatactatgaaaagt
gtttatgttataagactttattttaaccactatgct-atcaaagcagca--------cccacaccaggtgtc
aacccggcctcc-------tagagggcagaattg-gggtgtga-ctccaccccgcaccttatctgattggac
aagcattgtgtagacccagcctcta-----ccaaagcctataaaactttgaacaaagg-aatttcatcgtc-
---gtcttttgccggtcatc-------------tttgccagtcgtcaccgccgtcgctgccaggacgtcgct
cttctcgtgctgtggccgttacatcgcctcgcccgaagcctcgttacatcacggagcagac-----------
-cgcgaccttcacttgctgccgcctcgacccccgatctgcttgtgcaaccgcttcaacaacaagccatcggg
tcaacacatcc--aaactc-tgaaact-catcctaactacaggaa-cccaggaaggacttcg-----aacgc
cgccttgtccaacatcc-gtatccctagcaaccgac------------------taaggaaacccctcttca
ccgac-aagggaattccatcacgtcactgaagttgctacgctgaccaatcagcttcgccgggatttcccttt
ggaccagtcgaggaaacc-aa-attacatcagaacgcaagtagcacaaacaaggtttctatccattgctgac
tctggtgtgaattatgtttaagtagtaaagaatagcgaaattctctgcttttatggtttctctcaggttgca
atgctaagaacttagcaaaggctagaagttaaatccactcagtcaaaactctcctcaaactgcttgtgcgtg
tgtgtatgtatgtgcgtttgtttgttttacgta------gattagtac-tttgtgttatagagtagcaataa
acttttgtttcgttttaagatccgtgttggtgtgttgtgtgctttataagttaatgcctcagcttcagatac
tgctaccttgcttattaaataattaga-tactg-tttttatattgttattgttggccacgtaataatataat
acagaattgctttacactaaacgttctatttgctggacaaatactaaagttaagtgtaagctttaaataatt
ctatgtgaatcatgttcgaatctttgattcgaatccccaaagtttaaacatgatttaaaccaaagagctgat
tcttacatagtggtggagaataattcgggcaagcagatctaacttttaaagcacaaaatcccgaaatcacgt
tgttaatcttttctatttttgtccggaaagaatagatcagaaagaacagaagttttgctactgcacaatttc
attgtggtaccatttgttttattgcttgactacatttagtgttgttaagaaagtaaaacttcatttaagttg
tccgccgagacacactgtaagccgctctaaagcgcatgcagagaaagacaaagcgtattcctttgtgcttat
ctcataacgttatataaggccttcacagtatgatttcgtacgctgcgattcccggatggaaactcagctgtg
ttttctcctagtaactgatttagcatagctaactaaattcatgttgccctgtaatttgctaatacttagtaa
attatttaaaacgcggagctcagag--aaagctgcctagcgtagtttataggagaagttttgaaattgatca
attaaaattgtggtttgaatccacggttgtgtttgcagtctaaacagacttaacacagagtgctgagatccg
gcatatctctgtcacgatttgtattaatctcagaaatcctgttgattaa-tttatctcactttcatgagttg
ag-atggttcagtactgttaagatataaaatctaacaagtgctttttgcttgaacagtgtgagatgcgccgt
catctcaagtgatactgtgaaatttactattattccactttgtggtcgttgccatagcagcaaccttggtcc
ggaag-tacagagagacttgccggaattacattcaagcgtgcatgtgcagtc------cgccagcgccagct
tgaattgtaaacaaagagcatagcgtgaagctaagctaaactaacgctaacacgtttgcattgaagtctatg
catttccagtagcagcgaaggctaataaatagcacgtagcatttagtggtc-ttaaatgcattgtatggctg
atgtttaaaataactcttgcatctcag-ttatttctctttactcaccttggaaaagttgacaaacgcaaagt
taatcaaagtgtgcacgatctaactgctgagtttaatcactactattttatt-ttatttt-tgtttttactg
ctgtacttggcctgttgaatttgatcagtttgaactcacataagctgttggttttattagtgatgaattata
g-ttttgttttcattactataaattaatgctctctgacctgtacaagtataaatactttttccattcatcaa
catctaggaacacccatttcctataattgttgatttatacggataagactcactgattaaataaattataat
tgtttaatttaatgataaactgcattaaatgttactctaaccaacttcattgttttgaatttttaatttcat
taatggttcatttatgcatggctctatcattttaataacaattattaata-aaatttagtcataagtgttct
tatcaatcttaaagataacttaaaaaagttattaccccgtttcagattga------------aagttaagtt
caattcaaaattgaatttagtctattaaatttagtttattttaagcctgcttacagacagtgctccccctgc
tgcttcattgatgcaattggacagtccagcccagtgagctgtaa-ggtaccaacctaagtcatcattgagcc
tagtcttagagcagtagc--cctccaattagcc-aacttcaaaaggaaaattcagatttttctaatacgtag
gctaagtggttactatataacacaataaaaccaacacttcttgtagtgtcaactcaacagcgcca-------
----------------cctaatgctaagagaaaactaactcctttgttctctctctttacttactatcttct
tttaactagactattgatgctggtttaaggattgtgcttgtgagagtc-aaaaagcagagaatttt-agaaa
catttaatagatgtttgggacacttg--------aacacttttaattgttgaaattgtctgatctcacccct
cctttctcactcatcaggtcaacaagaggataggcgtcgttagatccaattctaaacacgcatccagaaaca
atttatttggtgtacggagtcaatcctattcagaagccaatactgttattgttttcctactttctgtcactt
cagaggaaag-ttaatagcaacttcagtcctggtatttagaaatctta----attttatatttaacaaaagc
taaaggaactctctctctaggaaagtggaaactacagattttcaccctactccttagtctcctcatcacttt
tg-ttttctttgttctctcactgtgtctgtgctactgactctttccacagagactaccagttagacacgcgt
acccaccagagggccacagttccagagaaccacacttaactcaacattagaacacacttaacattgcacatt
aacatttctccttttctgtttgcattgttctaccttgttttt------tctttctcctctctatctctcttc
aaggtctgtgtcagtt-aaattctaagtcctcccccctgccgcaaaagatggctcacttcaaagatccagtt
ggcctctggaaggacctggaatgctggctgagcgttgtaacaggcagtctcctccctaaagctgccgaaaca
ctgcagcccctgacgcaaaaccaactggatgagaacatagacagcatcatgaagcaagacccaagtcaaagc
ttcaaccacaaggagctggccaaaatcactggtactttgagtcacacactcatagccaccctcaaattgagt
gacagacacgcctcccaactccaacacaagctgacacgcctgcaagcccgcaccgagcagctagagctagag
gctcaggaacgtctgaatcaaccaaatgagatggatgaaggtaccacagaggagatcgacaaactacaagaa
gctttaacagccgtcacagaagaaagagaacaagccagagcagaccacgctgacgtcgctaacaagctagat
tacgctgaacaactactgaaagaagcgaaggtggacttaagagacaagaaggccagaatcaaagcccttgaa
actcacctgagcgaagcaagacatgagatcgacagactaatgcaggaagtggatgacatcaaagaggagtct
gccagtgaactcaggcatgcctatgcactgcgctatgaacctccaaagacaagatgtgcaccagcctcgccc
ctgccaagcaggacaggatcccctgtccctgagctctcacctattgaaagaggtgagaaaccatgccgaaga
tcttcgccaacaccttctgaagagccttaccttaccccacagcgacgagagcctgtgatagccagtcacaga
tcgtcatacagtctggaccttaaagaccttgacaagctggccagaaacattggcaagtttactccaagtgtg
tcaggtgggttggaggtccacgcttatttgcaagacattgatttccacctggaaatgagacccaatgtctct
cataaagaaagactgtatttgcttcgagccacatccagcactgaggtgcgcagcttcctggaccgacaaccg
gctcgggtaaagaatgattatcgcttgctccaagaagccctcatcagagagtttgcaaaccctgaatcagat
caaggactgttaagtgctctggagacaaaacaagctcgcaatgagtccccacatgcttactataaccgactc
aggcaagcctttttcggaactcgcaacgaaccgaatatggaggaagacctgaactttaagattctcttcctg
agaaacctccatcctgcagtaagccaacatctcggagta---ctcgcatgcccacgaacaatgagcatccag
caattgcgagatttgacacggaaagcccacgacaaacaaaagatggtgttagagaaaaacactaaacctgcc
acagtttttgactttaacaccc---atccagaactggcactagagggtgcccaacgctcaaacagcgtgaga
ccactatccccagcgtggaatgcgtctccgtccaatagacaacagaactcctacgctgacacgagattcaaa
cagaggaacagtcactgggatggaccgcgtggacaacgacgctcacctgaacaccaccgggaaagaaaccaa
tgggggtcgaacaaaagctggtcacca------------tccaagggaagacatcaaaaccctgtatcatca
agtccaaggagtcaacaaaggtactccaaacatttccaccctgacaacgctcagactcaatcccagcaagag
gaaaataccccaccgggatttgaccctcaagaactggtgaaattgatgatgaaagagtttctcaaatgcata
gaggaggacaggaaacgggaaaaggaaaaagcagattcagcctgactagttgccgagcggagaagcaacaac
cacctgaaccaacaaacacttgcaggtgaaaaccctcaggtttctaaaagtgccattctggtcgtctgccac
tcctccgacaaacctcagttcagtcctgaaacccttcctgacccatgccaaactccggtacctccattacta
gatgaacatttgactgctccatcatcattaaacaacaaatgggggaggaccacaacttgacacagatcaact
gttctaccc-tctacatactaacataacctttgacattctaggg-aacacctagttaaacacaacactaata
ctttctcctcttcagcactgctagaacaacctctagt-agagaggatccactccacatttgcaacactgtt-
ttgctggtttttaacctaccttg-ttttgttgcatcactatgcctcttcatttctttctt--tctctctctc
tccctaactaatttgcagttccagtcccctctacagggaactcctgtaaattcattcacagggcct---aaa
agtaggattgactcc-ttttcccaaattagtatcaattgctgcagaattatttctcatttaagttgaagcta
gcgccactacatactcgcaatgaagtaaactagctaaataactaaatttgaattatttcaggcaatgttaca
ctacaccttgtgttcttaacccgaacaatttaagctaaaacctgcaccagaactcagtctatggaatggaaa
tgtggtttgtgtcttgtgtgtctgttctctctctacctatgcctcttgttccagtatctgccgatgttcatg
ccaggaacatcaccatccaaatgggggatgtggggagtcaacggatcgttccagaaccgaacaagtcacaga
ccatgttatccttaaaagattggttggtgcctacatgtctgagctttgttttcattttcaaagcaatccaca
ggcacccagcaaaaggc-aatccacag------------gtcaacatcacagttgcgtgttaattaacttta
caccttaaaacaataagaggctctacaatcaaaaacccaccaaaccggtttttgagaagtaccttttggttt
gcgtgtcctttggcgtctgcaaggaatacacattctcaggcagacacagaagcgatcagaaacgcttccaaa
gtttaatggacatacagtaaaactgtgtttatttgagtaatgtatgtttgctttatgtttctgtaggttttt
gtgtgtacatgttccatgtgtttaacaaaactgttatagatagttcttgagtaatagccctcagcgacaaat
gaaatctacagaatgtttgtgaaatacttcatgtttggtatcgattgaaagctaggaacatttcaaatgcat
tggtttatatgaagaaaccatactatgaaaagtgtttatgttataagactttattttaaccactatgctatc
aaagcagcacccacaccaggtgtcaacccggcctcctagagggcagaattggggtgtgactccaccccgcac
cttatctgattggacaagcattgtgtagacccagcctctaccaaagcctataaaactttgaacaaaggaatt
tcatcatcgtcttttgccggtcatctttgccagtcgtcaccgccgtcgctgcccggacgtcgctcttctcgt
gctgtggccgttacatcgcctcgcccgaagcctcgttacatcacggagcagaccgcgaccttcacttgctgc
cggctcgacccccgatctgcttgtgcaaccgcttcaacaacaagccatcgggtcaacacatccaaactctga
aactcatcctaactacaggaacccaggaaggacttcgaacgccgccttgtccaacatccgtatccctagcaa
ccgactaaggaaacccctcttcaccgacaagggaattccatcacgtcactgaagttgc-----tacgctgac
caatcagcttcgccgggatttccctttggaccagtcgaggaaac--caaattacatcagaacgcaagtagca
caaacaaggtttctatccattgctgactctggtgtgaattatgttt--aagtagt-aaagaatagcgaaatt
ctc--tgcttttatgg--tttctctcaggttgcaatgctaagaacttagcaaaggctagaagttaaatccac
tcagtcaaaactctcctc-aaactgct--------tgtgcg----------------tgtgtgtatgtatgt
gcgt-------------ttgtttg-ttttacg------tagattagtac-tttgtgttatag-agtagcaat
aaacttttgtttcgt-tttaagatccgtg-ttg-gtgtgttgtgtgctttataagttaatgcctcagcttca
gatactgctaccttgcttattaaataattagatactg-tttttatattgttattgttg--------gccacg
ta-----ataatataatacagaattgctttaca-ct-aaacgttct--------------------------
-----a-tttgctggacaaatactaaagttaagtgtaagctttaaataattctatgtgaatcatgttcgaat
ct---ttgattcgaatccccaaagttt-aaacatgatttaaaccaaagagctgattcttaca
>BHIKHARI|2077378 chrUn_KN147637v2|c(21719..30340)|LTR/ERV1|BHIKHARI_LTR:BHIKHARI_I-int:BHIKHARI_LTR
tgtagtgagtcaacggatcgttccagaaccg-aacaagccacagaccatgttatccttaaaagattggttgg
-tgccttcaggtctgagctttgattt--cattttcaaagcaatccacaggcacccagcaaaaggc-aatcca
caggataactagccagtcaacatcacagttgcgtgttaattaacttta-caccttaaaacaat---aagagg
ctctac-aatcaaaaacccaccaaaccggtttttgag----------aagtaccttttggtttgcgtgtcct
-ttggcgtctgc-aaggaatacacatt-ctcaggcagacaca-gaagcgatcagaaa--cgcttgcaaagtt
t-aatggacatacagtaa----aact-gtgtttatttg--agtaatgtatgt--------ttgctttatgtt
tctgtaggtttttgtgtgtacatgttccatgtgtttaac-aaaactgttatgg--atagt----------ta
ttga-gtaatagccctc---agtgacaaatgaaatctacagaatgtttgtgaaatacttcatgttt----gg
tattgattgaaagctaggaacatttcaaatgcattggtttatatgaagaa-----accatactatgaaaagt
gttgatgttataagactttattttaaccactatgct-atcaaagcagca--------cccacaacaggtgtc
aacccggcctcc-------tagagggcagaattg-gggtgtga-ctccaccccgcaccttatctgattggac
aagtattgtgtagacccagcctcta-----ccaaagcctatgaaactttgaacaaagg-aatttcatcgtc-
---gtcttttgccggtcatct------------tttgccagtcgtcaccgccgtcgctgcccggacgtcgct
cttctcgtcctgtggccgttacatcgcctcgccggaagcctcgttacatcacggagcagac-----------
-cgcgaccttcacttgctgccggctcgacccccgatctgcttgtg---------caacaacgagccatcggg
tcaacacatcc--aaactc-tgaaact-catcataactacaggaa-cccagaaaggacttcg-----aacgc
cgccttgtccaacatcc-gtatccctagcaaccgac------------------taaggaaacccctcttca
ccgac-aagggaattccatcacgtcactgaagttgctacgctgaccaatcagcttcactgggatttcccttt
ggaccagtcgaggaaaccaaaaattacatcagaacgcaagtagcacaaacaaggtttctacccattactgaa
tctggtgtgaattatgtttaagtagtaaagaatagcaaaattctctgcttttatggtttctctcaggttgca
atgctaagaacttagcaaaggctagaagttaaatccactcagccaaaactctcctcaaactgcttgtgcgtg
tgtgtatgtatgtgcatttgtttgttttacgta------gattagtac-tttgtgttatagagtagcaataa
acttttgtttcgttttaagatccgtgttggtgtgttgtgtgctttataagttaatgcctcagcttcagatac
tgctaccttgctcattaaataattaga-tactg-tttttatattgttattgttggccacgtaataatataat
acagaattgctttacactaaacattctatttgctggacaaatacttaagttaagtgtaagctttaaataatt
ctatgtgaatcatgttcgaatctttgatttgaatccccaaagtttaaacatgatttaaaccaaagagctgat
tcttacatagtggtggagaatg---cgggcaagcagatctaacttttaaagcacaaaacccagaaatcacgt
tgttaatcttttctatttttgtccggaaaggatagattagaaagaacagaagttttgttacagcacaatttc
attgtggtaccttttgttttattgcttgactgcatttagtgttgttaagaaagtaaaacttcatttaaattg
tccgccgagacacactgtaagccgctctaaagcgcatgtagagaaagacaaagcgtattcctttgtgcttat
ctcataacgttatataaggccttgacagtatgatttcgtacgccgcgattcccggatggaaactcagctgtg
ttttctcctggtaactgatttagcatagctaactaaattcttgttgccctgtaatttgctaagacttagtaa
attatttaaaacgcggtgcccagag--agagctgcctagcgtagtttataggagaagttttgaaattgatca
attaaaattgtggtttgaatccacggatgtgtttgcagtctaaacagatttaacacagagtgctgagatccc
ccatatctctgtcacgatttgtattaatctcagaaatcctgttgattaattttatctcactttcataagttg
agaatcgttcagtactgttaagatataaaatctaactagtgctttttgcttgaacagtgtgagatgtgccgt
catctcaagtgatactgtgaaatttgctattattccactttgtggtcgttgccaaagcagcaaccttggtcc
ggagg-tacagagagacttgccggaattacattcaagcgcgcatgtgcagtc------cgccagcgccagct
tgaattgtaaacaaagagcatagcgtgaagctaagctaaactaacgctaacgcgtttgcattaaagtctata
catttccagtagcagcgaaggctaatagatagcacgtagcatttagtggtc-ttaaatgcattgtatggctg
atgtttgaaataactcttgaatctcag-ttgtttctctttactcaccttagaaaagttaacaaatgcaaagt
taatcaaagtgtgcacgatctaactgctgagtttaatcactattattttatt-taatttt-tgtttttcctg
ctgtacttggcctgttgaatttgatcagtttgaactcacataagcggttggttttataagtgatgaattata
g-ttttgttttcattactataaattaacgctctctgacttattcaattataaatactttttccattcatcaa
catctaggaacacccatttcctataactgttgatttatacggataagactcactgattaattaaattataat
tgtttaatttaatgataaactgcattaaatgttactctaaccaacttcattgttttgaaattttaatttcat
taatggttcatttatgcatggctttatcattttagcaataattaataatt-aaatttagtcataagtgttct
tatcaatcttaatgataacttataaaagttattaccacgttaaagattta------------aagttaagtt
caattcaaaattgaatttagcctattaaatttagtttattttaagcctgcttacagacagtgctccccctgc
tgctttattgatgcaattggacagtccagcccagtgagctgtaa-ggtaccaacctaagtcatcattgagcc
tagtcttagagcagtagcctccttcaattagccaaactacaaaaggaaaattcagatttttctactaagtag
gctaagtggttactatataacacaataaaaccaacacttcttgtagtgtcaactcgacagcgccaccgcttt
gacatccttaaatacacctaatgctaagagaaaactaactcctttgttatctctttcaactaactatcttct
ttttactgtactattgatgctggtttaaggattgtgcttgtgagagtc-aaaaagcagagaatttt-agaaa
catttaatagatgtttgggacacttg--------aacacttttaattgttaaaattgtctgatctcacccct
cctttctcactcatcaggtcaccaagaagataggcgtcgttagatccaattctaaacacgcatccagaaaca
atttatttggtgtacggagtcaatcctattcagaagccaatactgttattgttgtcctactttctgtcactt
cagaagaaag-ttaatagcaacttcagtcctggtatttagaaatctta----tttttatatttaacaaaagc
taaaggaaccctctctctaggaaagtggaaactacagattttcaccctactccttagtctccttaacacttt
tg-ttttctttgttctctcactgtgtctgtgctactgactctttccacagagactaccagttagacacgcgt
acccaccagagggtcacagttccagagaagcacacttcactcaacattagaacacacttaacattgcacatt
aacatttttccttgtctgtttgctttgttctaccttg--ttttt----tctttctcctctctatctctcttc
aaggtctgtgtcagtt-aaatcctaagtcct-cccctagccgcaaaacatggctcaccccaaagaccctgtt
ggccactggaaggacctggaaacatggctgagcattgtaacaggcagtctcctccctaaagctgccgaaaca
ctgcagcccctgacgcaaaaccaattggatgagaacatagacagcatcatgaagcaagacccaagtcaaagc
ttcaaccacaaggagctagccaaaatcactggtactttgagtcacacactcatagccaccctcaaattgagt
gacagacacgcctcccaactccaacacaagctgacacacctgcaagcccgcatcgagaagctagagctagag
gctcaggaacgtctggaacaaccaactgaggtggatgaaggtaccaaagaggagatcgacaaactacaagaa
gctttaacagtcgtcacagaagaaagagaacaagccagagcagaacacgctgacgtcgctaacaagctagat
tacgctgaacagctactgaaggaagcgaaggtggacttaagagacaagaaggccagaatcaaagcccttgaa
actcacctgagcgaagcaagacatgagatcgacagactaatgcaggaagtggatgacatcaaagaggagtcc
gccagtgaactcaggcatgcctatgcactgcgctatgaacctccaaagacaagatgtgcaccagcctcgccc
ctgccaagcaggacaggatcccctgtccctgagctctcacctattgaaagaggtgagaaaccatgccgaaga
tcttcgccaacaccttctgaagagccttaccttaccccacagcgacgagagcctgtgatagccagtcacaga
tcgtcatacagtctggaccttaaagaccttgacaagctggccagaaacactggcaagtttactccaagtgtg
tcaggtggtttggaggtccacgcttatttgcaagacattgatttccacctggaaatgagacccaacgtctct
gataaagaaagactgtatttgcttcgagccacatccagcactgaggtgcgcagcttcctggaccgacaaccg
gctcgggtaaagaacgattaccgcttgctccaagaagccctcatcagagagtttgcaaaccctgaatcagat
caaggacttttaggtgctctggagacaaaacaagctcgcaatgagtccccacatgcttactacaaccgactc
aggcaagcctttttcggaactcgcaacgaaccgaatatggaagaagacctgaactttaagattctcttcctg
agaaacctccatcctacagtaagccaacatctcggagta---ctcgcatgcccacgaacaatgagcatccag
caattgcgagatttgacacagaaagcccgcgacaaacaaaagatggtgttagagaaaaacactaaaagtgcc
acagtttttgactttaacaccc---atccagaactggcactagagggtgcccaacgctcaaatagcgtgaga
ccaccatccccagagtggaatgcatctttgtccaatagacaacggaactcctacgctgacacgagattcaaa
cagaggaacagtcactgggatggaccgcgtggacaacgacgctcacctgaacaccaccgggaaagaaaccaa
tgggggtcgaacaaaaactggtcacca------------tccaagggaagacatcaaaaccctgtatcatca
agtccaaggagtcaacgaaggtactccaaacatttccaccctgacaacgctcagactcaatcccagcaagag
aaaaataccccaccgggatttgaccctcaagaactggtgaaattgatgatgaaagagtttctcaaatgcata
gaggaggacaggaaac-ggaaaaggaaaaagcagattcagcctgactagtcgccgagcggagaagcaacaat
cacctgaaccaacaaacacttgcagataaaagccctcaggtttccaaaagtgccgttctggttgtctgccac
tcctccgacaaacctaagttcagtcctgaaacccttcctgacccatgccaaactccggtacctccattactg
gatgaacatttgacagctccatcatcattgaacaaaaaatgggggaggaccacaacttgacacagatcaact
gttctaccc-tctacatactaacataacctttgacattctaggg-aacacctagttaaacacaacactaata
ctttctcctctacagcactgctagaacaacttctagt-agagaggagccactccacgtatgcaacactgtta
ttgctggtttttaacctaccttg-ttttgttgcatcactatgcctcttcatttctttctt--tctctctctc
tccctaactaatttgcagttccagtcccctctacagggaactcctgtaaattccttcacagggcct---aaa
agtaggattgactcc-ttttcccaaattagtatcaattgctgcagaattattgctcatttaagttgaagcta
gcgccactacatactcgcaatgaagtaaactagctaaataactaaatttgaattatttcaggcaatgttaca
ctacaccttgtgttcttaacccgaacaatttaagctaaaacctgcaccagaactcagtctatggaatggaaa
tgtggtttgtgtcttgtgtgtctgttctctctctacgtatgcctcttgttccagtgtttgccgatgttcatg
ccaggaacatcaccatccaaatgggggatgtagggagtcaacggatcgttccagaaccgaacaagtcacaga
ctatatttttcttaaaagattggttggtgcctaaatgtctgagctttgatttcattttcaaagcaatccaca
ggcacccagcaaaaggc-aatccacaggacaactagccagtcaacatcacagttgcgtgttaattaacttta
caccttaaaacaataagaggctctacaatcaaaaacccaccaaaccggtttttgagaagtaccttttggttc
gcttgtcctttggcgtctgcaaggaatacacattctcaggcagacacagaagcgatcagaaacgcttccaaa
gtttaatggacatttaagtaaaaca-gtttatttgagtaatgtatgtttgctttatgtttctgtaggttttt
gtgtgtacatgttccatgtgtttaacaaaactgttatagatagttcttgagtaatagccctcagtgacaaat
gaaatctacagaatgtttgtgaaatactttatgtttggtatcg-----------------------------
-----------------------------------------gataagactttattttaaccactatgctatc
aaagcagcacccacaccaggtgtcaacccggcctcctagagggcagaattggggtgtgactccaccccgcac
cttctctgattggacaagtattgtgtagacccagcctctaccaaagcctataaaactttgaacaaaggaatt
tcatcgtcgtcttttgccggtcatctttgacagtcgtcaccgccgtcgctgcccggacgtcgctcttctcgt
gctgtggccgttacatcgcctcgccggaagcctcgttacatcacggagcagaccgcgaccttcacttgctgc
cagctcgacccccgatctgcttgtgcaaccgcttcaacaacaagccatcgggtcaacacatccaaactctga
aactcatcataactacaggaacccaggaaggacttcgaacgccgccttgtccaacatccgtatccctagcaa
ccgactaaggaaacccctcttcaccgacaagggaattccatcacgtcactgaagttgc-----tacgctgac
caatcagcttcgccgggatttccctttggaccagtcgaggaaacc--aaattacatcagaacgcaagtagca
caaacaaggtttctatccattgctgactctggtgtgaattatgttt--aagtagt-aaagaatagcgaaatt
ctc--tgcttttatgg--tttctctcaggttgcaatgctaagaacttagcaaaggctagaagttaaatccac
tcagtcaaaactctcctc-aaactgct--------tgtgcg----------------tgtgtgtatgtatgt
gcgt-------------ttgtttg-ttttacg------tagattagtac-tttgtgttatag-agtagcaat
aaacttttgtttcgt-tttaagatccgtg-ttg-gtgtgttgtgtgctttataagttaatgcctcagcttca
gatactgctaccttgcttattaaataattagatactg-tttttatattgttattgttg--------gccacg
ta-----ataatataatacaggattgctttaca-ct-aaacgttct--------------------------
-----a-tttgctggacaaatactaaagttgagtgtaagctttaaataattctatgtgaatcatgttcgaat
ct---ttgattcgaatccccaaagttt-aaacatgatttaaaccaaagagctgattcttaca
>BHIKHARI|881123 chr19|c(14496608..14505223)|LTR/ERV1|BHIKHARI_LTR:BHIKHARI_I-int:BHIKHARI_LTR
tgtggggagtcaacggatcgttccagaaccg-aacaagtcacagaccatgttatccttaaaagattggttgg
-tgcctatatgtctgagctttggttt--cattttcaaagcaatccacaggcacccagcaaaaggcaaatcca
caggatacctagccagtcaacatcacagttgcgtgttaattaactttt-ccacctaaaacaat---aagagg
ctctac-aatcaaaaacccaccaaaccggtttttgag----------aagtaccttttggttcgcttgtcct
-ttggcgtctgc-aaggaatacacatt-ctcaggcagacaca-gaagcgatcagaaa--cgcttccaaagtt
t-aatggacatttaagta----aaac-a-gtttatttg--agtaatgtatgt--------ttactttatgtt
tctgtaggtttttgtgtgtacatgttccatgtgtttaac-aaaactgttatgg--atagt----------ta
ttga-gtaatagccctc---agtgacaaatgaaatctacagaatgtttatgacatacttcatgttt----gg
tatcgattgaaagctaggaacatttcaaatgcattggtttatataaagaa-----accatactatgaaaagt
gtcgatgttataagactttattttaaccactatgct-atcaaagcagca--------tccacaccaggtgtc
aacccggcctcc-------tagagggcagaattg-gggtgtga-ctccaccccgcaccttatctgattggac
aagtattgtgtagacccagcctcta-----ccaaagcctataaaactttgaacaaagg-aatttcattgtc-
---gtcttttgccggtcatc-------------tttgccaattgtcaccgccgtcgctgcccggacgtcgct
cttctcgtgctgtggccgttacatcgcctcgccggaagcctcgttacatcacgcagcagac-----------
-cgcgaccttcacttgctgccggctcgacccccgatctgcttgtgcaaccgcttcaacaacaagccatcggg
tcaacacatcc--aaaccc-tgaaact-catcctaactacaggaa-cccaggaaggacttcg-----aacgc
cgccttgtccaacatcc-gtatccctagcaaccgac------------------taaggaaacccctcttca
ccgac-aagggaattccatcacgtcactgaagttgctacgctgaccaatcagcttcgccgggatttcccttt
ggaccagtcgaggaaaccaaaaattacatcagaacgcaagtagcacaaacaaggtttctatccattactgaa
tctggtgtgaattatgtttaagtagtaaagaataacaaaattctctgcttttatggtttctctcaggttgca
atgctaagaacgtagcaaatgctagaagttgaatccactcagtcataactctcctcaaactgcttgtgagtg
tgtgtatgtatgtgcgtttgtttgttttacgtaacgttagattagtac-tttgtgttgtagagtagcaataa
acttttgtttcgttttaagatccgtgttggtgtgttgtgtgctttataagttaatgcctcagcttcagatac
tgctaccttgcttattaaataattaga-tactg-tttttatattgttattgttggccacgtaataatataat
acaggattgctttacactaaacgttctatttgctggacaaatacttaagttaagtgttagctttaaataatt
ctatgtgaatcatgttcgaatctttgattcgaatccccaaagtttaaacatgatttaaaccaaagagctgat
tcttacatagtggtggagaataattcgggcaagcagatctaacttttaaagcacaaaacccagaaatcacgt
tgttaatcttttctatttttgtccggaaagaatagattagaaagaacagaagttttgttactgcacaatttc
attgtggtaccatttgttttattgcttgactgcatttagtgttgttaagaaagtaaaacttcatttaagttg
tccgccgagacaaactgtaagccgctctaaagcgcatgtagagaaagacaaagcgtattcctttgtgcttat
ctcataacgttatataaggccttcacagtatgatttcgtacgccgcgattcccggatggaaactcagctgtg
ttttctcctggtaaccgatttagcatagctaactaaattcttgttgccctgtaatttgctaatacttagtaa
attatttaaaacgcggagctcagag--agagctgactagcgtagtttataggagaagttttgaaattgatca
attgaaattgtggtttgaatccacggttgtgtttgcagtctaaacagacttaacacagagtgctgagatccc
ccatatctctgtcacgatttgtattaatctcagaaatcctgttgattaattttatctcactttcataagttg
agaatcgttcagtactgttaagatataaaatctaactagtgctttttgcttgaacagtgtgagatgcgccgt
catctcaagtgatactgtgaaatttgctattattccactttgtggtcgttaccatagcagcaaccctggtcc
ggaag-tacagagagacttgccggaattacattcaagcgcgcatgtgcagtc------cgccagcgccagct
tgaattgtaaacaaagagcatagcgtgaagctaagctaaactaacgctaacgcgtttgcattaaagtttatg
catttccagtagcagcgaaggctaatagatagcacgtagcatttagtggtc-ttaaatggattgcatggctg
atgcttgaaataactcttgcatctcag-ttgtttctctttactcaccttggaaaagttaacaaatgcaaagt
taatcaaagtgtgcacgatctaactgctgagtttaatcactactattttatt-ttatttt-tgtttttcctg
ctgtacctggcctgttgaatttaatcagtttgaactcacataagctgttggttttattagtgatgaattata
g-ttttgttttcatgactataaattaatgctctctgacctgtacaagtatcaatactttttccattcatcaa
catctaggaacacccatttcctataattgttgatttatacggataagactcactgattaaataaattataat
tgtttaatttaatgacaaactgcattaaatgttactttaaccaacttcattgttttgaaattttaatttcat
taatggttcatttatgcatggctctatcattttagcaataattaataatt-taatttagtcataagtgttct
tatcaatcttaatgataatttataaaagttattacttctttacaggttta------------aagttaagtt
caattaaaatttgaatttagtct------tttcatctagt--------------------------------
------------------------------------------------------------------------
-------------ggagc--cctccaattagccaaacttcaaaaggaaaattcagatttttctaatacgtag
gctaagtggttactatataacacaataaaaccaaccctttttg-agtatcaactcaacagtgccattgtttt
gacatccttaattacacctaatgctaagagaaaactaactcctttgttatctctttcaactaactatcttct
ttttactggactattgatgctggtttaaggattgtgcttgtgagagtc-aaaaagcagagaatttt-agaaa
catttaatagatgtttgggacacttgaacactttaacacttttaattgttaaaattgtctgatctcacacct
cctttctcactcatcaggtcaccaagaagataggcgtcattagatccaattctaaacacgcatccagaaaca
atttatttggtgtacggagtcaatcctattcagaagccaatactgttattgttgtcctactttctgccactt
cagaagaaag-ttaatagcaacttcagtcctggtatttagaaatcttatttttttttttatttaacaaaagc
caaaggaaccctctttctaggaaagtggaaactacagattttcaccctactccttggtctccttatcacttt
tgtttttctttgttctctcactgtgtctgtgctactgactctttccacagagactaccagttagacacgcgt
acccaccagagggccacagttccagagaaccacacttcactcaacattagaacacacttaacattgcacatt
aacatttctccttttctgtttgcattgttctaccttgttttttttt--tctttctcctctctatctctcttc
aaggtctgtgtcagttaaaatcctaagtcctcccccccgccgcaaaacatggctcactccaaagatcctgtt
ggccactggaaggacctggaaacatggctgagcgttgtaacaggcagtctcctccctaaagctgccgaaaca
ctgcagcccctgacgcaaaaccaattggatgagaacatagacagcatcatgaagcaagacccaagtcaaagc
tttaaccacaaggagctggccaaaatcactggtactttgagtcacacactcatagccaccctcaaattgagt
gacagacacgcctcccaactccaacacaagctgacacgcctgcaagcccgcatcgagcagctagagctagag
gctcaggaacgtcttcaacaaccaaatgaggtggatgaaggtaccacagaggagatcgacaaactacaagaa
gccctaacagccatcacagaagaaagagaacaagccagagcagaccacgctgacgtcgctaacaagctagat
tacgctgaacagctactgaaggaagcgaaggtggacttaagagacaagaaggccagaatcaaagcccttgaa
actcacctgagcgaagcaagacatgagatcgacagactaatgcaggaagtggatgacatcaaagaggagtcc
gccagtgaactcaggcatgcctatgcactgcgctatgaacctccaaagacaagatgtgcaccagcctcgccc
ctgccaagtaggacaggatcccctgtccctgagctctcacctactgaaagaggtgagaaaccatgccgaaga
tcttcgccaacaccttctgaagagccttactttaccccacagcgacgagagcctgtgatagccagtcacaga
tcgtcatacagtctggaccttaaagaccttgacaagctggccagaaacattggcaagtttactccaagtgtg
tcaggtggtttggaggtccacgcttatttgcaagacattgatttccatctggaaatgagacccaatgtctct
gataaagaaagactgtatttgcttcgagccacatccagcactgaggtgcgcagcttcctggaccgacaaccg
gctcgggtaaagaacgattaccgtttgctccaagaagccctcatcagagagtttgcaaaccctgaatcagat
caaggactgttaagtgctctagagacaaaacaagctcgcaatgagtctccacatgcttactacaaccgactc
aggcaagcctttttcggaactcgcaacgaaccgaatatggaagaagacctgaactttaagattctcttcctg
agaaacctccatcctgcagtaagccaacatctcggagta---ctcgcatgcccacgaacaatgagcatccaa
caattgcgagatttgacacagaaagcccacgacaaacaaaagatggtgttagagaagaacactaaaactgca
aaagttcttgactttaacacccagaatccagaactggcactagagggtgcccaacgcccaaacagcgtgaga
ccactatccccagcgtggaatgcgtctccgtccaatagacaacagaactcctatgctgacacgagattcaaa
cagaggaacagtcactgggatggaccgcgtggacaacgacgctcacctgaacaccaccaggaaagaaaccaa
tgggggtcaaacaaaagctggtcacca------------tccaagggaagacatcaaaaccctgtatcatca
agtccaaggagtcaacgaaggtactccaaacatttccaccctgacaacgctcagactcaatcccagcaagag
gaaaataccccaccgggatttgaccctcaagaactggtgaaattgatgatgaaagagtttctcaaatgcata
gaggaggacaggaaacgggaaaaggaaaaagcagattcagcctgactagtcgccgagcggagaagcaacaat
cacctgaaccaacaaacacttgcagatgaaagccctcaggtttccaaaagtgccgttcgggtcgtctgccac
tcctccgacaaacctcagttcagtcctgaaacccttcctgacccatgccaaactccggtacctccattactg
gaggaacatttgacagctccatcatcattgagaaacaaatgggggaggaccacaacttgacacagatcaact
gttctaccc-tctacatactaacataacctttgacattctagggaaacacctagttaaacataacactaata
ctttctcctctacagcactgctagaacaacctctagt-agagaggatccactccacatttgccacactgtt-
ttgctggtttttaacctaccttg-ttttgttgcatcactatgcctcttgatttccttctt--tctctctctc
tccctaactgatttgcagttccagtcccctctacagggaactcctgcaaattcatgcacagggcct---aaa
agtaggattgactcc-ttctcccaaagtagtgtcaattgctgcaaaattattgctcatttaagttgaagcta
gcaccactacatactcgcaatgaagtaaactagctaaataactaaatttgaattatttcaggcaatgttaca
ctacaccttgtgttcttaacccgaacaatttaagctaaaacctgcaccagaactcagtctatggaatggaaa
tgtggtttgtgtcttgtgtgtctgttctctctctacctatgcctcttgttccagtgtctgccgatgttcatg
ccaggaacatcaccatccaaatgggggatgtggggagtcaacggatcgttccagaaccgaacaagtcacaga
ccatgttatccttaaaagattggttggtgcctatatgtctgagctttggtttcattttcaaagcaatccaca
ggcacccagcaaaaggcaaatccacaggatacctagccagtcaacatcacagttgcgtgttaattaactttt
ccacctaaaacaataagaggctctacaatcaaaaacccaccaaaccggtttttgagaagtaccttttggttc
gcttgtcctttggcgtctgcaaggaatacacattctcaggcagacacagaagcgatcagaaacgcttccaaa
gtttaatggacatttaagtaaaaca-gtttatttgagtaatgtatgtttactttatgtttctgtaggttttt
gtgtgtacatgttccatgtgtttaacaaaactgttatggatagttattgagtaatagccctcagtgacaaat
gaaatctacagaatgtttatgacatacttcatgtttggtatcgattgaaagctaggaacatttcaaatgcat
tggtttatataaagaaaccatactatgaaaagtgtcgatgttataagactttattttaaccactatgctatc
aaagcagcatccacaccaggtgtcaacccggcctcctagagggcagaattggggtgtgactccaccccgcac
cttatctgattggacaagtattgtgtagacccagcctctaccaaagcctataaaactttgaacaaaggaatt
tcattgtcgtcttttgccggtcatctttgccaattgtcaccgccgtcgctgcccggacgtcgctcttctcgt
gctgtggccgttacatcgcctcgccggaagcctcgttacatcacgcagcagaccgcgaccttcacttgctgc
cggctcgacccccgatctgcttgtgcaaccgcttcaacaacaagccatcgggtcaacacatccaaaccctga
aactcatcctaactacaggaacccaggaaggacttcgaacgccgccttgtccaacatccgtatccctagcaa
ccgactaaggaaacccctcttcaccgacaagggaattccatcacgtcactgaagttgc-----tacgctgac
caatcagcttcgccgggatttccctttggaccagtcgaggaaaccaaaaattacatcagaacgcaagtagca
caaacaaggtttctatccattactgaatctggtgtgaattatgttt--aagtagt-aaagaataacaaaatt
ctc--tgcttttatgg--tttctctcaggttgcaatgctaagaacgtagcaaatgctagaagttgaatccac
tcagtcataactctcctc-aaactgct--------tgtgag----------------tgtgtgtatgtatgt
gcgt-------------ttgtttg-ttttacgtaacgttagattagtac-tttgtgttgtag-agtagcaat
aaacttttgtttcgt-tttaagatccgtg-ttg-gtgtgttgtgtgctttataagttaatgcctcagcttca
gatactgctaccttgcttattaaataattagatactg-tttttatattgttattgttg--------gccacg
ta-----ataatataatacaggattgctttaca-ct-aaacgttct--------------------------
-----a-tttgctggacaaatacttaagttaagtgttagctttaaataattctatgtgaatcatgttcgaat
ct---ttgattcgaatccccaaagttt-aaacatgatttaaaccaaagagctgattcttaca
>BHIKHARI|975334 chr2|c(55413964..55422555)|LTR/ERV1|BHIKHARI_LTR:BHIKHARI_I-int:BHIKHARI_LTR
tgtagtgagtcaacggatcgttccagaaccg-aacaagccacagaccatgttatccttaaaagattggttgg
-tgcctacgagtctgag-attgattt--cattttcaaagcaatccacaggcacccagcaaaaggcaaatcca
caggatacctagccagtcaacatcacagttgcgtgttaattaacttta-caccctaaaacaat---aagagg
ctctac-aatcaaaaacccaccaaaccggtttttgag----------aagtaccttttggttcgcttgtcct
-ttggcgtctgc-aaggaatacacatt-ctcaggcagacaca-gaagcgatcagaaa--cgcttccaaagtt
t-aatggacatacagtaa----aact-gtgtttatttg--agtaatgtatgt--------ttgctttatgtt
tctgtaggtttttgtgtgtacatgttccatgtgtttaac-aaaactgttatag--atagt----------tc
ttga-gtaatagccctc---agcgacaaatgaaatctacagaatgtttgtgaaatacttcatgttt----gg
tatcgattgaaagctaggaacatttcaaatgcattggtttatataaagaa-----accatactatgaaaagt
gtcgatgttataagactttattttaaccactatgct-atcaaagcagca--------tccacaccaggtgtc
aacccggcctcc-------tagagggcagaattg-gggtgtga-ctccaccccgcaccttatctgattggac
aagtattgtgtagacccagcctcta-----ccaaagcctataaaactttgaacaaagg-aatttcatcgtc-
---gtcttttgccggtcatc-------------tttgccagttgtcaccgccgtcgctgcccggacgtcgct
cttctcgtgctgtggccgttacatcgcctcgccggaagcctcgttacatcacgcagcagac-----------
-cgcgaccttcacttgctgccggctcgacccccgatctgcttgtgcaaccgcttcaacaacaagccatcggg
tcaacacatcc--aaaccc-tgaaact-catcctaactacaggaa-cccaggaaggacttcg-----aacgc
cgccttgtccaacatcc-gtatccctagcaaccgac------------------taaggaaacccctcttca
ccgac-aagggaattccatcacgtcactgaagttgctacgctgaccaatcagcttcgccgggatttcccttt
ggaccagtcgaggaaaccaaaaattacatcagaacgcaagtagcacaaacgaggtttctatccattactgaa
tctggtgtgaattatgtttaagtagtaaagaataacaaaattctctgcttttatggtttctctcaggttgca
atgctaagaacttagcaaaggctagaagttaaatccactcagtcataactctcctcaaactgcttgtgagtg
tgtgtatgtatgtgcgtttgtttgttttacgtaacgttagattagtac-tttgtgttgtagagtagcaataa
acttttgtttcgttttaagatccgtgttggtgtgttgtgtgctttataagttaatgcctcagcttcagatac
tgctaccttgcttattaaataattaga-tactg-tttttatattgttattgttggccacgtaataatataat
acagaattgctttacactaaacgttctatttgctggacaaatactaaagttaagtgtaagctttaaataatt
ctatgtgaatcatgttcgaatctttgattcgaatccccaaagtttaaacatgatttaaaccaaagagctgat
tcttacatagtggtggagaataattcgggcaagcagatctaacttttaaagcacaacacccagaaatcacgt
tgttaatcttttctatttttgtccggaaagaatagattagaaagaacaaaagttttgctactgcacaatttc
attgtggtaccatttgttttattgcttgactgcatttagtgttgttaagaaagtaaaacttcatttaagttg
tccgccgagacacactgtaagccgctctaaagcgcatgtagagaaagacaaagcgtattcctttgtgcttat
ctcataacgttatataaggccttcacagtatgatttcgtacgccgcgattcccggatggaaactcagctgtg
ttttctcctggtaactgatttagcatagctaactaaattcttgttgccctgtaatttgctaatacttagtaa
attatttaaaacgcggagctcagag--aaagctgcctagcgtagtttataggagaagttttgaaattgatca
attgaaattgtggtttgattccacggatgtgtttgcagtctaaacagacttaacacagagtgctgagatccc
ccatatctctgtcacgatttgtattaatctcagaaatcctgttgattaattttgtctcactttcataagttg
agaatcgttcagtactgttaagatataaaatctaaccagtgctttttgcttgaacagtgtgagatgcgccgc
catctcaagtgatactgtgaaatttgctattattccactttgtggtcgttgccatagcagcaaccttggtcc
ggaag-tacagagagacttgccggaattacattcaatcgtgcatgtgcagcc------cgccagcgccagct
tgaattgtaaacaaagagcatagcgtgaagctaagctaaactaacgctaacgcgtttgcattgaagtctatg
catttccagtagcaacgaaggctaatagatagcacgtagcatatagtggtc-ttaaatgcattgtatggctg
atgtttgaaataactcttgcatctcag-ttgtttctctttactcaccttggaaaagttgacaaatgcaaagt
taataaaagtgtgcacgatctaactgctgagtttaatcaccatcattttatt-ttat------tttttcctg
ctgtacttggcctgttgaatttgatcagtttgaactcacataagctgttggttttattagtgatgaattata
g-ttttgttttcattactataaattaacgctctctgacttattcaagtataaatac--tttccattcatcaa
catataggaacacccatttcctataactgttgatttatacggataagactcactgattaaataaattgtaat
tgtttaatttaatgataaactgcattaaatgttactctaaccaacttcattgttttgaaattttaatttcat
taatggttcatttatgcatggcgttatcattttagcaataattaataatt-taatttagtcataagtgttct
tatcaatcttaatgataatttataaaagttattacttctttacaggttta------------aagttaagat
caattcaaatttgaatttagtct------tttcatctagt--------------------------------
------------------------------------------------------------------------
-------------ggagc--cctccaattagccaaacttcaaaaggaaaattcggatttttctactacgtag
gctaagtggttactatataacacaataaaaccaacacttcttgtagtgtcaactcaacagcgccaccgcttt
gacatccttaaatacgcctaatgctaagagaaaactaactcctttgttctctctctctactaactatcttct
tttaactagactattgatgctggtttaaggattgtgcttgtgagagtc-aaaaagcagagaatttt-agaaa
catttaatagatgtttgggacacttg--------aacacttttaattgttaaaattgtctgatctcacccct
cctttctcactcatcaggtcacaaagaagataggcgtcgttagatccaattctaaacacgcatccagaaaca
atttatttggtgtacggagtcaatcctattcagaagccaatactgttattgttgtcctactttctgtcactt
cagaagaaag-ttaatagcaacttcagtcctggtatttagaaatctta----tttttatatttaacaaaagc
taaaggaaccctctctctaggaaagtggaaactacagattttcaccctactccttagtctccttatcacttt
tgttttctttt-ttctctcactgtgtctgtgctactgactctttccacagagactaccagttagacacgcgt
acccaccagagggccacagttccagagaaccacacttaactcaacattagtacacactaaacaatgcacatt
aacatttctccttttctgtttgcattgttctaccttg-tttttgtt--tctttctcctctctatctctcttt
aaggtctgtgtcagttaaaatcctaagtcct-ccccccgccgcaaaacatggctcactccaaagatcctgtc
ggccattggaaggacctggaaacatggctgagtgttgtaacaggcagtctcctccctaaagctgccgaaaca
ctgcagcccctgacgcaaaaccaattggatgagaacatagacagcatcatgaagcaagacccaagtcaaagc
ttcaaccacaaggagctggccaaaatcactggtactttgagtcacacactcatagccaccctcaaattgagt
gacagacacgcctcccaactccaacacaagctgacacgcctgcaagcccgcatcgagcagctagagctagag
gctcaggaacgtctggaacaaccaaatgaggtggatgaaggtaccacagaggagatcgacaaactacaagaa
gccctaacagccatcacagaagaaagagaacaagccagagcagaccacgctgacgtcgctaacaagctagat
tacgctgaacagctactgaaggaagcgaaggtggacttaagagacaagaaggccagaatcaaagcccttgaa
actcacctgagcgaagcaagacatgagatcgacagactaatgcaggaagtggatgacatcaaagaggaatcc
gccagtgaactcaggcatgcctatgcactgcgctatgaacctccaaagacaagatgtgcaccagcctcgccc
ctgccaagcaggacaggatcccctgtccctgagctctcacctattgaaagaggtgagaaaccatgccgaaga
tcttcgccaacaccttctgaagagccttaccttaccccacagcgacgagagcctgtgatagccagtcacaga
tcgtcatacagtctggaccttaaagaccttgacaagctggccagaaacattggcaagtttactccaagtgtg
tcaggtggtttggaggtccacgcttatttgcaagacattgatttccacctggaaatgagacccaatgtttct
gataaagaaagactgtatttgcttcgagccacatccagcactgaggtgcgcagcttcctggaccgacaaccg
gctcgggtaaagaacgattaccgtttgctccaagaagccctcatcagagagtttgcaaaccctgaatcagat
caaggactgttaagtgctctggagacaaaacaagctcgcaatgagtctccacatgcttactacaaccgactc
aggcaagcctttttcggaactcacaacgaaccgaatatggaagaagacctgaactttaagattctcttcctg
agaaacctccatcctgcagtaagccaacatctcggagta---ctcgcatgcccacgaacaatgagcatccag
caattgcgagatttgacacagaaagcccacgacaaacaaaagatggtgttagagaaaaacactaaaactgca
aaagttcttgactttaacacccagaatccagaactggcactagagggtgcccaacgcccaaacagcatgaga
ccactatccccagcgtggaatgcgtcttcgtccaatagacaacggaactcctacaatgacacaagacctaaa
caaaggaacagtcactgggatggaccgcgtggacaacgacgctcacctgaacaccaccgggaaagaaaccaa
tgggggtcaaacaaaagctggtcacca------------tccaagggaagacatcaaaaccctgtatcatca
agtccaaggagtcaacgaaggtactccaaacatttccaccctgacaacgctcagactcaatcccagcaagag
gaaaataccccaccgggatttgaccctcaagaactggtgaaattgatgatgaaagagtttctcaaatgcata
gaggaggacaggaaacgggaaaaggaaaaagcagattcagcctgactagtcgccgagcggagaagcaacaat
cacctgaaccaacaaacacttgcagatgaaagccctcaggtttccaaaagtgccgttcgggtcgtctgccac
tcctccgacaaacctcagttcagtcctgaaacccttcctgacccatgccaaactccggtacctccattactg
gaggaacatttgacagctccatcatcattgaaaaacaaatgggggaggaccacaacttgacacagatcaact
gttctaccc-tctacatactaacataacctttgacattctagggaaacacctagttaaacacaacactaata
ctttctcctctacagcactgctagaacaacttctagt-agagaggatccactccacatttgcaacactgtt-
ttgctggtttttaacgtaccttg-ttttgttgcatcactgtgccccttcatttc---ctt--tctctctctc
tccctaactaatttgcagttccagtcccctctacagggaactcctgcaaattcatgcatagggcct---aaa
agtaggattgactcc-ttctcccaaattagtgtcaattgctgcagaattattgcttatttaagttgaagcta
gcgccactccatacttgcaatgaagtaaactagctaaataactaaatttgaattatttcaggcaatgttaca
ctacaccttgtgttcctaacacgaacaatttaagctaaaacctgcaccagaactcagtctatggaatggaaa
tgtggtttgtgtcttgtgtgtctgttctctctctacctatgcctcttgttccagtgtctgccgatgttcatg
ccaggaacatcaccatccaaatgggggatgtagtgagtcaacggatcgttccagaaccgaacaagccacaga
ccatgttatccttaaaagattggttggtgcctacgagtctgag-attgatttcattttcaaagcaatccaca
ggcacccagcaaaaggcaaatccacaggatacctagccagtcaacatcacagttgcgtgttaattaacttta
caccctaaaacaataagaggctctacaatcaaaaacccaccaaaccggtttttgagaagtaccttttggttc
gcttgtcctttggcgtctgcaaggaatacacattctcaggcagacacagaagcgatcagaaacgcttccaaa
gtttaatggacatacagtaaaactgtgtttatttgagtaatgtatgtttgctttatgtttctgtaggttttt
gtgtgtacatgttccatgtgtttaacaaaactgttatagatagttcttgagtaatagccctcagcgacaaat
gaaatctacagaatgtttgtgaaatacttcatgtttggtatcgattgaaagctaggaacatttcaaatgcat
tggtttatataaagaaaccatactatgaaaagtgtcgatgttataagactttatttttaccactatgctatc
aaagcagcatccacaccaggtgtcaacccggcctcctagagggcagaattggggtgtgactccaccccgcac
cttatctgattggacaagtattgtgtagacccagcctctaccaaagcctataaaactttgaacaaaggaatt
tcatcgtcgtcttttgccggtcatctttgccagttgtcaccgccgtcgctgcccggacgtcgctcttctcgt
gctgtggccgttacatcgcctcgccggaagcctcgttacatcacgcagcagaccgcgaccttcacttgctgc
cggctcgacccccgatctgcttgtgcaaccgcttcaacaacaagccatcgggtcaacacatccaaaccctga
aactcatcctaactacaggaacccaggaaggacttcgaacgccgccttgtccaacatccgtatccctagcaa
ccgactaaggaaacccctcttcaccgacaagggaattccatcacgtcactgaagttgc-----tacgctgac
caatcagcttcgccgggatttccctttggaccagtcgaggaaaccaaaaattacatcagaacgcaagtagca
caaacgaggtttctatccattactgaatctggtgtgaattatgttt--aagtagt-aaagaataacaaaatt
ctc--tgcttttatgg--tttctctcaggttgcaatgctaagaacgtagcaaatgctagaagttgaatccac
tcagtcataactctcctc-aaactgct--------tgtgag----------------tgtgtgtatgtatgt
gcgt-------------ttgtttg-ttttacgtaacgttagattagtac-tttgtgttgtag-agtagcaat
aaacttttgtttcgt-tttaagatccgtg-ttg-gtgtgttgtgtgctttataagttaatgcctcagcttca
gatactgctaccttgcttattaaataattagatactg-tttttatattgttattgttg--------gccacg
ta-----ataatataatacagaattgctttaca-ct-aaacgttct--------------------------
-----a-tttgctggacaaatactaaagttaagtgtaagctttaaataattctatgtgaatcatgttcgaat
ct---ttgattcgaatccccaaagttt-aaacatgatttaaaccaaagagctgattcttaca
>BHIKHARI|1574319 chr4|(65284540..65293127)|LTR/ERV1|BHIKHARI_LTR:BHIKHARI_I-int:BHIKHARI_LTR
tgtggggagtcaacggatcgttccagaaccg-aacaagtcacagaccatgttatccttaaaagattggttgg
-tgcctacaagtctgagctttgattt--cattttcaaagcaatccacaggcaaccagcaaaaggc-aatcca
caggatgactagccagtcaacatcacagttgcgtgttaattaacttta-caccttaaaacaat---aagagg
ctctac-aatcaaaaacccaccaaaccggtttttgag----------aagtaccttttggttcgcgtgccct
-ttggcgtctgc-aaggaatacacatt-ctcaggcagacaca-gaagcgatcagaaa--cgcttccaaagtt
t-aatggacatttaagta----aaac-a-gtttatttg--agtaatgtacgt--------ttgctttatgtt
tctgtaggtttttgtgtgtacatgttccatgtgtttaac-aaaactgttatagttatagt----------ta
ttga-gtaatagccctc---agtgacaaatgaaacctatagaatgtttgtgaaatacttcatgttt----gg
tatcgattgaaagctagtaacatttcaaatgcattggtttatatgaagaa-----accatactatgaaaagt
gtccatgttatgagactttattttaaccactatgct-atcaaagcagca--------cccacaccaggtgtc
aacccggccttc-------tagagggcagaattg-gggtgtga-ctccaccccgcaccttttctgattggac
aagtattgtgtagacccagcctcta-----ccaaagcctataaaactttgaacaaagg-aatttcatcgtc-
---gtcttttgccggtcatc-------------tttgccagtcgtcaccgccgtcgctgcccggacgtcgct
cttctcgtgctgtggccgttacatcgcctcgccggaagcctcgttacatcacggagcagac-----------
-cgcgaccttcacttgctgccggctcgacccccgatctgcttgtgcaaccgcttcaacaacaagccatcggg
tcaacatatcc--aaactc-tgaaact-catcctaactgcaggaa-cccaggaaggacttcg-----aacgc
cgccttgtccaacatcc-gtatccctagcaaccgac------------------taaggaaacccctcttca
ccaac-aagggaattccatcacgtcactgaagttgctacgctgaccaatcagcttcgccgggatttcccttt
ggaccagtcgaggaagccaaaaattacatcagaacgcaagtagcacaaacaaggtttctacccattactgaa
tctggtgtgaattatgtttaagtagtaaagaatagcaaaattctctgcttttacggtttctctcaggttgca
atgctaagaacttagcaaaggctagaagttgaatccactcagtcaaaactctcctcaaactgcttgtgcgtg
tgtgtatgtatgtgcatttgtttgttttacgta------gattagtac-tttgtgttatagagtagcaataa
acttttgtttcgttttaagatccgtgttggtgtgttgtgtgctttataagttaatgcctcagcttcagatac
tgctaccttgctcattaaataattaga-tactgttttttatattgttattgttggccacgtaataatataat
acagaattgctttacactaaacgttctatttgctggacaaatacttaagttaagtgtaagctttaaataatt
ctatgtgaatcatgttcgaatctttgattcgaatccccaaagtttaaacatgatttaaaccaaagagctgat
tcttacatagtggtggagaataattagggcaagcagatctaacttttaaagcacaaaacccagaaatcacgt
tgttaatcttttctatttttgtccggaaagaatagattagagggaataaaagttttgctactgcacaatttc
attgtggtaccatttgttttattgcttgactgcatttagtgttgttaagaaagtaaaacgtcatttaaattg
tccgccgagacacactgtaagccgctctaaagcgcatgtagagaaagacaaagcgtattcctttgtgcttat
ctcataacgttatataaggccttcacagtatgatttcgtacgccgcgattcccggctggaaactcagctgtg
ttttctcctggtaactgatttagcatagctaactaaattcttgttgccctgtaatttgctaatacttagtaa
atgatttaaaacgcggagctcagag--agagctgcctagcgtagtttataggagaagttttgaaattgatca
attgaaattgtggtttgaatccacggatgtgtttgcagtctaaacagacttaacacagagtgctgagatccc
ccatatctctgtcacgatttgtattaatctcagaaatcctgttgattaattttatctcactttcataagttg
agaatcgttcagtactgttaagatataaaatctaactagtgctttttgtttgaacagtgtgagatgcgccgt
catctcaagtgatactgtgaaatttgctattattccactttgtggtcgttgccatagcagcaaccttgatcc
ggaag-tacagagaaacttgccggaattacattcaagtgcgcatgtgcagtc------cgccagcgccagct
tgaattgtaaacaaagagcatagcgtgaagctaagctaaactaacgctaacgcgtttgcattgaagtttatg
catttccagtagcagcgaaggctaatagatagcatgtagcatttagtggtc-ttaaatgcattgcatggctg
atgcttgaaataactcttgcatctcag-ttgtttctctttactcaccttggaaaagttaacaaacgcaaagt
taatcaaagtgtgcacaatctaactgctgagtttaatcactactgttttatt-ttatttt-tgtttttcctg
ctgtacctggcctgttgaatttaatcagtttgaactcacataagctgttggttttattagtgatcaattata
g-ttttgttttcatgactataaattaatgctctctgacctgtacaagtataaatactttttccattcatcaa
catctaggaacacccatttcctatgactgttgatttatacggataagactcattgattaaattaattatgat
tgtttaatttgctgatcaactgcattaaatgttactttaaccaacttcattgttttgaaattttgatttcat
taatggttcatttatgcatggctttataattttagcaataattaataatt-aaatttagtcataagtgttct
tatcaatcttaatgataacttataaaagttattaccacgttaaagattta------------aagttaagtt
caattcaaaattaaatttagtct------tttcatctagt--------------------------------
------------------------------------------------------------------------
-------------ggagc--cctccaattagccaaacttcaaaaggaaaattcagatttttctactacgtag
gctaagcagttactatataacacaataaaaccaacacttcttgtagtgtcaactcgacagcgccaccgcttt
gacatccttaaatacacctaatgctaagagaaaactaactcctttgttctctctttctactagttatcttct
tttaactagactaatgatgctggtttaaggattgtgcttgtgagagtc-aaaaagcagagaatttt-agaaa
catttaatagatgtttgggacacttg--------aacacttttaattgttgaaattgtctgatctcacccct
cctttctcactcatcaggtcaacaagaggataggcgtcgttagatccaattctaaacacgcatccagaaaca
atttatttggtgtatggagtcaatcctattcagaagccaatactgttattgttgtcccactttctgtcactt
cagaagaaagtttaacagcaacttcagtcctggtatttagaaatctta----tttttatatttaacaaaagc
taaaggaaccctctctctaggaaagtggaaactacagattttcaccctactccttagtctccttatcacttt
tg-ttttctttgttctctcactgtgtctgtgctactgactctttccacagagactaccagttagacacgcgt
acccaccagagggccacagttccagagaaccacacttaactcaacattagtacacacttaacattgcacatt
aacatttctccttttctgtttgcattgttctaccttgtttttgtt---tctttctcctctctatctctcttt
aaggtctgtgtcagttaaaatcctaagtcctcccc-ccgccgcaaaacatggctcactccaaagatcctgtc
ggccattggaaggacctggaaacatggctgagtgttgtaacaggcagtctcatccctaaagcagccgaaaca
ctgcagcccctgacgcaaaactaattggatgagaacatagacagcatcattaagcaagacccaagtcaaggc
ttcaaccacaaggagctggccaaaatcactagtactttgagtcacacactcatagccaccctcaagttgagt
gacagacacgcctcccaactccaacacaagctgacacgcctgcaagcccgcaccgagcagctagagctagag
gctcaggaacgtcttcaacaaccaaatgaggtggatgaaggtaccacagaggagatcgacaaactacaagaa
gccctaacagccgtcacagaagaaagagaacaagccagagcagaccacgctgacgtcgctaacaagctagat
tatgttgaacagctactgaaggaagcaaaggtggacttaagagacaagaaggccagaatcaaagcccttgaa
actcacctgagcgaagcaagacatgagatcgacagactaatgcaggaagtggatgacatcaaagaggagtcc
gccagtgaactcaggcatgcctatgcactgcgctatgaacctccaaagacaagatgtgcaccagcctcgccc
ctgccaatcaggacaggatcccctgtccctgagctctcacctattgaaagaggtaagaaaccatgccgaaga
tcttcgccaacaccttctgaagagccttaccttaccccacagcgacgagagcctgtgatagccagttacaga
tcgtcatacagtcaggaccttaaagaccttgacaagctggccagaaacattggcaagtttactccaagtgtg
tcaggtggtttggaggtccacgcttatttgcaagacattgatttccatctggaaatgagacctaatgtctct
aataaagaaagactgtatttgcttcgagccacatccagcactgaggtgcgcagcttcctagaccgacaaccg
gctcgggtaaagaatgattatcgcttgctccaagaagccctcatcagagagtttgcaaaccctgaatcagat
caaggacttttaggtgctctggagacaaaacaagctcgcaatgagtccccacatgcttactacaactgactc
aggcaagcctttttcagaactcgcaatgaaccgaatatggaagaagacctgaactttaagattctcttcctg
agaaacctccatcctgcagtaagccaacatctcggagta---ctcgcatgcccacgaacaatgagcatccag
caattgcgagatttgacacagaaagcccacaacaaacaaaagatggtgttagagaaaaacactaaaactgcc
acagtttttgactttaacaccc---atccagaactggcactagagggtgcccaacgctcaaacagcgtgaga
ccaccatccccagagtggaatgcatctttgtccaatagacaacggaactcctacgctgacacgagattcaaa
cagaggaacagtcactgggatggaccgcgtggacaacgacgctcacctgaacaccaccgggaaagaaaccaa
tgggggtcaaacaaaagctggtcacca------------tctaagggaagacatcaaaaccctggatcatca
agtccaaggagtcaacgaaggtactccaaaaacttccaccctgacaacgctcagactcaatcccagcaagag
gaaaatgccccaccgggatttaaccctcaagaactggtgaaattgatgatgaaagagtttctcaaatgcata
gaggaggacaggaaacgggaaaaggaaaaagcagattcagcctgactagtcgccgagcggagaagcaacaac
cgcctgaaccaacaaacacttgcaggtgaaaaccctcaggtttctaaaagtgcagttctggtcgtctgccac
tcctccgacaaacctcagttcagtcctgaaacccttcctgacccatgccaaactccgctacctccgttactg
gatgaacatttgactgctccatcatcattgaacaacaaatgggggaggaccgcaacttgacacagatcaact
gttctaccc-tctacatactaacataacctttgacattctaggg-aacacctagttaaacacaacactaata
ctttctcctctacagcactgctagaacaacctctagtaagagaggagccactccacatatgcaacactgtta
ttgctggtttttaacctaccttg--ttttttgcatccctgtgcctcttgatttccttctt--tctctctctc
tccctaactgatttgcagttccagtcccctctacagggaactcctgcaaattcatgcatagggcct---aaa
agtaggattgactcc-ttctcccaaattagtgtcaattgctgcagaattattgcttatttaagttgaagcta
gcgccactccatacttgcaatgaagtaaactagctaaataactaaatttgaattatttcaggcaatgttaca
ctacaccttgtgttgttgacccgaacaatttaagctaaaacctgcaccagaactcagtctatggaatggaaa
tgtggtttgtgtcttgtgtgtctgttctctctctacctatgcctcttgttccagtgtctgccgatgttcatg
ctaggaacatcaccatccaaatgggggatgtggggagtcaacggatcgttacataaccgaacaagccacaga
ccatgttatccttaaaagattggttggtgcctacaggtctgagcttctatttcattttcaaaacaatccaca
ggcacccagcaaaaggc-aatccacaggacgactatccagtcaacatcacagttgcgtgttaattaacttta
caccttaaaacaataagaggctctacaatcaaaaacccaccaaaccggtttttgagaagtaccttttggttc
gcgtgccctttggcgtctgcaaggaatacacattctcaggcagacacagaagcgatcagaaacgcttccaga
gtttaatggacatttaagtaaaaca-gtttatttgagtaatgtacgtttgctttatgtttctgtaggttttt
gtgtgtacatgttccatgtgtttaacaaaactgttatgggtagttattgagtaatagcgctcagtgacaaat
gaaatctacagaatgtttgtgaaatacttcatgtttggtatcgattgaaagctaggaacatttcaaatgcat
tggtttatataaagaaaccatactatgaaaagtgtccatgttataagactttattttaaccactatgctatc
aaagcagcacccacaccaggtgtcaacccggcctcctagagggcagaattggggtgtgactccaccccgcac
cttctctgattggacaagtattgtgtagacccagcctctaccaaagcctataaaactttgaacaaaggaatt
tcatcgtcgtcttttgccggtcatctttgccagtcgtcaccgccgtcgctgcccggacgtcgctcttctcgt
gctgtggccgttacatcgcctcgccggaagcctcgttacatcacggagcagaccgcgaccttcacttgctgc
cggctcgacccccgatctgcttgtgcaaccgcttcaacaacaagccatcgggtcaacacatccaaactctga
aactcagtctaactacaggaacccaggaaggacttcgaacgccgccttgtccaacatccgtatccctagcaa
ccgactaaggaaacccctcttcactgacaagggaattccatcacgtcactgaagttgc-----tacgctgac
caatcagcttcgccgggatttccctttggaccagtcaaggaaacc-aaaattacatcagaacgcaagtagca
caaacaaggtttctacccattactgaatctggtgtgaattatgttt--aagtagt-aaagaatagcgaaatt
ctc--tgcttttacgg--tttctctcaggttgcaatgctaagaacttagcaaaggctagaagttaaatccac
tcagtcaaaactctcctc-aaactgct--------tgtgcg----------------tgtgtgtatgtatgt
gcgt-------------ttgtttg-ttttacg------tagattagtac-tttgtgttattg-agtagcaat
aaacttttgtttcgt-tttaagatccgtg-ttg-gtgtgttgtgtgctttataagttaatgcctcagcttca
gatactgctaccttgctcattaaataattagatactg-tttttatattgttattgttg--------gccacg
ta-----ataatataatacagaattgctttaca-ct-aaacgttct--------------------------
-----a-tttgctggacaaatactaaagttaagtgtaagctttaaataattctatgtgaatcatgttcgaat
ct---ttgattcgaatccccaaagttt-aaacaagatttaaaccaaagagctgattcttaca
>BHIKHARI|392333 chr13|c(45717289..45725873)|LTR/ERV1|BHIKHARI_LTR:BHIKHARI_I-int:BHIKHARI_LTR
tgtggggagtcaacggatcgttccagaaccg-aacaagccacagaccatgttatccttaaaagattggttgg
-tgcctacgagtctgag-tttgattt--cattttcaaagcaatccacaggcacccagcaaaaggcaaatcca
caggacgactatccagtcaacatcacagttgcgtgttaattaactcta-caccttaaaacaat---aagagg
ctctac-aatcaaaaacccaccaaaccggtttttgag----------aagtaccttttggttcgcgtgccct
-ttggcgtctgc-aaggaatacacatt-ctcaggcagacaca-gaagcgatcagaaa--cgcttccaaagtt
t-aatggacatttaagta----aaac-a-gtttatttg--agtaatgtatgt--------ttgctttatgtt
tctgtaggtttttgtgtgtacatgttccatgtgtttaac-aaaactgttatag--atagt----------tc
ttga-gtaatagccctc---agtgacaaatgaaatctacagaatgtttatgacatacttcatgttt----gg
tattgattgaaagctaggaaagtttcaaatgcattggtttatatgaagaa-----accatactatgaaaagt
gttgacgttatgagactttattttaacaactatgct-atcaaagcagca---------cgacacaatttgtc
aacccggccttc-------tagagggcagaattg-gggtgtga-ctccaccccgcaccttatctgattggac
aagtattgtgtagacccagcctcta-----ccaaagcctataaaactttgaacaaaga-aatttcatcgtc-
---gtcttttgccggtcatc-------------tttgccagtcgtcaccgccgtcgctgcccggacatcgct
cttctcgtgctgtggccgttacatcgcctcgccggaagcctcgttacatcacggagcagac-----------
-cgcgaccttcacttgctgccggctcgacccccgatctgcttgtgcaaccgcatcaacaacaagccatcggg
tcaacacatctcagaactc-tgaaact-catcctaactacaggaa-cccaggaaggacttcg-----aacgc
cgccttgtccaacatct-gtatccctagcaaccgac------------------taaggaaacccctcttca
ccgac-aagggaattccatcacgtcactgaagttgctacgctgaccaatcagcttcgccgggatttcccttt
ggaccagtcgaggaaaccaat-attccatcagaacgcaagtagcacaaacaaggtttctatccattgctgac
tctggtgtgaattatgtttaagtagtaaagaatagcaaaattctctgcttttatggtttctctcaggttgca
atgctaagaacttagcaaaggctagaagttaaatccactcagtcaaaactctcctcaaactgcttgtgcgtg
tgtgtatgtatgtgcatttgtttgttttacgta------gattagtac-tttgtgttatagagtagcaataa
acttttgtttcgttttaagatccgtgttggtgtgttgtgtgctttataagttaatgcctcagcttcagatac
tgctaccttgcttattaaataattaga-tactg-tttttatattgttattgttggccacgtaataatataat
acaggattgctttacactaaacgttctatttgctggacaaatacttaagttaagtgtaagctttaaataatt
ctatgtgaatcatgttcgaatctttgattcgaatccccaaagtttaaacatgatttaaaccaaagagctgat
tcttacatagtggtggagaataattcgggcaagcagatctaacttttaaagcacaaaacccagaaatcatgt
tgttaatcttttctatttttgtccggaaagaatagatcagaaagaacagaagttttgctactgcacaatttc
attgtggtaccatttgttttattgcttgactgcatttagtgttgttaagaaagtaaaacgtcatttaagttg
tccgccgagacacactgtaagccgctctaaagcgcatgtagagaaagacaaagcgtattcctttgtgcttat
ctcataacgttatataaggccttcacagtttgatttcgtacgccgcgattcccggctggaaactcaactgtg
ttttctcctggtaactgatttagcatagctaactaaattcttgttgccctgtaatttgctaagacttagtga
attatttaaaacgcggtgctcagag--aaagctgcctagcgtagtttataggagaagttttgaaattgatca
attgaaattgtggtttgattccacggatgtgtttgcagtctacacagacttaacacagagtgctgagatccc
ccatatctctgtcacgatttgtattaatctcagaaatcctgttgattaa-tttatctcactttcatgagttg
ag-atcgttcagtactgttaagatataaaatctaactagtgctttttgcttgaacagtgtgagatgcgccgc
catctcaagtgatactgtgaaatttgctattattccactttgtggtcgttgccatagcagcaaccttggtcc
ggaagttacagagagacttgccggaattacattcaagtgcgcatgtgcagtc------cgccagcgccagct
tgaattgtaaacaaagagcatagcgtgaagctaagctaaactaacgctaacgcgtttgcattaaagtttatg
catttccagtagcagcgaaggctaatagatagcacgtagcatttagtggtctttaaatgcattgcatggctg
atgcttgaaataactcttgcatctcag-ttgtttctctttactcaccttggaaaagttgacaaatgcaaagt
taat-aaagtgtgcacaatctaactgctgagtttaatcactactattttatt-ttatttt-tgtttttcctg
ctgtacctggcctgttgaatttaatcagtttgaactcacatatgcagttggttttattagtgatgaattata
g-ttttgttttcatgactataaattaatgctctctgacctattcaagtataaatactttttccattcatcaa
catctaggaacacccatttcctataattgttgatttatacggataagactcactgattaaataaattataat
tgtttaatttaatgataaactgcattaaatgttactctaaccaacttcattgttttgaaattttaatttcat
taatggttcatttatgcatggctttatcattttagcaataattaataatt-aaatttagtcataagtgttct
tatcaatcttaatgataatttataaaagctattacttctttacaggttta------------aagttaagtt
caattaaaatttgaatttagtct------tttcatctagt--------------------------------
------------------------------------------------------------------------
-------------ggagc--cctccaattagccaaacttcaaaaggaaaattcagatttttctaatacgtag
gctaagtggttactatataacacaataaaaccaaccctttttg-agtatcaactcaacagtgccattgtttt
gacatccttaattacacctaatgctaagagaaaactaactcctttgttatctctttcaactaactatcttct
ttttactggactattaatgctggtttaaggattgtgcttgtgagagtcaaaaaagcagagaatttt-agaaa
catttaatagatgtttgggacacttg--------aacacttttaattgttaaaattttctgatctcacccct
cctttctcactcatcaggtcaccaagaagataggcgtcgttagatccaattctaaacacgcatccagaaaca
atttatttggtgtacggagtcaatcctattcagaagccaatactgttattgttgtcctactttctgtcactt
cagaagaaag-ttaatagcaacttcagtcctggtatttagaaatctta----tttttatatttaacaaaagc
taaaggaaccctctctctaggaaagtggaaactacagattttcaccctactccttggtctccctatcacttt
tgtttttctttgttctctcactgtgtctgtgctactgactctttccacagagactaccagttagacacgcgt
acccaccagagggccacagttccagagaaccacacatcactcaacattagaacacacttaacattgcacatt
aacatttctccttttctgtttgcattgttctaccttgttttt------tctttctcctctctatctctcttc
aaggtctgtgtcagtt-aaattctaagtcctcccccctgccgcaaaagatggctcacttcaaagatccagtt
ggcctctggaaggacctggaatgctggctgagcgttgtaacaggcagtctcctccctaaagctgccgaaaca
ctgcagcccctgacgcaaaaccaactggatgagaacatagacagcatcatgaagcaagacccaagtcaaagc
ttcaaccacaaggagctggccaaaatcactggtactttgagtcacacactcatagccaccctcaaattgagt
gacagacacgcctcccaactccaacacaagctgacacgcctgcaagcccgcaccgagcagctagagctagag
gctcaggaacgtcttcaacaaccaaatgaggtggatgaaggtaccacagaggagatcgacaaactacaagaa
gccctaacagccatcacagaagaaagagaacaagccagagcagaccacgctgacgtcgctaacaagctagat
tatgctgaacagctactgaaggaagcgaaggtggacttaagagacaagaaggccagaatcaaagcccttgaa
actcacctgagcgaagcaagacatgagatcgacagactaatgcaggaagtggatgacatcaaagaggaatcc
gccagtgaactcaggcatgcctacgcactgcgctatgaacctccaaagacaagatgtgcaccagtctcgccc
ctgccaagcaggacaggatcccctgtccctgagctctcacctattgaaagaggtgagaaaccatgccgaaga
tcttcaccagcaccttctgaagagtcttaccttatcccacagcgacgagagcctgtgatagccagtcacaga
tcgtcatacagtctggacctcaaagaccttgacaagctggccagaaacattggcaagtttactccaagtgtg
tcaggtgggttggaggtccacgcttatttgcaagacattgatttccacctggaaatgagacccaatgtctct
gataaagaaagactgtatttgcttcgagccacatccagcactgaggtgcgcagcttcctggaccgacaacca
gctcaggtaaagaacgattaccgcttgctccaagaagccctcatcagagagtttgcaaaccctgaatcagat
caaggactgttaagtgctctggagacaaaacaagctcgcaatgagtccccacatgcttactacaaccgactc
aggcaagcctttttcggaactcgcaacaaaccgaatatggaggaagacctgaactttaagattctcttcctg
agaaacctccatcctgcagtaagccaacatctcggagta---ctcgcatgcccacgaacaatgagcatccag
caattgcgagatttgacacagaaagcacacgacaaacaaaagatggtgttagagaaaaacactaaaactgca
acagttcttgcctttaacacccagaatccagaactggcactagagggtgcccaacgcccaaacagcgtgaga
ccactatccccagcgtggaatgcgtctccgtccaatagacaacggaactcctatgctgacacgagattcaaa
cagaggaacagtcactgggatggaccgcgtggacaacgacgctcacctgaacaccaccaggaaagaaaccaa
tgggggtcaaacaaaagctggtcacca------------tctaagggaagacatcaaaaccctggatcatca
agtccaaggagtcaacgaaggtactccaaaaacttccaccctgacaacgctcagactcaatcccagcaagag
gaaaatgccccaccgggatttaaccctcaagaactggtgaaattgatgatgaaagagtttctcaaatgcata
gaggaggacaggaaacgggaaaaggaaaaagcagattcagcctgactagttgccgagcggagaagcaacaac
cacctgaataaacaaacacttgtaggtgaaaaccctcaggtttctaaaagtgccgttctggtcgtctgccac
tcctccgacaaacctcagttcagtcctgaaacccttcctgacccatgccaaactccggtacctccattactg
gatgaacatttgacagctccatcatcattgaacaacaaatgggggaggaccacaacttgacacagatcaact
gttctaccc-tcttcacactaacataacctttgacatcctagggaaacacctagttaaacacaacactaata
ctttctcctctacagcactgctagaacaacctctagt-agagaggatccacttcacatttgcaacactgtt-
ttgctggttttt-acctaccttg-ttttgttgcatcactatgcctcttgatttccttctt--tctctctctc
tccctaactgatttgcagttccagtcccctctacagggaactcctgcaaattcatgcacagggcctaaaaaa
aataggattgactcc-ttctcccaaattagtgtcaattgctgcagaattattgctcatttaagttgaagcta
gcgccactacatactcgcaatgaagtaaactagctaaataactaaatttgaattatttcaggcaatgtaaca
ctacaccttgtgttcttaacccgaacaatttaagctaaaacctgcaccagaactcagtctatggaat-gaaa
tgtggtttgtgtcttgtgtgtctgttctctctctacctatgcctcttgttccagtgtctgccgatgttcatg
ccaggaacatcaccatccaaatgggggatgtggggagtcaacggatcgttccagaaccgaacaagccacaga
ccatgttatccttaaaagattggttggtgcctacgagtctgag-tttgatttcattttcaaagcaatccaca
ggcacccagcaaaaggcaaatccacaggacgactatccagtcaacatcacagttgcgtgttaattaactcta
caccttaaaacaataagaggctctacaatcaaaaacccaccaaaccggtttttgagaagtaccttttggttc
gcgtgccctttggcgtctgcaaggaatacacattctcaggcagacacagaagcgatcagaaatgcttccaaa
gtttaatggacatacagtaaagctgtgtttatttgagtaatgtatgtttgctttatgtttctgtaggttttt
gtgtgtacatgttccatgtgtttaacaaaactgttatagatagttcttgagtaatagccctcagtgacaaat
gaaatctacagaatgtttgtgaaatacttcatgtttggtatcgattgaaagctaggaacatttcaaatgcat
tagtttataggaagaaaccatactatgaaaagtgttgacgttataagactttattttaaccactatgctatc
aaagcagcacccacaccaggtgtcaacccggcctcctagagggcagaattggggtgtgactccaccccgcac
cttctctgattggacaagtattgtgtagacccagcctctaccaaagcctataaaactttgaacaaaggaatt
tcatcgtcgtcttttgccggtcatctttgccagtcgtcaccgccgtcgctgcccggacgtcgctcttctcgt
gctgtggccgttacatcgcctcgccggaagcctcgttacatcacggagcagaccgcgaccttcacttgctgc
cggctcgacccccgatctgcttgtgcaaccgcttcaacaacaagccatcgggtcaacacatccaaactctga
aactcatcctaactacaggaacccaggaaggacttcgaacgccgccttgtccaacatccgtatccctagcaa
ccgactaaggaaacccctcttcaccgacaagggaattccatcacgtcactgaagttgc-----tacgctgac
caatcagcttcgccgggatttccctttggaccagtcaaggaaacc--aaattacatcagaacgcaagtagca
caaacaaggtttctatccattgctgactctggtgtgaattatgttt--aagtagt-aaagaatagcgaaatt
ctc--tgcttttatgg--tttctctcaggttgcaatgctaagaacttagcaaaggctagaagttaaatccac
tcagtcaaaactctcctc-aaactgct--------tgtgcg----------------tgtgtgtatgtatgt
gcat-------------ttgtttg-ttttacg------tagattagtac-tttgtgttatag-agtagcaat
aaacttttgtttcgt-tttaagatccgtg-ttg-gtgtgttgtgtgctttataagttaatgcctcagcttca
gatactgctaccttgcttattaaataattagatactg-tttttatattgttattgttg--------gccacg
ta-----ataatataatacaggattgctttaca-ct-aaacgttct--------------------------
-----a-tttgctggacaaatacttaagttaagtgtaagctttaaataattctatgtgaatcatgttcgaat
ct---ttgattcgaatccccaaagttt-aaacatgatttaaaccaaagagctgattcttaca
>BHIKHARI|1785086 chr6|c(19190287..19198870)|LTR/ERV1|BHIKHARI_LTR:BHIKHARI_I-int:BHIKHARI_LTR
tgtggggagtcaacggatcgttccagaaccg-aacaagccacagaccatgttatccttaaaagattggttgg
-tgcctacgagtctgag-attgattt--cattttcaaagcaatccacaggcacccagcaaaaggcaaatcca
caggatacctagccagtcaacatcacagttgcgtgttaattaacttta-caccctaaaacaat---aagagg
ctctac-aatgaaaaacccaccaaaccggtttttgag----------aagtaccttttggttcgcttgtcct
-ttggcgtctgc-aaggaatacacatt-ctcaggcagacaca-gaagcgatcagaaa--cgcttccaaagtt
t-aatggacatttaagta----aaac-a-gtttatttg--agtaatgtatgt--------ttactttatgtt
tctgtaggtttttgtgtgtacatgttccatgtgtttaac-aaaactgttatag--atagt----------tc
ttga-gtaatagccctc---agtgacaaatgaaatctacagaatgtttgtgaaatactt--tgttt----gg
tatcgattgaaagctaggaacattttaaatgcattggtttatatgaagaa-----accatactatgaaaagt
gttgacgttataagactttattttaaccactatgct-atcaaagcagca--------cccacaccaggtgtc
aacccggcctcc-------tagagggcagaattg-gggtgtga-ctccaccccgcaccttatctgattggac
aagtattgtgtagacccagcctcta-----ccaaagcctataaaactttgaacaaaga-aatttcatcgtc-
---gtcttttgccggtcatc-------------tttgccagtcgtcaccgccgtcgctgcccggacgtcgct
cttctcgtgctgtggccgttacatcgcctcgccggaagcctcgttacatcacggagcagac-----------
-cgcgaccttcacttgctgccggctcgacccccgatctgcttgtgcaaccgcttcatcaacaagccatcggg
tcaacacatcc--aaactt-tgaaact-catcataactacaggaa-cccaggaaggacttcg-----aacgc
cgctttgttcaacatcc-gtatccctagcaaccgac------------------taaggaaacccctcttca
ccgac-aagggaattccatcacgtcactgaagttgctacgctgaccaatcagcttcgccgggatttcccttt
ggaccagtcgaggaaaccagaaattacatcagaacgcaagtagcacaaacaaggtttctacccattactgaa
tctggtgtgaattatgtttaagtagtaaagaatagcaaaattctctgcttttatggtttctctcaggttgca
atgctaagaacttagcaaaggctagaagttaaatccactcagtcaaaactctcctcaaactgcttgtgcgtg
tgtgtatgtatgtgcgtttgtttgttttacgta------gattagtac-tttgtgttatagagtagcaataa
acttttgtttcgttttaagatccgtgttggtgtgttgtgtgctttataagttaatgcctcagcttcagatac
tgctaccttgcttaataaataattaga-tactg-tttttatattgttattgttggccacgtaataatataat
acagaattgctttacactaaacgttctatttgctggacaaatacttaagttaagtgtaagctttaaataatt
ctatgtgaatcatgttcgaatctttgattcgaatccccaaagtttaaacatgatttaaaccaaagagctgat
tcttacatagtggtggagaataattcgggcaagcagatctaacttttaaagcacaaaacccagaaatcacgt
agttaatcttttctatttttgtccggaaataatagattagagggaacaaaag-tttgctactgcacaatttc
attgtggtaccatttgttttattgcttaactgcatttagtgttgttaagaaagtaaaacttcatttaagttg
tccgccgagacacactgtaagccgctctaaagcgcatatagagaaagacaaagcgtattcctttgtgcttat
ctcataacgttatataaggccttcacagtatgatttcgtacgccgcgattcccggatggaaactcagctgtg
ttttctcctggtaactgatttagcatagctaactaaattcttgttgccctgtaatttgctaagacttagtga
attatttaaaacgcggagctcagag--aaagctgcctggcgtagtttataggagaagttttgaaattgatca
attaaaattgtggtttgaatccacggatgtgtttgcagtctagacagacttaacacagagtgctgagatccc
ccatatctctgtcacgatttgtattaatctcagaaatcctgttgattaattttgtctcactttcataagttg
agaatcgttctctacagttaagatataaaatctaactagtgctttttgcttgaacagtgtgagatgcgccgt
catctcaagtgatactgtgaaatttgctattattccactttgtggtcgttgccatagcagcaaccttggtcc
ggaag-tacagagagacttgccggaattacattcaagcgcgcatgtgcagtc------cgccagcgccagct
tgaattgtaaacaaagagcatagcgtgaagctaagctaaactaacgctaacgcgtttgcattgaagtctatg
catttccagtagcagcgaaggctaatagatagcacgtagcatttagtggtc-ttaaatgcattgtatggctg
atgtttgaaataactcttgcatctcag-ttatttctctttactcaccttggaaaagttgacaaatgcaaagt
---taaaagtgtgcacgatctaactgctgagtttaatcactactgttttatt-ttatttt-tgtttttcctg
ctgtacctggcctgttgaatttaatcagtttgaactcacataagctgttggttttattagtgatgtattata
g-ttttgttttcattactataaattaacgctctctgacttattcaattataaatactttttccattcatcaa
catctaggaacacccatttcctataattgttgatttatacggataagactcactgattaaataaattataat
tgtttaatttaatgataaactgcattaaatgttactctaaccaacttcattgttttgaaattttaatttcat
taatggttcatttatgcatggctttatcattttagcaataattaataatt-taatttagtcataagtgttct
tatcaatcttaatgataatttataaaagttattacttctgtacaggttta------------aagttaagtt
caattcaaatttgaatttagtct------tttcatctagt--------------------------------
------------------------------------------------------------------------
-------------ggagc--cctccaattagccaaacttcaaaaggaaaattcagatttttctactacgtag
gctaagcagttactatataacacaataaaaccaacacttcttgtagtgtcaactcgacagcgccaccgcttt
gacatccttaaatacacctaatgctaagagaaaactaactcctttgttctctctttctactagttatcttct
tttaactagactaatgatgctggtttaaggattgtgcttgtgagagtc-aaaaagcagagaatttt-agaaa
catttaatagatgtttgggacacttg--------aacacttttaattgttaaaattttctgatctcacccct
cctttctcactcattaggtcaccaagaagataggcatcattagatccaattctaaacacgcatccagaaaca
atttatttggtgtacggagtcaatcctattcagaagccaatactgttattgttgtcctactttctgtcactt
cagaagaaag-ttaatagcaacttcagtcctgatatttagaaatctta-----ttttatatttaacaaaagc
taaaggaaccctctctctaggaaagtggaaactacagattttcaccctactccttagtctccttatcacttt
tg-ctttcactgttctctcactgtgtctgtgctactgactctttccacagagactaccagttagacacgcat
acccatcagagggccacagttccagagaaccatacttaactcaacattagtacacacttaacattgcacatt
aacatttctccttttctgtttgcattgttctaccttgtttttttttt-tttttctcctctctatctctcttc
aaggtctgtgtcagttaaaatcctaagtcctcccc-ccgccgcaaaacatggctcactccaaagatcctgtt
ggccactggaaggacctggaaacatggctgagcgttgtaacaggcagtctcctccctaaagctgccgaaaca
ctgcagcccctgacgcaaaaccaattggatgagaacatagacagcatcatgaagcaagacccaagtcaaagc
ttcaaccacaaggagctggccaaaatcactggtactttgagtcacacactcatagccaccctcaagttgagt
gacagacacgcctcccaactccaacacaagctgacacgcctgcaagcccgcatcgagcagctagagctagag
gctcaggaacgtctggaacaagcaaatgaggtggatgaaggtaccaaagaggagatcgacaaactacaagaa
gctctaacggccatcacagaacaaagagaacaagccagagcagaccacgctgacgtcgctaacaagctagat
tacgctgaacagctactgaaggaagcgaaggtggacttaagagacaagaaggccagaatcaaagcccttgaa
actcacctgagcgaagcaagacatgagatcgacagactaatgcaggaagtggatgacatcaaagaggagtcc
gccagtgaactcaggcatgcctatgcactgcgctatgaacctccaaagacaagatgtgcaccagcctcgccc
ctgccaagcaggacaggatcccctgttcctgagctctcacctattgaaagaggtgagaaaccatgccgaaga
tcttcgccaacaccttctgaagagccttaccttaccccacagcgacgagagcctgtgatagccagtcacaga
tcgtcatacagtctggaccttaaagaccttgacaagctggccagaaacattggcaagtttactccaagtgtg
tcaggtggtttggaggtccacgcttatttgcaagacattgatttccacctggaaatgagacccaatgtctct
gacaaagaaagactgtatttgcttcgagccacatccagccctgaggtgcgcagcttcctggaccgacaaccg
gctcgggtaaagaacgattaccgtttgatccaagaagccctcatcagagagtttgcaaaccctgaatcagat
caaggactgttaggtgctctggagacaaaacaagctcgcaacgagtccccacatgcttactacaaccgactc
aggcaagcctttttcggaactcgcaacgaaccgaatatggaagaagacctgaactttaagattctcttcctg
agaaacctccatcctgcagtaagtcaacatctcggagta---ctcgcatgcccacgaacaatgagcatccag
caattgcgagatttgacacagaaagcccacaacaaacaaaagatggtgttagagaagaacactaaaactgca
aaagttcttgactttaacacccagaatccagaactggcactagagggtgcccaacgcccaaacagcgtgaga
ccaccatccccagcgtggaatgcgtcttcgtccaatagacaacggaactcctacgatgacacaagacctaaa
caaaggaacagtcactggcatggaccgcatggacaacgacgctcacctgaacaccaccaggaaagaaaccaa
tgggggtcaaacaaaagctggtcacca------------tctaagggaagacatcaaaaccctggatcatca
agtccaaggagtcaacgaaggtactccaaaaacttccaccctgacaacgctcagactcaatcccagcaagag
gaaaatgccccaccgggatttaaccctcaagaactggtgaaattgatgatgaaagagtttctcaaatgcata
gaggaggacaggaaacgggaaaaggaaaaagcagattcagcctgactagtcgccgagcggagaagcaacaac
cgcctgaaccaacaaacacttgcaggtgaaagccctcaggctcccaaaagtgccgttcgggtcgtctgccac
ttctccgacaaacctcagttcagtcctgaaacccttcctgacccatgccaaactccgctacctccattactg
gatgaacatttgacagctccatcatcattgaacaacaaatgggggaggaccacaacttgacacagatcaact
gttctaccc-tctacatactaacataacctttgacattctaggg-aacacctagttaaacacaacactaata
ctttctcctctacagcactactagaacaacctctagtaagagaggagccactccacatatgcaacactgtta
ttgctggtttttaacctaccttg-tttttttgcatccctgtacctcttgatttccttctttctctctctctc
tccctaactgatttgcagttccagtcccctctacagggaactcctgcaaattcatgcatagggcct---aaa
agtaggattgactcc-ttctcccaaattagtgtcaattgctgcagaattattgcttatttaagttgaagcta
gcgccactccatacttgcaatgaagtaaactagctaaataactaaatttgaattatttcaggcaatgttaca
ctacaccttgtgttcttgacccgaacaatttaagctaaaacctgcaccagaactcagtctatggaatggaaa
tgtggtttgtgtcttgtgtgtctgttctctctctacctatgcctcttgttccagtgtctgccgatgttcatg
ccaggaacatcaccatccaaatgggggatgtggggagtcaacggatcgttccagaaccgaacaagccacaga
ccatgttatccttaaaagattggttggtgcctacgagtctgag-attgatttcattttcaaagcaatccaca
ggcacccagcaaaaggcaaatccacaggatacctagccagtcaacatcacagttgcgtgttaattaacttta
caccctaaaacaataagaggctctacaatgaaaaacccaccaaaccggtttttgagaagtaccttttggttc
gcttgtcctttggcgtctgcaaggaatacacattctcaggcagacacagaagcgatcagaaacgcttccaaa
gtttaatggacatttaagtaaaaca-gtttatttgagtaatgtatgtttactttatgtttctgtaggttttt
gtgtgtacatgttccatgtgtttaacaaaactgttatagatagttcttgagtaatagccctcagtgacaaat
gaaatctacagaatgtttgtgaaatactt--tgtttggtatcgattgaaagctaggaacattttaaatgcat
tggtttatatgaagaaaccatactatgaaaagtgttgacgttataagactttattttaaccactatgctatc
aaagcagcacccacaccaggtgtcaacccggcctcctagagggcagaattggggtgtgactccaccccgcac
cttatctgattggacaagtattgtgtagacccagcctctaccaaagcctataaaactttgaacaaagaaatt
tcatcgtcgtcttttgccggtcatctttgccagtcgtcaccgccgtcgctgcccggacgtcgctcttctcgt
gctgtggccgttacatcgcctcgccggaagcctcgttacatcacggagcagaccgcgaccttcacttgctgc
cggctcgacccccgatctgcttgtgcaaccgcttcaacaacaagccatcgggtcaacacatccaaactttga
aactcatcataactacaggaacccaggaaggacttcgaacgccgctttgttcaacatccgtatccctagcaa
ccgactaaggaaacccctcttcaccgacaagggaattccatcacgtcactgaagttgc-----tacgctgac
caatcagcttcgccgggatttccctttggaccagtcgaggaaaccagaaattacatcagaacgcaagtagca
caaacaaggtttctacccattactgaatctggtgtgaattatgttt--aagtagt-aaagaatagcaaaatt
ctc--tgcttttatgg--tttctctcaggttgcaatgctaagaacttagcaaaggctagaagttaaatccac
tcagtcaaaactctcctc-aaactgct--------tgtgcg----------------tgtgtgtatgtatgt
gcgt-------------ttgtttg-ttttacg------tagattagtac-tttgtgttatag-agtagcaat
aaacttttgtttcgt-tttaagatccgtg-ttg-gtgtgttgtgtgctttataagttaatgcctcagcttca
gatactgctaccttgcttaataaataattagatactg-tttttatattgttattgttg--------gccacg
ta-----ataatataatacagaattgctttaca-ct-aaacgttct--------------------------
-----a-tttgctggacaaatacttaagttaagtgtaagctttaaataattctatgtgaatcatgttcgaat
ct---ttgattcgaatccccaaagttt-aaacatgatttaaaccaaagagctgattcttaca
>BHIKHARI|1136582 chr21|(23846416..23854999)|LTR/ERV1|BHIKHARI_LTR:BHIKHARI_I-int:BHIKHARI_LTR
tgtggggagtcaacggatcgttccagaaccg-aacaagccacagaccatgttatccttaaaagattggttgg
-tgcctacgagtctgag-attgattt--cattttcaaagcaatccacaggcacccagcaaaaggcaaatcca
caggatacctagccagtcaacatcacagttgcgtgttaattaacttta-caccctaaaacaat---aagagg
ctctac-aatcaaaaacccaccaaaccggtttttgag----------aagtaccttttggttcgcttgtcct
-ttggcgtctgc-aaggaatacacatt-ctcaggcagacaca-gaagcgatcagaaa--cgcttccagagtt
t-aatggacatttaagta----aaac-a-gtttatttg--agtaatgtacgt--------ttgctttatgtt
tctgtaggtttttgtgtgtacatgttccatttgtttaac-aaaactgttat-g--atagt----------ta
ttga-gtaatagccctc---agtgacaaatgaaatctacagaatgtttgtgaaatacttcatgttt----gg
tatcgattgaaagctaggaacattttaaatgcattggtttatatgaagaa-----accatactatgaaaagt
gttgacgttataagactttattttaaccactatgct-atcaaagcagca--------cccacaccaggtgtc
aacccggcctcc-------tagagggcagaattg-gggtgtga-ctccaccccgcaccttatctgattggac
aagtattgtgtagacccagcctcta-----ccaaagcctataaaactttgaacaaagg-aatttcatcgtc-
---gtcttttgccggtcatc-------------tttgccagtcgtcaccgccgtcgctgcccggacgtcgct
cttctcgtgctgtggccgttacatcgcctcgccggaagcctcgttacatcacggagcagac-----------
-cgcgaccttcacttgctgccggctcgacccccgatctgcttgtgcaaccgcttcaacaacaagccatcggg
tcaacacatcc--aaactc-tgaaact-catcataactacaggaa-cccaggaaggacttcg-----aacgc
cgctttgtccaacatct-gtatccctagcaaccgac------------------taaggaaacccctcttca
ccgac-aagggaattccatcacgtcactgaagttgctacgctgaccaatcagcttcgccgggatttcccttt
ggaccagtcgaggaaaccaaaaattacatcagaacgcaagtagcacaaacgaggtttctatccattgctgac
actggtgtgaattatgtttaagtagtaaagaatagcaagattctctgcttttatggtttctctcaggttaca
atgctaagaacttagcaaaggctagaagttgaatccactcagtcaaaactctcctcaaactgcctgtgcgtg
tgtgtatgtatgtgcatttgtttgttttacgta------gattagtac-tttgtgttatagagtagcaataa
acttttgtttcgttttaagatccgtgttggtgtgttgtgtgctttataagttaatgcctcagcttcagatac
tgctaccttgctcattaaataattaga-tactg-tttttatattgttattgttggccacgtaataatataat
acagaattgctttacactaaacgttctatttgctggacaaatactaaagttaagtgtaagctttaaataatt
ctatgtgaatcatgttcgaatctttgattcgaatccccaaagtttaaacatgatttaaaccaaagagctgat
tcttacatagtggtggagaatg---cgggcaagcagatctaacttttaaagcacaaaacccagaaatcacgt
tgttaatcttttctatttttgtccggaaagaatagattagagggaacaaaagttttgctactgcacaatttc
attgtggtaccagttgttttattgcttgactgcatttagtgttgttaagaaagtaaaacttcatttaagttg
tccgccgagacaaactgtaagacgctctaaagcgcatgtagagaaagacaaagcgtattcctttgtgcttat
ctcataacgttatataaggccttcacagtatgatttcgtacgccgcgattcccggatggaaactcagctgtg
ttttctcctggtaactgatttagcatagctaactaaattcttgttgccctgtaatttgctaatacttagtaa
attatttaaaacgcggagctcagag--agagctgactagcgtagtttataggagaagttttgaaattgatca
attgaaattgtggtttgaatccacggatgtgtttgcagtctacacagacttaacacagagtgctgagatccc
ccatatctctgtcacgatttgtattaatctcagaaatcctgttgattaattttgtctcactttcataagttg
agaatcattcagtactgttaagatataaaatctaactagtgctttttgcttgaacagtgtgagatgcgccgt
catctcaagtgatactgtgaaatttgctattattccactttgtggtcgttgccatagcagcaaccctggtcc
ggaag-tacagagagacttgccggaattacattcaagcgcgcatgtgcagtc------cgccagcgccagct
tgaattgtaaacaaagagcatagcgtgaagctaagctaaactaacgctaacgcgtttgcattaaagtttatg
catttccagtagcagcgaaggctaatagatagcacgtagcatttagtggtc-ttaaatgcattgcatggctg
atgcttgaaataactcttgcatctcag-ttgtttctctttactcacc-tggaaaagttgacgaatgcaaagt
taataaaagtgtgcacgatctaactgctgagtttaatcactactattttatt-ttatttt-tgtttttcctg
ctgtacctggcctgttgaatttgatcagtttgaactcacataagctgttggttttattagtgatgaattata
g-ttttgttttcatgactataaattaatgctctctgacttattcaagtataaatactttttccattcatcaa
catctaggaacacccatttcctatgactgttgatttatacggataagactccttgattatattaattatgat
tgtttaatttgatgataaactgcattaaatgttactctaaccaacttcattgttttgaaattttaatttcat
taatggttcatttatgcatggctctatcattttaataacaattattaatt-taatttagtcataagtgttct
tatcaatcttaatgataatttataaaagttattacttctttacaggttta------------aagttaagtt
caattcaaatttgaatttagtct------tttcatctagt--------------------------------
------------------------------------------------------------------------
-------------ggagc--cctccaattagccaaacttcaaaaggaaaattcagatttttctactacgtag
gctaagcagttactatataacacaataaaaccaacacttcttgtagtgtcaactcgacagcgccaccgcttt
gacatccttaaatacacctaatgctaagagaaaactaactcctttgttctctctttctactagttatcttct
tttaactagactaatgatgctggtttaaggattgtgcttgtgagagtc-aaaaagcagagaatttt-agaaa
catttaatagatgtttgggacacttg--------aacacttttaattgttaaaattgtctgatctcacccct
cctttctcactcatcaggtcaccaagaagataggcgtcgttagatccaattctaaacacgcatccagaaaca
atttatttggtgtacggagtcaatcctattcagaagccaatactgttattgttgtcctactttctgtcactt
cagaagaaag-ttaatatcaacttcagtcctggtatttagaaatctta----tttttatatttaacaaaagc
taaaggaaccttctctctaggaaagtggaaactacagattttcaccctactccttggtctccctatcacttt
tgtttttctttgttctctcactgtgtctgtgctactgactctttccacagagactaccagttagacacgcgt
acccaccagagggccacagttccagagaaccacacttcactcaacattagaacacacttaacattgcacatt
aacatttctccttttctgtttgcattgttctacctt-ctttttcttt-tctttctcctctctatctctcttc
aaggtctgtgtcagttaaaatcctaagtcctcccc-ccgccgcaaaacatggctcactccaaagatcctgtt
ggccactggaaggacctggaaacgtggctgagcgttgtaacaggcagtctcctccctaaagctgccgaaaca
ctgcagcccctgacgcaaaaccaattggatgagaacatagacagcatcatgaagcaagacccaagtcaaagc
ttcaaccacaaggagctggccaaaatcactggtactttgagtcacacactcatagccaccctcaaattgagt
gacagacatgcctcccaactccaacacaagctgacacgcctgcaagcccgcatcgagcagctagagctagag
gctcaggaacgtctggaacaaccaagtgaggtggatgaaggtaccacagaggagatcaacaaactacaagaa
gccctaacagccatcacagaagaaagagaacaagccagagcagaccacgctgacgtcgctaacaagctagat
tacgctgaacagctactgaaggaagcgaaggtggacttaagagacaaaaaggccagaatcaaagcccttgaa
actcacctgagcgaagcaagacatgagatcgacagactaatgcaggaagtggatgacatcaaagaggagtcc
gccagtgaactcaggcatgcctatgcactgcgctatgaacctccaaagacaagatgtgcaccagcctcgccc
ctgccaagcaggataggatcccctgtccctgagctctcacctattgaaagatgtgagaaaccatgccgaaga
tcttcaccagcaccttctgaagagccttaccttaccccacagcgacgagaacctgtgatagccagtcacaga
tcgtcatacagtctggaccttaaagaccttgacaagctggccagaaacattggcaagtttactccaagtgtg
tcaggtggtctggaggtccacacttatttgcaagacattgatttccatctggaaatgagacctaatgtctct
aataaagaaagactgtatttgcttcgagccacatccagcactgaggtgcgcagcttcctggaccgacaaccg
gctcgggtaaagaatgattatcgcttgctccaagaagccctcatcagagagtttgcaaaccctgaatcagat
caaggactgttaggtgctctggagacaaaacaagctcgcaacgagtccccacatgcttactacaaccgactc
aggcaagcctttttcggaactcgcaacgaaccgaatatggaagaagacctgaactttaagattctcttcctg
agaaacctccatcctgcagtaagccaacatctcggagta---ctcgcatgcccacgaacaatgagcatccag
caattgcgagatttgacacagaaagcccacgacaaacaaaagatggtgttagagaagaacactaaaactgca
aaagttcttgactttaacacccagaatccagaactggcactagagggtgcccaacgcccaaacagcgtgaga
ccactatccccagcgtggaatgcgtctccgtccaatagacaacggaactcctatgctgacacaagattcaaa
cagaggaacagtcactgggatggaccgcgtggacaacgacgctcacctgaacaccaccgggaaagaaaccaa
tgggggtcgaacaaaaactggtcacca------------tccaagggaagacatcaaaaacctggatcatca
agtccaaggagtcaacgaaggtactccaaaaacttccaccctgacaacgctcagaatcaatcccagcaagag
gaaaatgccccaccgggatttgaccctcaagaactggtaaaattgatgatgaaagagtttctcaaatgcata
gaggaggacaggaaacgggaaaaggaaaaagcagattcagcctgactagtcgccgagcggagaagcaacaac
cgcctgaaccaacaaacacttgcaggtgaaagccctcaggctcccaaaagtgccgttcgggtcgtctgccac
ttctccgacaaacctcagttcagtcct-aaactcttcctgacccatgccaaactccgctacctccgttactg
gatgaacatttgacagctctatcatcactgaacaacaaatgggggaggaccacaacttgacacagatcaact
gttctaccc-tctacatactaacatatcctttgacattctaggg-aacacctagttaaacacaacactaata
ctttctcctctacagcactgctagaacaacctctagtaagagaggagccacttcacatatgcaacactgtta
ttgctggtttttaacctaccttg-tttttttgcatccctgtacctcttgatttccttctt--tctctctctc
tccctaactgatttgcagttccagtcccctctacagggaactcctgcaaattcatgcatagggcct---aaa
agtagaattgactcc-ttctcccaaattagtgtcaattgctgcagaattattgcttatttaagttgaagcta
gcgccactccatacttgcaatgaagtaaactagctaaataactaaatttgaattatttcaggcaatgttaca
ctacaccttgtgttcttaacccgaacaatttaagctaaaacctgcaccagaactcagtctatggaatggaaa
tgtggtttgtgtcttgtgtgtctgttctctctctacctatgcctcttgttccagtgtctgccgatgttcatg
ccaggaacatcaccatccaaatgggggatgtggggagtcaacggatcgttccagaaccgaacaagccacaga
ccatgttatccttaaaagattggttggtgcctacgagtctgag-attgatttcattttcaaagcaatccaca
ggcacccagcaaaaggcaaatccacaggatacctagccagtcaacatcacagttgcgtgttaattaacttta
caccctaaaacaataagaggctctacaatcaaaaacccaccaaaccggtttttgagaagtaccttttggttc
gcttgtcctttggcgtctgcaaggaatacacattctcaggcagacacagaagcgatcagaaacgcttccaga
gtttaatggacatttaagtaaaaca-gtttatttgagtaatgtacgtttgctttatgtttctgtaggttttt
gtgtgtacatgttccatttgtttaacaaaactgttat-gatagttattgagtaatagccctcagtgacaaat
gaaatctacagaatgtttgtgaaatacttcatgtttggtatcgattgaaagctaggaacattttaaatgcat
tggtttatatgaagaaaccatactatgaaaagtgttgacgttataagactttattttaaccactatgctatc
aaagcagcacccacaccaggtgtcaacccggcctcctagagggcagaattggggtgtgactccaccccgcac
cttatctgattggacaagtattgtgtagacccagcctctaccaaagcctataaaactttgaacaaaggaatt
tcatcgtcgtcttttgccggtcatctttgccagtcgtcaccgccgtcgctgcccggacgtcgctcttctcgt
gctgtggccgttacatcgcctcgccggaagcctcgttacatcacggagcagaccgcgaccttcacttgctgc
cggctcgacccccgatctgcttgtgcaaccgcttcaacaacaagccatcgggtcaacacatccaaactctga
aactcatcataactacaggaacccaggaaggacttcgaacgccgctttgtccaacatctgtatccctagcaa
ccgactaaggaaacccctcttcaccgacaagggaattccatcacgtcactgaagttgc-----tacgctgac
caatcagcttcgccgggatttccctttggaccagtcgaggaaaccaaaaattacatcagaacgcaagtagca
caaacgaggtttctatccattgctgacactggtgtgaattatgttt--aagtagt-aaagaatagcaagatt
ctc--tgcttttatgg--tttctctcaggttacaatgctaagaacttagcaaaggctagaagttgaatccac
tcagtcaaaactctcctc-aaactgcc--------tgtgcg----------------tgtgtgtatgtatgt
gcat-------------ttgtttg-ttttacg------tagattagtac-tttgtgttatag-agtagcaat
aaacttttgtttcgt-tttaagatccgtg-ttg-gtgtgttgtgtgctttataagttaatgcctcagcttca
gatactgctaccttgctcattaaataattagatactg-tttttatattgttattgttg--------gccacg
ta-----ataatataatacagaattgctttaca-ct-aaacgttct--------------------------
-----a-tttgctggacaaatactaaagttaagtgtaagctttaaataattctatgtgaatcatgttcgaat
ct---ttgattcgaatccccaaagttt-aaacatgatttaaaccaaagagctgattcttaca
>BHIKHARI|1488962 chr3|c(2680799..2689380)|LTR/ERV1|BHIKHARI_LTR:BHIKHARI_I-int:BHIKHARI_LTR
tgtggggagtcaacggatcgttccagaaccg-aacaagtcacagaccatgttatccttaaaagattggttgg
-tgccttcaggtctgagctttgattt--cattttcaaagcaatccacaggcacccagcaaaaggc-aatcca
caggacaactagccagtcaacatcacagttgcgtgttaattaacttta-caccttaaaacaat---aagagg
ctctac-aatcaaaaacccaccaaaccggtttttgag----------aagtaccttttggtttgcgtgtcct
-ttggcgtctgc-aaggaatacacatt-ctcaggcagacaca-gaagcgatcagaaa--cgcttccaaagtt
t-aatggacatttaagta----aaac-a-gtttatttg--agtaatgtatgt--------ttgctttatgtt
tctgtaggtttttgtgtgtacatgttccatgtgtttaac-aaaactgttatag--atagt----------tc
ttga-gtaatagccctc---agtgacaaatgaaatctacagaatgtttgtgaaatacttcatgttt----gg
tatcgattgaaagctaggaacattttaaatgcattggtttatatgaagaa-----accatactatgaaaagt
gttgacgttataagactttattttaaccactatgct-atcaaagcagca--------cccacaccaggtgtc
aacccggcctcc-------tagagggcagaattg-gggtgtga-ctccaccccgcaccttatctgattggac
aagtattgtgtagacccagcctcta-----ccaaagcctataaaactttgaacaaagg-aatttcatcgtc-
---gtcttttgccggtcatc-------------tttgccagtcgtcactgccgtcgctgcccggacgtcgct
cttctcgtgctgtggccgttacatcgcctcgccggaagcctcgttacatcacggagcagac-----------
-cgcgaccttcacttgctgccggctcgacccccgatctgcttgtgcaactgcttcaacaacaagccatcggg
tcaacacatcc--aaactc-tgaaact-catcataactacaggaa-cccaggaaggacttcg-----aacgc
cgccttgtccaacatcc-gtatccctagcaaccgac------------------taaggaaacccctcttca
ccgac-aagggaattccatcacgtcactgaagttgctacgctgaccaatcagcttcgccgggatttcccttt
ggaccagtcaaggaaaccaaa-attacatcagaacgcaagtagcacaaacaaggtttctacccattactgaa
tctggtgtgaattatgtttaagtagtaaagaatagcaaaattctctgcttttatggtttctctcgggttgca
atgctaagaacttagcaaaggctagaagttaaatccactcagccaaaactctcctcaaactgcttgtgc--g
tgtgtatgtatgtgcgtttgtttgttttacgta------gattagtac-tttgtgttatagagtagcaataa
acttttgtttcgttttaagatccatgttggtgtgttgtgtgctttataagttaatgcctcagcttcagatac
tgctaccttgcttaataaataattaga-tacta-ttattatattgttattgttggccacgtaataatataat
acaggattgctttacactaaacgttctatttgctggacaaatactaaagttaagtgtaagctttaaataatt
ctatgtgaatcatgttcgaatctttgattcgaatccccaaagtttaaacatgatttaaaccaaagagctgat
tcttacatagtggtggagaatg---cgggcaagcagatctaacgtttaaagcacaaaacccagaaatcacgt
tgttaatcttttctatttttgtccggaaagaatagattagagggaacaaaagttttgttactgcacaatttc
attgtggtaccatttgttttattgcttgactgcatttagtgttgttaagaaagtaaaacttcatttaagttg
tccgccgagacaaactgtaagccgctctaaagcgcatgtagagaaagacaaagcgtattcctttgtgcttat
ctcataacgttatataaggccttcacagtatgatttcgtacgccgcgattcccggatggaaactcaactgtg
ttttctcctggtaactgatttagcatagctaactaaattcttgttgccctgtaatttgctaagacttagtga
attatttaaaacgtggagctcagag--agagctgcctagcgtagtttataggagaagttttgaaactgatca
attgaaattgtggtttgaatccacggatgtgtttgcagtctacacagacttaacacagagtgctgagatccc
ccatatctctgtcacgatttgtattaatctcagaaatcctgttgattaattttgtctcactttcataagttg
agaatcgttcagtactgttaagatataaaatctaactagtgctttttgcttgaacagtgtgagatgcgccgc
catctcaagtgatactgtgaaatttgctattattccactttgtggtcgttgccatagcagcaaccttggtcc
ggaag-tacagagagacttgccggaattacattcaagcgcgcatgtgcagtc------cgccagcgccagct
tgaattgtaaacaaagagcatagcgtgaagctaagctaaactaacgctaatgcgtttgcattgaagtctatg
catttccagtagcagcgaaggctaatagatagcacgtagcatttagtggtc-ttaaatgcattgtatggctg
atgtttgaaataactcttgcatctcag-ttatttctctttactcaccttggaaaagtttacaaacgcaaagt
taataaaagtgtgcacaatctaactgctgagtttaatcactactgttttatt-ttatttt-tgtttttcctg
ctgtacctggcctgttgaatttgatcagtttgaactcacataagctgttggttttattagtgatgaattata
g-ttttgttttcatgactataaattaatgctctctgacctgtacaagtataaatactttttccatttatcaa
catctaggaacacccatttcctataattgttgatttatacggataagactcactgattaaataaattataat
tgtttaatttaatgataaactgcattaaatgttactttaaccaacttcattgttttgaaattttaatttcat
taatggttcatttatgcatggctctatcattttagcaataattaataattaaaatttagtcataagtgttct
tatcaattttaatgataacttataaaagttattaccacgttacagattta------------aagttaagtt
caattcaaatttgaatttagtct------tttcatctagt--------------------------------
------------------------------------------------------------------------
-------------agagc--cctccaattagccaaacttcaaaaggaaaattcagatttttctaatacgtag
gctaagtggttactatataacacaataaaaccaacacttcttgaagtatcaactcaacagtgccattgtttt
gacatccttaattacacctaatgctaagagaaaactaactcctttgttatctctttcaactaactatcttct
ttttactggactattgatgctggtttaaggattgtgcttgtgagagtcaaaaaagcagagaattttaaaaaa
catttaatagatgtttgggacacttg--------aacacttttaattgttaaaattgtctgatctcacccct
cctttctcactcatcaggtcacccagaagataggcgtcgttagatccaattctaaacacgcatccagaaaca
atttatttggtgtacggagtcaatcctattcagaagccaatactgttattgttgtcctactttctgtcactt
cagaagaaag-ttaatagcaacttcagtcctggtatttagaaatctta----tttttatatttaacaaaagc
taaaggaaccctctctctaggaaagtggaaactgcagattttcaccctactccttagtctccttaacacttt
tg-tttactttgttctctcactgtgtctgtgctactgactctttccacagagactaccagttagacacgcgt
acccaccagagggccacagttccagagaaccacacttcactcaacattagaacacacttaacattgcacatt
aacatttctccttttctgtttgcattgttctaccttgttttttttt--tctttctcctctctatctctcttc
aaggtctttgtcagttaaaatcctaagtcctcccc-ccgccgcaaaacatggctcactccaaagatcctgtt
ggccattggaaggacctggaaacatggctgagcgttgtaacaggcagtttcctccctaaagctgccgaaaca
ctgcagcccctgacgcaaaaccaattggatgagaacatagacagcatcatgaagcaagacccaagtcaaagc
ttcaaccacaaggagctggccaaaatcactggtactttgagtcacacactcatagccacgctcaagttgagt
gacagacacgcctcccaactccaacacaagctgacatgcctgcaagcccgcatcgagcagctagagctagag
gctcaggaacgtctggaacaaccaagtgaggtggatgaaggtaccacagaggagatcgacaaactacaagaa
gccctaacagccatcacagaagaaagagaacaagccagagcagaccacgctgacgtcgctaacaagctagat
taccctgaacagctactgaaggaagcgaaggtggacttaagagacaagaaggccagaatcaaagcccttgaa
actcacctgagcgaagcaagacatgagatcgacagactaatgcaggaagtgaatgacatcaaagaggagtct
gccagtgaactcaggcatgcctatgcactgcgctatgaacctccaaaaacaagatgtgcaccagcctcgccc
ctgccaagcaggacaggatcccctgtccctgagctctcacctattgaaagaggtgagaaaccatgccgaaga
tcttcgccaacaccttctgaagagccttaccttaccccacagcgacgagagcctgtgatagccagtcacaga
tcgtcatacagtctggacctttaagaccttgacaagctggccagaaacattggcaagtttactccaagtgtg
tcaggtgggttggaggtccacgcttatttgcaagacattgatttccacctggaaatgagacccaatgtctct
gataaagaaagactgtatttgcttcgagccacatccagccctgaggtgcgcagcttcctggaccgacaaccg
gctcggataaagaacgattaccatttgctccaagaagccctcatcagagagtttgcaaaccctgaatcagat
caaggactgttaagtgctctggagacaaaacaagctcgcaatgagtctccacatgcttactacaaccgactc
aggcaagcctttttcggaactcacaacgaaccgaatatggaagaagacctgaactttaagattctcttcctg
agaaacctccatcctgcagtaagccaacatctcggagta---ctcgcatgcccacgaacaatgagcatccag
caattgcgagatttgacacagaaagcccacgacaaacaaaagatggtgttagagaaaaacactaaaactgcc
acagtttttgactttaacacccagagtccagaactagcactagagtgtgcccaacactcaaacagcgtgaga
ccaccatcccaagcgtggaatgcgtcttcgtccaatagacaacggaactcctacgatgacacaagacctaaa
caaaggaacagtcactggcatggaccgcatggacaacgacgctcacctgaacaccaccaggaaagaaaccaa
tgggggtcaaacaaaagctggtcacca------------tctaagggaagacatcaaaaccctggatcatca
agtccaaggagtcaacgaaggtactccaaaaacttccaccctgacaacgctcagactcaatcccagcaagag
gaaaatgccccaccgggatttaaccctcaagaactggtgaaattgatgatgaaagagtttctcaaatgcata
gaggaggacaggaaacgagaaaaggaaaaagcagattcagcctgactagtcgccgagcggagaagcaacaac
cgcctgaaccaacaaacacttgcaggtgaaagccctcaggctcccaaaagtgtcgttcgggtcgtctgccac
tcctccgacaaacctcagttcagtcctgaaaccctccctgacccatgccaaactccgctacctccgttactg
gatgaacatttgactgctccatcatcattgaacaacaaatgggggaggaccacaacttgacacagatcaact
gttctacccgtctacatactaacataacctttgacattctaggg-aacacctagttaaacacaacactaata
ctttctcctctacagcactgctagaacaacctctagtaagagaggagccactccacatatgcaacactgtta
ttgctggtttttaacctaccttgttttttttgcatccctgtgcctcttgatttcc----t--tctttctctc
tccctaactgatttgcagttccaatcccctctacagggaactcctgcaaattcatgcacagggcct---aaa
agtaggattgactcc-ttctcccaaattagtgtcaattgctgcagaattattgctcatttaagttgaagcta
gcgccactacatactcgcaatgaagtaaactagctaaataactaaatttgaattatttcaggcaatgttaca
ctacaccttgtgttcttaacccgaacaatttaagctaaaacctgcaccagaactcagtctatggaatggaaa
tgtggtttgtgtcttgtgtgtctgttctctctctacctatgcctcttgttccagtgtctgccgatgttcatg
ccaggaacatcaccatccaaatgggggatgtggggagtcaacggatcgttccagaaccgaacaagtcacaga
ccatgttatccttaaaagattggttggtgccttcaggtctgagctttgatttcattttcaaagcaatccaca
ggcacccagcaaaaggc-aatccacaggacaactagccagtcaacatcacagttgcgtgttaattaacttta
caccttaaaacaataagaggctctacaatcaaaaacccaccaaaccggtttttgagaagtaccttttggttt
gcgtgtcctttggcgtctgcaaggaatacacattctcaggcagacacagaagcgatcagaaacgcttccaaa
gtttaatggacatttaagtaaaaca-gtttatttgagtaatgtatgtttgctttatgtttctgtaggttttt
gtgtgtacatgttccatgtgtttaacaaaactgttatagatagttcttgagtaatagccctcagtgacaaat
gaaatctacagaatgtttgtgaaatacttcatgtttggtatcgattgaaagctaggaacattttaaatgcat
tggtttatatgaagaaaccatactatgaaaagtgttgacgttataagactttattttaaccactatgctatc
aaagcagcacccacaccaggtgtcaacccggcctcctagagggcagaattggggtgtgactccaccccgcac
cttatctgattggacaagtattgtgtagacccagcctctaccaaagcctataaaactttgaacaaaggaatt
tcatcgtcgtcttttgccggtcatctttgccagtcgtcaccgccgtcgctgcccggacgtcgctcttctcgt
gctgtggccgttacatcgcctcgccggaagcctcgttacatcacggagcagaccgcgaccttcacttgctgc
cggctcgacccccgatctgcttgtgcaaccgcttcaacaacaagccatcgggtcaacacatccaaactctga
aactcatcataactacaggaacccaggaaggacttcgaacgccgccttgtccaacatccgtatccctagcaa
ccgactaaggaaacccctcttcaccgacaagggaattccatcacgtcactgaagttgc-----tacgctgac
caatcagcttcgccgggatttccctttggaccagtcaaggaaacc-aaaattacatcagaacgcaagtagca
caaacaaggtttctacccattactgaatctggtgtgaattatgttt--aagtagt-aaagaatagcaaaatt
ctc--tgcttttatgg--tttctcttgggttgcaatgctaagaacttagcaaaggctagaagtcaaatccac
tcagccaaaactctcctc-aaactgc----------ttgtg----------------cgtgtgtatgtatgt
gcgt-------------ttgtttg-ttttacg------tagattagtac-tttgtgttatag-agtagcaat
aaacttttgtttcgt-tttaagatccgtg-ttg-gtgtgttgtgtgctttataagttaatgcctcagcttca
gatactgctaccttgcttaataaataattagatacta-ttattatattgttattgttg--------gccacg
ta-----ataatataatacaggattgctttaca-ct-aaacattct--------------------------
-----a-tttgctggacaaatacttaagttaagtgtaagctttaaataattctatgtgaatcatgttcgaat
ct---ttgattcgaatccccaaagttt-aaacatgatttaaaccaaagagctgattcttaca
>BHIKHARI|2077862 chrUn_KN147651v2|(89210..97781)|LTR/ERV1|BHIKHARI_LTR:BHIKHARI_I-int:BHIKHARI_LTR
tgtggggagtcaacggatcgttacagaaccg-aacaagccacagaccatgttatccttaaaagattggttgg
-tgcctacaggtctgagctttggttt--cattttcaaagcaatccacaggcacccagcaaaaggcaaatcca
caggatacctagccagtcaacatcacagttgcgtgttaattaacttta-caccctaaaacaat---aagagg
ctctac-aatcaaaaacccaccaaaccggtttttgag----------aagtaccttttggttcgcttgtcct
-ttggcgtctgc-aaggaatacacatt-ctcaggcagacaca-gaagcgatcagaaa--cgcttccaaagtt
t-aatggacatttaagta----aaac-a-gtttatttg--agtaatgtatgt--------ttactttatgtt
tctgtaggtttttgtgtgtacatgttccatgtgtttaac-aaaactgttatag--atagt----------tc
ttga-gtaatagccctc---agtgacaaatgaaatctacagaatgtttgtgaaatactt--tgttt----gg
tatcgattgaaagctaggaacattttaaatgcattggtttatatgaagaa-----accatactatgaaaact
gttgacgttataagactttattttaaccactatgct-atcaaagcagca--------cccacaccaggtgtc
aacccggcctcc-------tagagggcagaattg-gggtgtga-ctccaccccgcaccttatctgattggac
aagtattgtgtagacccagcctcta-----ccaaagcctataaaactttgaacaaagg-aatttcatcgtc-
---gtcttttgccggtcatc-------------tttgccagtcgtcaccgctgtcgctgcccggacgtcgct
cttctcgtgctgtggccgttacatcgcctcgccggaagcctcgttacatcacggagcagac-----------
-cgcgaccttcacttgctgccggctcgacccccgatctgcttgtgcaaccgcttcaacaacaagccatcggg
tcaacacatcc--aaactc-tgaaact-catcctaactacaggaa-cccaggaaggacttcg-----aacgc
cgccttgtccaacatcc-gtatccctagcaaccgac------------------taaggaaacccctcttca
ccgac-aagggaattccatcacgtcactgaagttgctacgctgaccaatcagcttcgccgggatttcccttt
ggaccagtcgaggaaaccaaa--ttacatcagaacgcaagtagcacaaacaaggtttctatccattgctgac
tctggtgtgaattatgtttaagtagtaaagaatagcgaaattctctgcttttatggtttctctcaggttgca
atgctaagaacttagcaaaggctagaagttaaatccactcagtcataactctcctcaaactgcttgtgcgtg
tgtgtatgtatgtgcgtttgtttgttttactta------gattagtac-tttgtgttatagagtagcaataa
acttttgtttcgttttaagatccgtgttggtgtgttgtgtgctttataagttaatgcctcagcttcagatac
tgctaccttgcttattaaataattaga-tactg-tttttatattgttattgttggccacgtaataatataat
acagaattgctttacactaatcgttctatttgctggacaaatactaaagttaagtgtaagctttaaataatt
ctatgtgaatcatgttcgaatctttgattcgaatccccaaagtttaaacatgatttaaaccaaagagctgat
tcttacatagtggtggagaataattcgggcaagcagatctaacttttaaagcacaaaacccagaaatcacgt
tgttaatcttttctatttttgtccggaaagaatagattagagggaacaaaagttttgctactgcacaatttt
attgtggtaccatttgttttattgcttgactgcatttagtgttgttaagaaagtaaaacttcatttaagttg
tccgccgagacacactgtaagccgctctaaagcgcatgtagagaaagacaaagcgtattcctttgtgcttat
ctcataacgttatataaggccttcacagtatgatttcgtacgccgcgattcccggctggaaactcagctgtg
ttttctcctggtaaccgatttagcatagctaactaaattcttgttgccctgtaatttgctaatacttagtaa
attatttaaaacgcggagctcagag--aaagctgcctagcgtagtttataggagaagttttgaaattgatca
attgaaattgtggtttgattccacggatgtgtttgcagtctaaacagacttaacacagagtgctgagatccc
ccatatctctgtcacgatttgtattaatctcagaaatcctgttgattaattttatctcactttcatgagttg
agaatcgttcagtactgttaagatataaaatctaactagtgctttttgcttgaacagtgtgagatgcgccgt
catctcaagtgatactgtgaaatttgctattattccactttgtggtcgttgccatagcagcaaccttggtcc
ggaag-tacagagagacttgccggaattacattcaagcgcgcatgtgcagtc------cgccagcgccagct
tgaattgtaaacaaagagcatagcgtgaagctaagctaaactaacgctaacgcgtttgcattgaagtctatg
catttccagtagcaacgaaggctaatagatagcacgtagcatttagtggtc-ttaaatgcattgtatggctg
atgtttgaaataactcttgcatctcagattatttctctttactcaccttggaaaagttaacaaacgcaaagt
taatcaaagtgtgcacgatctaactgctgagtttaatcactactattttatt-ttatttt-tgtttttcctg
ctgtacctggcctgttgaatttaatcagtttgaactcacataagctgttggttttataagggatgaattata
g-ttttgttttcattactataaatgaacgctctctgacttattcaattataaatactttttccatacatcaa
catctaggaacacccatttcctataattgttgatttatacggataagactcactgattaaataaattataat
tgtttaatttaatgataaactgcattaaatgttactttaaccaacttcattgttttgaaattttaatttcat
taatggttcatttatgcatggctctatcattttagcaataattaataatt-aaatttagtcataagtgttct
tatcaatttaaatgataacttataaaagttattaccatgttccagattta------------aagttaagtt
caattcaaatttgaatttagtct------tttcatcta----------------------------------
------------------------------------------------------------------------
-------------gtagc--cctccaattagccaaactacaaaaggaaaattcagatttttctactacgtag
gctaagcagttactatataacacaatgaaaccaacacttcttgtagtgtcaactcgacagcgccaccgcttt
gacatccttaaagacacctaatgctaagagaaaactaactcctttgtt-tctctttctacaagttatcttct
tttaactagactattgatgctggtttaaggattgtgcttgtgagagtc-aaaaagcagagaatttt-agaaa
catttaatagatgtttgggacacttg--------aacacttttaattgttaaaattgtctgatctcacccct
cctttctcactcatcaggtcaccaagaagataggcgtcgttagatccaattctaaacacgcatccagaaaca
atttatttggtgtacggagtcaatcctattcagaagccaatactgttattgttgtcctactttctgtcactt
cagaagaaag-ttaatagcaaccacagtcctggtatttagaaatctta----tttttatatttaacaaaagc
taaaggaaccctctctctacgaaagtggaaactacagattttcaccctactccttagtctccttaacacttt
tg-ttttctttgttctctcactgtgtctgtgctactgactctttccacagagactaccagttagacacgcgt
acccaccagagggccacagttccagagaaccacacatcactcaacattagaacacacttaacattgcacatt
aacatttctccttgtctgtttgctttgttctaccttg---ttttt---tctgtctcctctctatctctcttc
aaggtctgtgtcagtt-aaatcctaagtcctcccc--tgccgcaaaagatggctcactccaaagatccagtt
ggccactggaaggacctggaatgctggctgagcgttgtaacaggcagtctcctccctaaagctgccgaaaca
ctgcagcccctgacgcaaaaccaattggacgagaacatagacagcatcatgaagcaagacccaagtcaaagc
ttcaaccacaaggagctggccaaaatcactggtactttgagtcacacactcatagccaccctcaaattgagt
gacagacacgcctcccaactccaacacaagctgacacgcctgcaagcccgcaccgagcagctagagctagag
gctcaggaacgtctggaacaaccaaatgaggtggatgaa-gtaccacagaggagatcaacaaactacaagaa
gccctaacagccatcacagaacaaagagaacaagccagagcagaccacgctgacgtcgctaacaagctagat
tacgctgaacagctactgaaggaagcaaaggtggacttaagagacaagaaggccagaatcaaagcccttgaa
actcacctgagcgaagcaagacatgagatcgacagactaatgcaggaagtggatgacatcaaagaggagtcc
gccagtgaactcaggcatgcctatgcactgcgctatgaacctccaaagacaagatgtgcaccagcctcgccc
ctgccaagcaggaca-gatcccctgtccctgagctctcacctattgaaagaggtgagaaaccacgtcaaaga
tcttcgccaacaccttctgaagagccttaccttaccccacagcgacgagagcctgtgatagccaatcacaga
tcgtcatacagtctggaccttaaagaccttgacaagctggccagaaacattggcaagtttactccaagtgtg
tcaggtggtttggaggtccacgcttatttgcaagacattgatttccacctggaaatgagacccaatgtctct
gacaaagaaagactgtatttgcttcgagccacatccagccctgaggtgcgcagcttcctggaccgacaaccg
gctcgggtaaagaacgattaccgtttgctccaagaagccctcatcagagagtttgcaaaccctgaatcagat
caaggactgttaggtgctctggagacaaaacaagctcgcaacgagtccccacatgcttactacaaccgactc
aggcaagcctttttcggaactcgcaacgaaccgaatatggaagaagacctgaactttaagattctcttcctg
agaaacctccatcctgcagtaagccaacatctcggagta---ctcgcatgcccacgaacaatgagcatccag
caattgcgagatttgacacagaaagcccacgacaaacaaaagatggtgttagagaaaaacactaaaactgcc
acagtttttgactttaacaccc---atccagaactggcactagagggtgcccaacgctcaaacagcgtgaga
ccactatccccagcgtggaatgcgtctccgtccaatagacaacagaactcctacgctgacacgagattcaaa
cagaggaacagtcactgggatggaccgcgtggacaacgacgctcacctgaacaccactgggaaagaaaccaa
tgggggtcgaacaaaagctggtcacca------------tccaagggaagacatcaaaaccctgtatcatca
agtccaaggagtcaacgaaggtactccaaacatttccaccctgacaacgctcagactcaatcccagcaagag
gaaaataccccaccgggatttgaccctcaagaactggtgaaattgatgatgaaagagtttctcaaatgcata
gaggaggacaggaaacgggaaaaggaaaaagcagattcagcctgactagttgccgagcggagaagcaacaac
cacctgaaccaacaaacacttgcaggtgaaaaccctcaggtttctaaaagtgccgttctggtcgtctgccac
tcctccgacaaacctcagttcagtcctgaaacccttcctgatccatgccaaactccggtacctccattacta
gatgaacatttgacagctccatcatcattgaacaacaaatgggggaggaccacaacttgacacagatcaact
gttctaccc-tcttcacactaacataacctttgacattttagggaaacacctagttaaacacaacactaata
ctttctcctctacagcactgctagaacaacttctagt-agagaggatccactccacatttgcaacactgtt-
ttgctggtttttaacctaccttg-ttttgttgcatcactgtgccccttcatttc---ctt--tctctctctc
tccctaactaatttgcagttccagtcccctctacagggaactcctgcaaattcatgcattgggcct---aaa
agtaggattgactcctttttcccaaattagtatcaattgctgcagaattattgctcatttaagttgaagcta
gcgccactacatactcgcaatgaagtaaactagctaaataactaaatttgaattatttcaggcaatgttaca
ctacaccttgtgttcttaacccgaacaatttaagctaaaacctgcaccagaactcagtctatggaatggaaa
tgtggtttgtgtcttgtgtgtctgttctctctctacctatgcctcttgttccagtgtctgccgatgttcatg
ccaggaacatcaccatccaaatgggggatgtggggagtcaacggatcgttccagaaccgaacaagtcacaga
ccatgttatccttaaaagattggttggtgcctacatgtctgagctttgatttcattttcaaagcaatccaca
ggcacccagcaaaaggcaaatccacaggatacctagccagtcaacatcacagttgcgtgttaattaacttta
caccctaaaacaataagaggctctacaatcaaaaacccaccaaaccggtttttgagaagtaccttttggttc
gcttgtcctttggcgtctgcaaggaatacacattctcaggcagacacagaagcgatcagaaacgcttccaaa
gtttaatggacatttaagtaaaaca-gtttatttgagtaatgtatgtttactttatgtttctgtagggtttt
gtgtgtacatgttccatgtgtttaacaaaactgttatagatagttcttgagtaatagccctcagtgacaaat
gaaatctacagaatgtttgtgaaatacttcatgtttggtatcgattgaaagctaggaacattttaaatgcat
tggtttatatgaagaaaccatactatgaaaagtgttgacgttataagactttattttaaccactatgctatc
aaagcagcacccacaccaggtgtcaacccggcctcctagagggcagaattggggtgtgactccaccccgcac
cttatctgattggacaagcattgtgtagacccagcctctaccaaagcctataaaactttgaacaaaggaatt
tcatggtcgtcttttgccggtcatctttgccagtcgtcaccgccgtcgctgcccggacgtcgctcttctcgt
gctgtggccgttacatcgcctcgccggaagcctcgttacatcacggagcagaccgcgaccttcacttgctgc
cggctcgacccccgatctgcttgtgcaaccgcttcaacaacaagccatcgggtcaacacatccaaactctgc
aactcatcataactacaggaacccaggaaggacttcgaacgccgccttgtccaacatccgtatccctagcaa
ccgactaaggaaacccctcttcaccgacaagggaattccatcacgtcactgaagttgc-----tacgctgac
caatcagcttcgccgggatttccctttggaccagtcgaggaaaccaaaaattccatcagaacgcaagtagca
caaacaaggtttctacccattactgaatctggtgtgaattatgttt--aagtagt-aaagaatagcaaaatt
ctc--tgcttttatag--tttctctcaggttacaatgctaagaacttagcaaaggctagaagttaaatccac
tcagtcaaaactctcctc-aaactgct--------tgtgcg----------------tgtgtgtatgtatgt
gcgt-------------ttgtttg-ttttacg------tagattagtac-tttgtgttatag-agtagcaat
aaacttttgtttcgt-tttaagatccgtg-ttg-gtgtgttgtgtgctttataagttaatgcctcagcttca
gatactgctaccttgctcattaaataattagatactg-tttttatattgttattgttg--------gccacg
ta-----atagtataatacaggattgctttaca-ct-aaacgttct--------------------------
-----a-tttgctggacaaatacttaagttaagtgtaagctttaaataattctatgtgaatcatgttcgaat
ct---ttgattcgaatccccaaagttt-aaacatgatttaaaccaaagagctgattcttaca
>BHIKHARI|87440 chr1|(27630010..27636856,27636859..27638575)|LTR/ERV1|BHIKHARI_LTR:BHIKHARI_I-int:BHIKHARI_LTR
tgttgtgagtcaatggatcgttccagaaccg-aacaagccacagaccatgttatccttaaaagattggttgg
-tgcctacatgtctgagctttgattt--cattttcaaagcaatccacaggcacccagcaaaaggc-aatcca
caggatgactatccagtcaacatcacagttgcgtgttaattaacttta-caccttaaaacaat---aagagg
ctctac-aatcaaaaacccaccaaaccggtttttgag----------aagtaccttttggttcgcgtgtcct
-ttggcatctgc-aaggaatacacatt-ctcaggcagacaca-gaagcgatcagaaa--cgcttccaaagtt
t-aatggacatacagtaa----aact-gtgtttatttg--agtaatgtattt--------ttgctttatgtt
tctgtaggtttttgtgtgtacatgttccatgtgtttaac-aaaactgttatag--atagt----------tc
ttga-gtaatagccctc---agtgacaaatgaaatctacagaatgtttatgaaatacttcatgttt----gg
tattgattgaaagctaggaaagtttcaaatgcattggtttatatgaagaa-----accatattatgaaaggt
gtccatgttatgagactttattttaacaactatgct-atcaaagcagca--------ccgacacaatttgct
aacccggccttc-------tagagggcggcattc-gggtgtga-ctccaccctgcaccttctctgattggac
aagtattgtgtagacccagcctcta-----ccaaagcctataaaactttgaacaaagg-aatttcatcgtc-
---gtcttttgccggtcatc-------------tttgccagtcatcaccgccgttgctgcccggacgtcgct
cttctcgtgctgtggccgttacatcgcctcgccggaagcctcgttacatcacggagtagac-----------
-cgcgaccttcacttgctgccggctcgacccccgatctgcttgtgcaaccgcttcaacaacaagccatcggg
tcaacacatcc--aaactc-tgaaact-catcataactacaggaa-cccaggaaggacttcg-----aacgc
cgccttgtccaacatcc-gtatccctagcaaccgac------------------taa-gaaacccctcttca
ccgac-aagggaattccatcacgtcactgaagttgctacgctgaccaatcagcttcgccgggatttcccttt
ggaccagtcgaggaaaccaaa-attacatcagaacgcaagtagcacaaacaaggtttctacccattactgaa
tctggtgtgaattatgtttaagtagtaaagaatagcaaaattctctgcttttatggtttctctcaggttgca
atgctaagaacttagcaaaggctagaagttaaatccactcagccaaaactctcctcaaactgcttgtgcgtg
tgtgtatgtatgtgcatttgtttgttttacg------tagattagtac-tttgtgttacagagtagcaataa
acttttgtttcgttttaagatccgtgttggtgtgttgtgtgctttataagttaatgcctcagcttcagatac
tgctaccttgctcattaaataattaga-tactg-tttttatattgttattgttggccacgtaataatataat
acagaattgctttacactaaatgttctatttgctggacaaatactaaagttaagtgtaagctttaaataatt
ctatgtgaatcatgttcgaatctttgattcgaatccccaaagtttaaacatgatttaaaccaaagagctgat
tcttacatagtggtggagaataattcgggcaagcagatctaacttttaaagcacaaaacccagaaatcacgt
tgttaatcttttctatttttgtccggaaagaatagattagaaagaacagaagttttgttactgcacaatttt
attgtggtaccatttgttttattgcttgattacatttagtgttgttaagaaagtaaaatgtcatttaaattg
tccggggagacaaactgtaagccgctctaaagcgcatgtagagaaagagaaagcgtattcctttgtgcttat
ttcataacgttatataaggtcttcacagtatgatttcgtacgccgcgattcccggatggaaactcaactgtg
ttttctcctggtaaccgatttagcatagctaactaaattcttgttgccctgtaatttgctaagacctagtga
attattt-aaatgcggagctcagag--aaagctgcctgacgcagtttataggagaagttttgaaattgatca
attgaaattgtggtttgaatccacggatgtgtttgcagtctaaacagacttaacacagagtgctgagatccc
ccatatctctgtcacgatttgtattaatctcagaaatcctgttgattaa-tttatctcactttcataagttg
agaatcgttcagtactgttaagatataaaatctaactagtgctttttgtttgaacagtgtgagatgcgccgc
catctcaagtgatactgtgaaatttgctattattccactttgtggtcgttgccatagcagcaaccttggtcc
ggaag-tacagagagacttgcctgaattacattcaagcgcgcatgtgcagtc------cgccagcgccagct
tgaattgtaaacaaagagcatagcgtgaagctaagctaaactaacgctaacgcgtttgcattgaagtctatg
catttccagtagcagcgaaggctaatagatagcacgtagcatatagtggtc-ttcaatgcattgtatggctg
atgtttgaaataactcttgcatctcag-ttgtttctctttactcaccttggaaaagttgacaaatgcaaagt
taataaaagtgtgcacgacctaactgctgagtttaatcactattattttatt-taatttt-tgtttttcctg
ctgtacctggcctgttgaatttaatcagtttgaactcacataagctgttggttttattagtgatgaattata
g-ttttgttttcatgactataaattaacgctctctgacttattcaattataaatactttttccattcatcaa
catctaggaacacccatttcctataattgttgatttatacggataagactcactgattaaataaattataat
tgtttaaattaatgataaactgcattaaatgttactctaaccaacttcagtgttttgaaattttaatttcat
taatggttcatttatgcatggctctatcattttagcaataattaataatt-taatttagtcataagtgttct
tatcaatcttaatgataatttataaaagttattacttctttacaggttta------------aagttaagtt
caattcaaatttgaatttagtcttttca--------------------------------------------
-----------------------------tctagtgg-----------------------------------
---------------agc--cctccaattagcc-aacttcaaaaggaaaatttagatttttctactacgtag
gctaagcagttactatataacacaataaaaccaacacttcttgtagtgtcaactcgacagcgccaccgcttt
gacatccttaaatacacctaatgctaagagaaaacgaactcctttgttctctctttctactagttatcttct
tttaactagactaatgatgctggtttaaggattgtgcttgtgagagtc-aaaaagcagagaatttt-agaaa
catttaatagatgtttgggacacttg--------aacacttttaattgttaaaattttctgatctcacccct
cctttctcactcatcaggtcaccaagaagataggcgtcgttagatccaattctaaacacgcatccagaaaca
atttatttggtgtacggagtcaatcctattcagaagccaatactgttattgttgtcctactttctgtcactt
cagaagaaag-ttaatagcaacttcagtcctggtatttagaaatctta----tttttatatttaacaaaagc
taaaggaaccctctctctaggatagtggaaactacagattttcaccctactccttagtctccttatcacttt
tgtttttctttgttctctcactgtgtctgtgctactgactctttccacagagactaccagttagacacgcgt
acccaccagagggccacagttccagagaaccacacttaactcaacattagaacacacttaacattgcacatt
aacaattccccttttctgtttgcattgttctaccttttct--------------tcctctctatctctcttc
aaggtctgtgtcagttaaaatcctaagtcctcccc-ccgccgcaaaacatggctcactccaaagatcctgtt
ggccactggaaggacctggaaacgtggctgagcgttgtaacaggaagtctcctccctaaagctgctgaaaca
ctgcagcccctgatgcaaaaccaattggatgagaacatagacagcatcatgaagcaagacccaagtcaaagc
ttcaaccacaaggagctggccaaaatcactggtactttgagtcacacactcatagccaccctcaagttgagt
gacagacacgcctcccaactccaacacaagctgacacgcctgcaagcccgcatcgagcagctagagctagag
gctcaggaacgtctggaacaaccaaatgaggtggatgaaggtaccacagaggagatcaacaaactacaagaa
gccataacagccatcacagaacaaagagaacaagccagagcagaccacgctgacgacgctaacaagctagat
tacgctgaacagctactgaaggaagcgaaggtggacttaagagacaagaaggccagaatcaaagcccttgaa
actcacctgagcgaagcaagacatgagatcgacagactaatgcaggaagtggatgacatcaaagaggagtcc
gccagtgaactcaggcatgcctatgcactgcgctatgaacctccaaagacaagatgtgcaccagcctcgccc
cagccaagcaggacaggatcccctgtccctgagctctcacctattaaaagaagtgagaaaccgtgtcaaaga
tcttctccgacaccttctgaagagtcttaccttatcccacagtgacgagagcccgtgatagccagtcacaga
tcgtcatacagtctggaccttaaagaccttgacaagctggccagaaacattggcaagtttactccaagtgtg
tcaggtggtttggaggtccatgcttatttgcaagacattgatttctacctggaaatgagacccaatgtctct
gacaaagaaagactatatttgcttcgagccacatccagccctgaggtgcgcagcttcctggaccgacagccg
gctcgggtaaagaacgattaccgtttgctccaagaagccctcatcagagagtttgcaaaccctgaatcagat
caaggactgttaagtgctctggagacaaaacaagctcgcaatgagtccccacatgcttactacaactgactc
aggcaagcctttttcggaactcgcaacgaaccgaatatggaagaagacctgaactttaagattctcttcctg
agaaacctccatcctgcagtaagccaacatctcggagta---ctcgcatgcccacgaacaatgagcatccag
caattgcgagatttgacacagaaagcccacgacaaacaaaagatggtgttagagaaaaacactaaaactgcc
acagtttttgactttaacaccc---atccagaactggcactagagggtgcccaacgctcaaacagcgtgaga
ccaccatccccagcgtggaatgcgtcttcgtccaatagacaacggaactcctacgatgacacaagacctaaa
caaaggaacagtcactggcatggacctcatggacaacgacgctcacctgaacaccaccgggaaagaaaccaa
tgggggtcaaacaaaagctggtcacca------------tctaagggaagacatcaaaaccctggatcatca
agtccaaggagtcaacgaaggtactccaaaaacttccaccctgacaacgctcagactcaatcccagcaagag
gaaaatgccccaccgggatttaaccctcaagaactggtaaaattgatgatgaaagagtttctcaaatgcata
gaagaggacaggaaacgggaaaaggaaaaagcagattcagcctgactagttgccgagcggagaagcaacaac
cacctgaaccaacaaacacttgcaggtgaaagccctcaggctcccaaaagtgccgttcgggtcgtctgccac
tcctccgacaaacctcagttcagtcctgaaacccttcctgacccatgccaaactccgctacctccgttactg
gatgaaaatttgactgctc---catcattgaacaacaaatgggggaggaccacaacttgacacagatcaact
gttctaccc-tcttcacactaacataacctttgacattctagggaaacacctagttaaacacaacactaata
ctttctcctctccagcactgctagaacaacttctagt-agagaggatccactccacatttgcaacactgtt-
ttgctggtttttaacctaccttg-ttttgttgcatcactgtgcctcttcatttc---ctt--tctctctctc
tccctaactaatttgcagttccagtcccctctacagggaactcctgcaaattcatgcacagggcct---aaa
agtagaattgactcc-ttctcccaaattagtgtcaattgctgcagaattattgcttatttaagttgaagcta
gcgccactccatactcgcaataaagtaaactagctaaataactaaatttgaattatttcaggcaatgttaca
ctacaccttgtgttcttaacccgaacaatttaagctaaaacctacaccagaactcagtctatggaatggaaa
tgtggtttgtgtcttgtgtttctgttctctctctacctatgcctcttgttccagtgtctgccgatgttcatg
ccaggaacatcaccatccaaatgggggatgttgtgagtcaacggatcgttccagaaccgaacaagccacaga
ccatgttatccttaaaagattggttggtgcctacatgtctgagctttgatttcattttcaaagcaatccaca
ggcacccagcaaaaggc-aatccacaggatgactatccagtcaacatcacagttgcgtgttaattaacttta
caccttaaaacaataagaggctctacaatcaaaaacccaccaaaccggtttttgagaagtaccttttggttc
gcgtgtcctttggcatctgcaaggaatacacattctcaggcagacacagaagcgatcagaaacgcttccaaa
gtttaatggacatacagtaaaactgtgtttatttgagtaatgtatgtttgctttatgtttctgtaggttttt
gtgtgtacatgttccatgtgtttaacaaaactgttatagatagttcttgagtaatagccctcagtgacaaat
gaaatctacagaatgtttatgaaatacttcatgtttggtattgattgaaagctagaaaagtttcaaatgcat
tggtttatatgaagaaaccatattatgaaaggtgtccatgttatgagactttattttaacaactatgctatc
aaagcagcaccgacacaatttgctaacccggccttctagagggcggaattggggtgtaactccaccctgcac
cttctctgattggacaattattgtgtagacccagcctctaccaaagcctataaaacattgaacaaaggaatt
tcatcgtcgtcttttgccggtcatctttgccagtcgtcaccgccgtcgctgcccggacgtcgctcttctcgt
gctgtggccgttacatcgcctcgccggaagcctcgttacatcacggagcagaccgcgaccttcacttgctgc
cggctcgacccccgatctgcttgtgcaaccacttcaacaacaagccatcgggtcaacacatccaaactctga
aactcatcataactacaggaacccaggaaggacttcgaacgccgccttgtccaacatccgtatccctagcaa
ccgactaa-gaaacccctcttcaccgacaagggaattccatcacgtcactgaagttgc-----tacgctgac
caatcagcttcgccgggatttccctttggaccagtcgaggaaacc-aaaattacattagaacgcaagtagca
caaacaaggtttctacccattactgaatctggtgtgaattatgttt--aagtagt-aaagaatagcaaaatt
ctc--tgcttttatgg--tttctctcaggttgcaatgctaagaacttagcaaaggctagaagttaaatccac
tcagccaaaactctcctc-aaactgct--------tgtgcg----------------tgtgtgtatgtatgt
gcat-------------ttgtttg-ttttaca------tagattagtac-tttgtgttacag-agtagcaat
aaacttttgtttcgt-tttaagatctgtg-ttg-gtgtgttgtgtgctttataagttaatgcctcagcttta
gattctgctaccttgctcattaaataattagatactg-tttttatattgttattgttg--------gccacg
ta-----ataatataatacagaattgctttaca-ct-aaacgttct--------------------------
-----a-tttgctggacaaatactaaagttaagtgtaagctttaaataattctatgtgaatcatgttcgaat
ct---ttgattcgaatccccaaagttt-aaacatgatttaaaccaaagagctgattcttaca
>BHIKHARI|881126 chr19|c(25737189..25745739)|LTR/ERV1|BHIKHARI_LTR:BHIKHARI_I-int:BHIKHARI_LTR
tgtggggagtcaacggatcgttccagaaccg-aacaagccacagaccatgttatccttaaaagattggttgg
-tgcctacgagtctgag-attgattt--cattttcaaagcaatccacaggcacccagcaaaaggcaaatcca
caggatacctagccagtcaacatcacagttgcgtgttaattaacttta-caccctaaaacaat---aagagg
ctctac-aatcaaaaacccaccaaaccggtttttgag----------aagtaccttttggttcgcttgtcct
-ttggcgtctgc-aaggaatacacatt-ctcaggcagacaca-gaagcgatcagaaa--cgcttgcaaagtt
t-aatggacatacagtaa----aact-gtgtttatttg--agtaatgtatgt--------ttgctttatgtt
tctgtagatttttgtgtgtacatgttccatgtgtttaac-aaaactgttatgg--atagt----------ta
atga-gtaatagccctt---agtgataaatgaaatctacagaatgtttgtgaaatacttcatgttt----gg
tattgattgaaagctaggaacatttcatatgcattggtttatatgaagaa-----actatactatgaaaagt
gtcgacgttataagactttattttaaccactatgct-atcaaagcagca--------cccacaccaggtgtc
aacccggcctcc-------tagagggcagaattg-gggtgtga-ctccaccccgcaccttctctgattggac
aagtattgtgtagacccagcctcta-----ccaaagcctataaaactttgaacaaagg-aatttcatcgtc-
---gtcttttgccggtcatc-------------tttgacattcgtcaccgccgtcgctgcccggacgtcgct
cttctcgtgctgtggccgttacatcgcctcgccggaagcctcgttacatcacggagcaggc-----------
-cgcgaccttcacttgctgccggctcgacccccgatctgcttgtgcaaccgcttcaacaacaagccatcggg
tcaacacatcc--aaactc-cgaaact-catcataactacaggaa-cccaggaaggacttcg-----aacgc
cgcctcgtccaacatct-gtatccctagtaaccgac------------------taaggaaacccctcttca
ccgac-aagggaattccatcacgtcactgaagttgctacgctgaccaatcagcttcgccgggatttcccttt
ggaccagtcgaggaaacc--aaattacatcagaacgcaagtagcacaaacaaggtttctatccattgctgac
tctggtgtgaattatgtttaagtagtaaagaatagcgaaattctctgcttttacggtttctctcaggttaca
atgctaagaacttagcaaaggctagaagttgaatcc-----------actctcctcaaactgcttgtgcgtg
tgtgtatgtatgtgcatttgtttgttttacgta------gattagtacttttgtgttatagagtagcaataa
acttttgtttcgttttaagatccgtgttggtgtgttgtgtgctttataagttaatgcctcagcttcagatac
tgctaccttgcttaataaataattaga-tactg-tttttatattgttattgttggccacgtaataatataat
acagaattgctttacactaaacgttctatttgctggtcaaatacttaagttaagtgtaagctttaaataatt
ctatgtgaatcatgttcgaatctttgattcgaatccccaaagtttaaacatgatttaaaccaaagagctgat
tcttacatagtggtggagaataatttgggcaagcagatctaacttttaaagcacaaaacccagaaatcacgt
tgttaatcttttctatttttgtccggaaagaatagattagagggaacaaaagttttgctactgcacaatttc
attgtggtaccatttgttttattgcttgactacatttagtgttgttaagaaagtaaaacttcatttaagttg
tccgccgagacacactgtaagccgctctaaagcgcatgtagagaaagacaaagcgtattcctttgtgattat
ctcataacgttatataaggccttcacagtatgatttcgtacgccgcgattcccggatggaaactcagctgtg
ttttctcctggtaaccgatttagcatagctaactaaattcttgttgccctgtaatttgctaatacttagtaa
atgatttaaaacgcggagctcagagaaagagctgcctagcgtagtttataggagaagttttgaaattgatca
attgaaattgtggtttgaatccacggatgtgtttgcagtctaaacagacttaacacagagtgctgagatccc
ccatatctctgtcacgatttgtattaatctcagaaatcctgttgattaattttatctcactttcataagttg
agaatcgttcagtactgttaagatataaagtctaactagtgctttttgcttgaacagtgtgagatgcgccgt
catctcaagtgatactgtgaaatttgctattattccactttgtggtcgttgccatagcagcaaccttggtcc
ggaag-tacagagagacttgccggaattacattcaagcgcgcatgtgcagta------cgccagcgccagct
tgaattgtaaacaaaaagcatagcgtgaagctaagctaaactaacgctaacgcgtttgcattgaagtctatg
catttccagtagcagcgaatgctaatagatagcacgtagcatttagtggtc-ttaaatgcattgtatggctg
atgtttgaaatcactcttgcatctcag-ttatttctctttactcaccttggaaaagttgacaaatgcaaagt
taataaaagtgtgcacgatctaactgctgagttgaatcaccatcattttatt-ttatttt-tgtttttcctg
ctgtacttggcctgttgaatttgatcagtttaaactcacataagctgttggttttataagtgatgaattata
g-ttttgttttcattactataaattaacgctctctgacttattcaattataaatactttttccattcatcaa
catctaggaacacccatttcctatgactgttgatttatacggataagactcactgattaaataaattgtaat
tgtttaatttaatgataaactgcattaaatgttactttaaccaacttcattgttttgaaatttaaatttcat
taatggttcattgatgtatgg---tatcattttaataacaattattaatt-taatttagtcataagtgttct
tatcaatcttaatgataatttataaaagttattacttctttacaggttta------------aagttaagtt
caattcaaatttgaatttagtct------tttcatctagt--------------------------------
------------------------------------------------------------------------
-------------ggagc--cctccaattagccaaaattcaaaaggaaaatt-gcatttttctactacgtag
gctaagcggttactatataacacaataaaaccaacacttcttgaagtatcaactcaacagtgccattgtttt
gacatcc-taattacacctaatgctatgagaaaa-taactcctttgttatctctttc----aactatctttt
tttaactagactattgatgctggtttaaggattgtgcttgtgagagtc-aaaaagcagagaatttt-ataaa
catttaatagatgtttgggacacttg--------aacacttttaattgttgaaattgtctgatctcacccct
cctttctcactcatcaggtcaacaagaagataggcgtcgttagatccaattctaaacacgcatccagaaaca
atttatttggtgtacggagtcaatcctattcagaagccaatactgttattgttgtcctactttctgtcactt
cagaagaaag-ttaatagcaactttagtcctggtatttagaaatctta----tttttatatttaacaaaagc
taaaggaaccctctctctaggaaagtggaaactacagattttcaccctactctttagtctccttatcacttt
tgttttctttg-ttctctcactgtgtctgtgctactgactctttccacagagactaccagttagacacgcgt
acccaccagagggccacagttccagagaaccacacttcactcaacattagaacacacttaacattgcacatt
aacatttttccttttctgtttgcattgttctaccttg--ttttttt--tctttctcctctctatctctcttc
aaggtctgtgtcagttaaaatcctaagtcct----ccccccgcaaaacatggctcactccaaagatcctgtt
ggccactggaaggacctggaaacatggctgagcgttgtaacaggcagtctcctccctaaagctgccgaaaca
ctgcagcccctgacgcaaaaccaattggatgagaacatagacagcatcatgaagcaagacccaagtcaaagc
ttcaaccacaaggagctggccaaaatcactggtactttgagtcacacactcatagccaccctcaagttgagt
gacagacacgcctcccaactccaacacaagctgacacgcctgcaagctcgcatcgagcagctagagctagag
gctcaggaacgtctggaacaaccaaatgaggtagatgaaggtaccaaagaggagatcgacaaactacaagaa
gctctaacagccatcacagaacaaagagaacaagccagagcagaccacgctgacgtcgctaacaagctagat
tacgctgaacagctactgaaggaagcgaaggtggacttaagagacaagaaggccagaatcaaagcccttgaa
acccacctgagcgaagcaagacatgagatcgacagactaatgcaggaagtggatgacatcaaagaggaatcc
gccagtgaactcaggcatgcctatgcactgcgctatgaacctccaaagacaagatgtgcaccagcctcgccc
ctgccaagtaggacaggatcccctgtccctgagctctcacctactgaaagaggtgagaaaccatgccaaaga
tcttcgccaacaccttctgaagagccttaccttaccccacagcgacgagagcctgtgatagccagtcacaga
tcgtcatacagtctggaccttaaagaccttgacaagctggccagaaacattggcaagtttactccaagtgtg
tcaggtggtttggaggtccacgcttatttgcaagacattgatttccatctggaaatgagacccaatgtctct
gataaagaaagactgtatttgcttcgagccacatccagcactgaggtgcgcagcttcctagaccgacaaccc
gctcgggtaaagaatgattatcgcttgctccaagaagccctcatcagagagtttgcaaaccctgaatcagat
caaggactgttaagtgctctggagacaaaacaagctcgcaatgagtctccacatgcttactacaaccgactc
aggcaagcctttttcggaactcacaacgaaccgaatatggaagaagacctgaactttaagattctcttcctg
agaaacctccatcctgcagtaagccaacatctcggagta---ctcgcatgcccacgaacaatgagcatccag
caattgcgagatttgacacagaaagcccacgacaaacaaaagatggtgttagagaagaacactaaaactgca
aaagttcttgactttaacacccagaatccagaactggcactagagggtgcccaacgcccaaacagcgtgaga
ccactatccccagcgtggaatgcgtctccgtccaatagacaacagaactcctatgctgacacgagattcaaa
cagaggaacagtcactgggatggaccgcgtggacaacgacgctcacctgaacaccaccaggaaagaaaccaa
tgggggtcaaacaaaagctggtcacca------------tctaagggaagacatcaaaaccctggatcatca
agtccaaggagtcaacgaaggtactccaaaaacttccaccctgacaacgctcagaatcaatcccagcaagag
gaaaatgccccaccgggatttgaccctcaagaactggtgaaattgatgatgaaagagtttctcaaatgcata
gaggaggacaggaaacgggaaaaggaaaaagcagattcagcctgactagtcgccgagcggagaagcaacaac
cacctgaaccaaccaacacttgcaggtgaaagccctcaggtttccaaaagtgccgttctggtcgtctgccac
tcctccgacaaacctcagttcagtcctgaaacccttcctgacccatgccaaactccggtacctccattactg
gatgaacatttgacagctccatcatcattgaaaaacaaatgggggaggaccacaacttgacacagatcaact
gttctaccc-tctacatactaacataacctttgacattctagggaaacacctagttaaacacaacactaata
ctttctcctctacagcactgctagaacaacttctagt-agagaggatccactccacatttgcaacactgtt-
ttgctggtttttaacctaccttg-ttttgttgcatcactgtgccccttcatttc---ctt--tctctctctc
tccctaactaatttgcagttctagtcccctctacagggaactcctgcaaattcatgcatagggcct---aaa
agtaggattgactcc-ttctcccaaattagtgtcaattgctgcagaattattgcttatttaagttgaagcta
gcgccactccatacttgcaatgaagtaaactagctaaataactaaatttgaattatttcaggcaatgttaca
ctacaccttgtgttcttgacccgaacaatttaagctaaaacctgcaccagaactcagtctatggaatggaaa
tgtggtttgtgtcttgtgtgtctgttctctctctacctatgcctcttgttccagtgtctgccgatgttcatg
ccaggaacatcaccatccaaatgggggatgtggggagtcaacggatcgttccagaaccgaacaagccacaga
ccatgttatccttaaaagattggttggtgcctacgagtctgag-attgatttcattttcaaagcaatccaca
ggcacccagcaaaagacaaatccacaggatacctagccagtcaacatcacagttgcgtgttaattaacttta
caccctaaaacaataagaggctctacaatcaaaaacccaccaaaccggtttttgagaagtaccttttggttc
gcttgtcctttggcgtctgcaaggaatacacattctcaggcagacacagaagcgatcagaaacgcttgcaaa
gtttaatggacatacagtaaaactgtgtttatttgagtaatgtatgtttgctttatgtttctgtagattttt
gtgtgtacatgttccatgtgtttaacaaaactgttatggatagttaatgagtaatagcccttagtgataaat
gaaatctacagaatgtttgtgaaatacttcatgtttggtattgattgaaagctaggaacatttcatatgcat
tggtttatatgaagaaactatactatgaaaagtgtcgacgttataagactttattttaaccactatgctatc
aaagcagcacccacaccaggtgtcaacccggcctcctagagggcagaattggggtgtgactccaccccgcac
cttctctgattggacaagtattgtgtagacccagcctctaccaaagcctataaaactttgaacaaaggaatt
tcatcgtcgtcttttgccggtcatctttgacattcgtcaccgccgtcgctgcccggacgtcgctcttctcgt
gctgtggccgttacatcgcctcgccggaagcctcgttacatcacggagcaggccgcgaccttcacttgctgc
cggctcgacccccgatctgcttgtgcaaccgcttcaacaacaagccatcgggtcaacacatccaaactccga
aactcatcataactacaggaacccaggaaggacttcgaacgccgcctcgtccaacatctgtatccctagtaa
ccgactaaggaaacccctcttcaccgacaagggaattccatcacgtcactgaagttgc-----tacgctgac
caatcagcttcgccgggatttccctttggaccagtcgaggaaacc--aaattacatcagaacgcaagtagca
caaacaaggtttctatccattgctgactctggtgtgaattatgttt--aagtagt-aaagaatagcgaaatt
ctc--tgcttttacgg--tttctctcaggttacaatgctaagaacttagcaaaggctagaagttgaatcc--
---------actctcctc-aaactgct--------tgtgcg----------------tgtgtgtatgtatgt
gcat-------------ttgtttg-ttttacg------tagattagtacttttgtgttatag-agtagaaat
aaacttttgtttcgt-tttaagatccgtg-ttg-gtgtgttgtgtgctttataagttaatgcctcagcttca
gatactgctaccttgcttaataaataattagatactg-tttttatattgttattgttg--------gccacg
ta-----ataatataatacagaattgctttaca-ct-aaacgttct--------------------------
-----a-tttgctggtcaaatacttaagttaagtgtaagctttaaataattctatgtgaatcatgttcgaat
ct---ttgattcgaatccccaaagttt-aaacatgatttaaaccaaagagctgattcttaca
>BHIKHARI|1136580 chr21|(18456573..18465119)|LTR/ERV1|BHIKHARI_LTR:BHIKHARI_I-int:BHIKHARI_LTR
tgtagtgagtcaacggatcgttccagaaccg-aacaagccacagaccatgttatccttaaaagattggttgg
-tgcctacgagtctgag-attgattt--cattttcaaagcaatccacaggcacccagcaaaaggcaaatcca
caggatacctagccagtcaacatcacagttgcgtgttaattaacttta-caccctaaaacaat---aagagg
ctctac-aatcaaaaacccaccaaaccggtttttgag----------aagtaccttttggttcgcttgtcct
-ttggcgtctgc-aaggaatacacatt-ctcaggcagacaca-gaagcgatcagaaa--cgcttccaaagtt
t-aatggacatttaagta----aaac-a-gtttatttg--agtaatgtatgt--------ttactttatgtt
tctgtaggtttttgtgtgtacatgttccatgtgtttaac-aaaactgttatag--atagt----------tc
ttga-gtaatagccctc---agtgacaaatgaaatctacagaatgtttgtgaaatactt--tgttt----gg
tatcgattgaaagctaggaacattttaaatgcattggtttatatgaagaa-----accatactatgaaaagt
gttgacgttataagactttattttaaccactatgct-atcaaagcagca--------cccacaccaggtgtc
aacccggcctcc-------tagagggcagaattg-gggtgtga-ctccaccccgcaccttatctgattggac
aagtattgtgtagacacagcctcta-----ccaaagcctataaaactttgaacaaagg-aatttcatcgtc-
---gtcttttgccggtcatc-------------tttgccagtcgtcaccgctgtcgctgcccggacgtcgct
cttctcgtgctgtggccgttacatcgcctcgccggaagcctcgttacatcacggagcagac-----------
-cgcgaccttcacttgctgccggctcgacccccgatctgcttgtgcaaccgcttcaacaacaagccatcggg
tcaacacatcc--aaactc-tgaaact-catcctaactacaggaa-cccaggaaggacttcg-----aacgc
cgccttgtccaacatcc-gtatccctagcaaccaac------------------taaggaaacccctcttca
ccgac-aagggaattccatcacgtcactgaagttgctacgctgaccaatcagcttcgccgggatttcccttt
ggaccagtcgaggaaaccaaa--ttacatcagaacgcaagtagcacaaacaaggtttctatccattgctgac
tctggtgtgaattatgtttaagtagtaaagaatagcgaaattctctgcttttatggtttctttcaggttgca
atgctaagaacttagcaaaggctagaagttaaatccactcagtcaaaactctcctcaaactgcttgtgcgtg
tgtgtatgtatgtgcgtttgtttgttttacgta------gattagtac-tttgtgttatagagtagcaataa
acttttgtttcgttttaagatccgtgttggtgtgttgtgtgctttataagttaatgcctcagcttcagatac
tgctaccttgctcattaaataattaga-tactg-tttttatattgttattgttcgccacgtaataatataat
acagaattgctttacattaaacgttctatttgctggacaaatactaaagttaagtgtaagctttaaataatt
ctatgtgaatcatgttcgaatctttgattcgaatccccaaagtttaaacatgatttaaaccaaagagctgat
tcttacatagtggtggagaatg---cgggcaagcagatctaacttttaaagcacaaaacccagaaattacgt
tgttaatcttttctatttttgtccggaaagaatagattagaaagaacaaaagttttgctactgcacaatttc
attgtggtaccatttgttttattgcttgactgcatttagtgttgttaagaaagtaaaacttcatttaagttg
tccgccgagacaaactgtaagccgctctaaagcgcatgtagagaaagacaaagcgtattcctttgtgcttat
ctcataacgttatataaggccttcacagtttgatttcgtacgccgcgattcccggatggaaactcagctgtg
ttttctcctggtaactgatatagcatagctaactaaattcttgttgccctgtaatttgctaatacttagtaa
attatttaaaacgcggagctcagag--agagctgcctagtgtagtttataggagaagttttgaaattgatca
attgaaattgtggtttgaatccacggatgtgtttgcagtctacacagacttaacacagagtgctgagatccc
ccatatctctgtcacgatttgtattaatctcagaaatcctgttgattaattttatctcactttcatgagttg
ag-atcgttcagtactgttaagatataaaatctaactagtgctttttgcttgaacagtgtga----------
----------gatactgtgaaatttgctattattccactttgtggtcgttgccatagcagcaaccttggtcc
ggaag-tacagagagacttgccggaattacattcaagcgcgcatgtgcagtc------cgccagcgccagct
tggattgtaaacaaagagcatagcgtgaagctaagctaaactaacgctaacgcgtttgcattgaagtctatg
catttccagtagcagcgaaggctaatagatagcacgtagcatttagtggtc-ttaaatgcattgtatggctg
atgtttgaaataactcttgcatctcag-ttatttctctttacttaccttggaaaagataacaaacgcaaagt
taatcaaagtgtgcacgatctaactgctgagtttaataactactattttatt-ttatttt-tgtttttcctg
ctgtacttggcctgttgaatttgatcagtttgaactcacataagctgttggttttattagtgatgaattata
g-ttttgttttcatgaatataaattaatgctctctgacctattcaagtataaa----ttttccattcatcaa
catctaggaacacccatttcctatgactgttgatttatacggataagactcactgattaaataaattataat
tgtttaatttaatgataaactgcattaaatgttactctaaccaacttcattgttttgaaattttaatttcat
taatggttcatttatgcatggcgttatcattttagcaataattaataatt-taatttagtcataagtgttct
tatcaatcttaatgataatttataaaagttattacttctttacaggttta------------aagttaagtt
caattaaaatttgaatttagtct------tttcatctagt--------------------------------
------------------------------------------------------------------------
-------------ggagc--cctccaattagccaaacttcaaaaggaaaattcagatttttctactacctag
gctaagcagttattatataacacaataaaaccaacacttcttgtagtgtcaactcaacagcgccaccgcttt
gacatccttaaatacacctaatgctaagagaaaactaactcctttgttctctctttctactaactatcttct
tttaactagactattgatactggtttaaggattgtgcttgtgagagtc-aaaaagcagagaatttt-agaaa
catttaatagatgtttgggacacttg--------aacacttttaattgttaaaattgtctgatctcacccct
cctttctcactcatcaggtcaacaagaggataggcgtcattagatccaattctaaacacgcatccagaaaca
atttatttggtgtacggagtcaatcctattcagaagccaatactgttattgttgtcctactttctgtcactt
cagaagaaag-ttaatagcaacttcagtcctggtatttagaaatctta-----ttttatatttaacaaaagc
taaaggaaccctctctctaggaaagtggaaactacagattttcactctactccttagtctccttatcacttt
tg-ttttctctgttctctcactgtgtctgtgctactgactctttccacagagactaccagttagacacgcgt
acccaccagagggccacagttccagagaaccacacttaactcaacattagtatacacttaacattgcacatt
aacatttctccttttctgtttgcattgttctaccttgtttttttt---tctttctcctctctatctctcttc
aaggtctgtgtcagtt-aaatcctaagtcctcccc-tccccgcaaaacatggctcaccccaaagaccctgtt
ggccactggaaggacctggaaacatggctgagcgttgtaacaggcagtctcctccctaaagctgccgaaaca
ctgcagcccctgacgcaaaaccaattggatgagaacatagacagcatcatgaagcaagacccaagtcaaagc
ttcaaccacaaggagctggccaaaatcactggtactttgagtcacacactcatagccaccctcaaattgagt
gacagacacgcctcccaactccaacacaagctgacacgcctgcaagcccgcaccgagcagctagagctagag
gctcaggaacgtctggaacaaccaaatgagatggatgaaggtactaaagaggagatcgacaaactacaagaa
gctctaacagccatcacagaacaaagagaacaagccagagcagaccgtgctgacgtcgctaacaagctagat
tatgctgaacagctactgaaggaagcgaaggtggacttaagagacaagaaggccagaatcaaagcccttgaa
actcacctgagcgaagcaagacatgagatcgacagactaatgcaggaagtggatgacatcaaagaggaatcc
gccagtgaactcaggcatgcctatgcactgcgctatgaacctccaaagacaagatgtgcaccagcctcgccc
ctgccaagtaggacaggatcccctgtccctgagctctcacctactgaaagaggtgagaaaccatgccgaaga
tcttcgccaacaccttctgaagagccttaccttaccccacagcgacgagagcctgtgatagccagtcacaga
acgtcatacagtctggacctcaaagaccttgacaagctggccagaaacattggcaagtttactccaagtgtg
tcaggtggtttggaggtccacgcttatttgcaagacattgatttccacctggaaatgagacccaacgtctct
gataaagaaagactgtatttgcttcgagccacatccagcactgaggtgcgcagcttcctggaccgacaacca
gctcgggtaaagaacgattaccgcttgctccaagaagccctcatcagagagtttgcaaaccctgaatcagat
caaggactgttaagtgctctggagacaaaacaagctcgcaatgagtccccacatgcttactacaaccgactc
aggcaagcctttttcggaactcgcaacgaaccgaatatggaggaagacctgaactttaagattctcttcctg
agaaacttccatcctgcagtaagccaacatctcggagta---ctcgcatgcccacgaacaatgagcatccag
caattgcgagatttgacacagaaagcacacgacaaacaaaagatggtgttagagaaaaacactaaaactgca
acagttcttgcctttaacacccagaatccagaactggcactagaggatgcccaacgcccaaacagcgtgaga
ccaccatccccagcgtggaatgcgtcttcgtccaatagacaacggaactcctacgatgacacaagacctaaa
caaaggaacagtcactgggatggaccgcgtggacaacgacgctcacctgaacaccaccgggaaagaaaccaa
tgggggtcaaacaaaagctggtcacca------------tctaagggaagacatcaaaaacctggatcatca
agtccaaggagtcaacgaaggtactccaaaaacttccaccctgacaacgctcagaatcaatcccagcaagag
gaaaatgccccaccgggatttgaccctcaagaactggtaaaattgatgatgaaagagtttctcaaatgcata
gaagaggacaggaaacgggaaaaggaaaaagcagattcagcctgactagtcgccgagcggagaagcaacaat
cacctgaaccaacaaacacttgcagatgaaagccctcaggtttccaaaagtgccgttctggtcgtctgccac
tcctccgacaaacctcagttcagtcctgaaacccttcctgacccatgccaaactccggtacctccattacta
gatgaacatttgacagctccatcatcattgaacaacaaatgggggaggaccacaacttgacacagatcaact
gttctaccc-tctttacactaacataacctttgacattctagggaaacacctagtttaacacaacactaata
ctttctcctctacagcactgctagaacaacttctagt-agagaggatccactccacatttgcaacactgtt-
ttgctggtttttaacctaccttg-ttttgttgcatcactgtgccccttcatttc---ctt--tctctctctc
tccctaactaatttgcagttccagtcccctctacagggaactcctgcaaattcatgcatagggcct---aaa
agtaggattgactcc-ttctcccaaattagtgtcaattgctgcagaattattgcttatttaagttgaagcta
gcgccactccatacttgcaatgaagtaaactagctaagtaactaaatttgaattatttcaggcaatgttaca
ctacaccttgtgttcccaacacgaacaatttaagctaaaacctgcaccagaactcagtctatggaatggaaa
tgtggtttgtgtcttgtgtgtctgttctctctctacctatgcctcttgttccagtgtctgccgatgttcatg
ccaggaacatcaccatccaaatgggggatgtagtgagtcaacggatcgttccagaaccgaacaagccacaga
ccatgttatccttaaaagattggttggtgcctacgagtctgag-attgatttcattttcaaagcaatccaca
ggcacccagcaaaaggcaaatccacaggatacctagccagtcaacatcacagttgcgtgttaattaacttta
caccctaaaacaataagaggctctacaatcaaaaacccaccaaaccggtttttgagaagtaccttttggttc
gcttgtcctttggcgtctgcaaggaatacacattctcaggcagacacagaagcgatcagaaacgcttccaaa
gtttaatggacatttaagtaaaaca-gtttatttgagtaatgtatgtttactttatgtttctgtaggttttt
gtgtgtacatgttccatgtgtttaacaaaactgttatagatagttcttgagtaatagccctcagtgacaaat
gaaatctacagaatatttgtgaaatactt--tgtttggtatcgattgaaagctaggaacattttaaatgcat
tggtttatatgaagaaaccatactatgaaaagtgttgacgttataagactttattttaaccactatgctatc
aaagcagcacccacaccaggtgtcaacccggcctcctagagggcagaattggggtgtgactccaccccgcac
cttatctgattggacaagtattgtgtagacacagcctctaccaaagcctataaaactttgaacaaaggaatt
tcatcgtcgtcttttgccggtcatctttgccagtcgtcaccgctgtcgctgcccggacgtcgctcttctcgt
gctgtggccgttacatcgcctcgccggaagcctcgttacatcacggagcagaccgcgaccttcacttgctgc
cggctcgacccccgatctgcttgtgcaaccgcttcaacaacaagccatcgggtcaacacatccaaactctga
aactcatcctaactacaggaacccaggaaggacttcgaacgccgccttgtccaacatccgtatccctagcaa
ccaactaaggaaacccctcttcaccgacaagggaattccatcacgtcactgaagttgc-----tacgctgac
caatcagcttcgccgggatttccctttggaccagtcgaggaaa-c-caaattacatcagaacgcaagtagca
caaacaaggtttctatccattgctgactctggtgtgaattatgttt--aagtagt-aaagaatagcgaaatt
ctc--tgcttttatgg--tttctttcaggttgcaatgctaagaacttagcaaaggctagaagttaaatccac
tcagtcaaaactctcctc-aaactgct--------tgtgcg----------------tgtgtgtatgtatgt
gcgt-------------ttgtttg-ttttacg------tagattagtac-tttgtgttatag-agtagcaat
aaacttttgtttcgt-tttaagatccgtg-ttg-gtgtgttgtgtgctttataagttaatgcctcagcttca
gatactgctaccttgctcattaaataattagatactg-tttttatattgttattgttg--------gccacg
ta-----ataatataatacagaattgctttaca-tt-aaacgttct--------------------------
-----a-tttgctggacaaatactaaagttaagtgtaagctttaaataattctatgtgaatcatgttcgaat
ct---ttgattcgaatccccaaagttt-aaacatgatttaaaccaaagagctgattcttaca
>BHIKHARI|1268531 chr23|(12440686..12449166)|LTR/ERV1|BHIKHARI_LTR:BHIKHARI_I-int:BHIKHARI_LTR
tgtggggagtcaacggatcgttccagaaccg-aacaagccacagaccatgttatccttaaaagattggttgg
-tgcctaaatgtctgagctttgattt--cattttcaaagcaatccacaggcacccagcaaaaggc-aatcca
caggacgactatccagtcaacatcacagttgcgtgttaattaacttta-caccttaaaacaat---aagagg
ctctac-aatcaaaaacccaccaaaccggtttttgag----------aagtaccttttggtttgcgtgtcct
-ttggcgtctgc-aaggaatacacatt-ctcaggcagacaca-gaagcgatcagaaa--cgcttgcaaagtt
t-aatggacatacagtaa----aact-gtgtttatttg--agtaatgtatgt--------ttgctttatgtt
tctgtagatttttgtgtgtacatgttccatgtgtttaac-aaaactgttatgg--atagt----------ta
atga-gtaatagccctt---agtgataaatgaaatctacagaatgtttgtgaaatacttcatgttt----gg
tatcgattgaaagctaggaacatttcatatgcattggtttatatgaagaa-----actatactatgaaaagt
gtcgacgttataagactttattttaaccactatgct-atcaaagcagca--------cccacaccaggtgtc
aacccggccttc-------tagagggcagaattg-gggtgtga-ctccaccccgcaccttctctgattggac
aagtattgtgtagacccagcctcta-----ccaaagcctataaaactttgaacaaagg-aattttatcgtc-
---gtcttttgccggtcatc-------------tttgccagtcgtcaccgccgtcgctgcccggacgtcgct
cttctcgtgctgtggcagttacatcgcttcgccggaagcctcgttacatcacggagcagac-----------
-cgcgaccttcacttgctgccggctcgacccccgatctgcttgtgcaaccgcttcaacaacaagccatcggg
tcaacacatcc--aaactc-tgaaact-catcataactacaggaa-cccaggaaggacttcg-----aacgc
cgctttgtccaacatct-gtatccctagcaaccgac------------------taaggaaacccctcttca
ccgac-aagggaattccatcacgtcactgaagttgctacgctgaccaatcagcttcgccgggatttcccttt
ggaccagtcgaggaaaccaaaaattacatcagaacgcaagtagcacaaacaaggtttctacccattactgaa
tctggtgtgaattatgtttaagtagtaaagaatagcaaaattctctgcttttatggtttctctcaggttgca
atgccaagaacttagcaaaggctagaagttaaatccactcagccaaaactctcctgaaactgcttgtgcgtg
------tgtatgtgcgtttgtttgttttacgta------gattagtac-tttgtgttatagagtagcaataa
acttttgtttcgttttaagatccgtgttggtgtgttgtgtgctttataagttaatgcctcagcttcagatac
tgctaccttgcttattaaataattaga-tactg-tttttatattgttattgttggccacgtaataatttaat
acaggattgctttacactaaacgttctatttgctggacaaatacttaagttaagtgtaagctttaaataatt
ctatgtgaatcatgttcgaatctttgattcgaatccccaaagtttaaacatgatttaaaccaaagagctgat
tcttacatagtggtggagaataattcgggcacgcagatctaacttttaaagcacaaaaccaagaaatcacat
tgttaatcttttctatttttgtccggaaagaatagattagaaagaacagaagttttgttactgcacaatttc
attgtggtaccatttgttttattgcttgactacatttagtgttgttaagaaagtaaaacattatttaaattg
tccgccgagacaaactgtaagccgctctaaagcgcatgtagagaaagacaaagcgtattcctttgtgcttat
ctcataacgttatataaggccttcacagtatgatttcgtacgccgcgattcccggatggaaactcagctgtg
ttttctcctggtaaccgatttagcatagctaactaaattcttgttgccctgtaatttgctaatacttagtaa
attatttaaaacgcggagctcagag--agagctgcctagcgtagtttataggagaagttttgaaattgatca
attgaaattgtggtttgaatccacggatgtgtttgcagtctaaacagacttaacacagagtgctgagatccc
ccatatctctgtcacaatttgtattaatctcagaaatcctgttgattaattgtgtctcactttcataagttg
agaatcattcagtactgttaagatataaaatctaactagtgctttttgcttgaacagtgtgagatgcgccgc
catctcaagtgatactgtgaaatttgctattattccactttgtggtcgttgccatagcagcaaccttggtcc
ggaag-tacagagagacttgccggaattgcattcaagcgcgcatgtgcagtc------cgccagcgccagct
tgaattgtaaacaaagagcatagcgtgaagctaagctaaactaacgctaacgcgtttgcattgaagtctatg
catttccagtagcagcgaaggctaatagatagcacgtagcatttagtggtc-tttaatgcattgaatggctg
atgtttgaaataactcttgcatctaag-ttgtttctctttactcaccttggaaaagttgacaaatgcaaagt
taataaaagtgtgcacgatctaactgctgagtttaatcaccatcattttattattattat-attttttcctg
ctgtacttggcctgttgaatttgatcagtttgaactcacataagctgttggttttattagtgatgaattata
g-ttttgttttcattactataaattaatgctctctgacctgttcaagaataaatactttttccattcatcaa
catctaggaacacccatttcctataactgttgatttatacggataagactcactgattaaataaattgtaat
tgtttaatttaatgataaactgcattaaatgttactctaaccaacttcattgttttgaaattttaatttcat
taatggttcatttatgcatggcgttatcattttagcaataattaataatt-taatttagtcataagtgttct
tatcaaccttaatgataatttataaaagttattacttctttacaggttta------------aagttaagtt
caattcaaatttgaatttaatttg------------------------------------------------
---------------------------------------------------aatttaaattgacttttcatc
tagt---------ggagc--cctccaattagccaaacttcaaaaggaaaattcagatttttctactacgtag
gctaagcagttactatataacacaataaaaccaacacttcttgtagtgtcaactcaacagcgccaccgcttt
gacatcc-taaatacacctaatgctaagagaaaactaactcctttgttctctctctttacttactatcttct
tttaactagactattgatgctggtttaaggattgtgcttgtgagagtg-aaaaagcagagaatttt-agaaa
catttaatagatgtttgggacacttg--------aacacttttagttgttgaaattgtctgatctcacccct
cctttctcactcatcaggtcaacaagaggataggcgtcgttagatccaattctaaacacgcatccagaaaca
atttatttggtgtacggagtcaatcctattcagaagccaatactgttattgttgtcctactttctgtcactt
cagaggaaag-ttaatagcaacttcagtcctggtatttagaaatctta----tttttatatttaacaaaagc
taaaggaaccctctctctaggaaagtggaaactacagattttcaccctactccttagtctccttatcacttt
tg-ttttctttgttctctcactgtgtctgtgctactgactctttccacagagactaccagttagacacgcgt
acccaccagagggccacagttccagagaaccacacttaactcaacattagtatacacttaacattgcacatt
aacatttctccttttctgtttgcattgttctaccttgttttttt----tctttctcctctctatctctcttc
aaggtctgtgtcag-taaaatcctaagtcctcccccccgccgcaaaacatggctcaccccaaagaccctgtt
ggccactggaaggacctggaaacatggctgagcgttgtaacaggcagtctcctccctaaagctgccgaaaca
ctgcagcccctgacgcaaaaccaattggatgagaacatagacagcatcatgaagcaagacccaagtcaaagc
tttaaccacaaggagctggccaaaatcactggtactttgagtcacacactcatagccaccctcaaattgagt
gacagacacgcctcccaactccaacacaagctgacacgcctgcaagcccgcaccgagcagctagagctagag
gctcaggaacgtctggaacaaccaaatgaggtggatgaaggtaccaaagaggagatcaacaaactacaagaa
gccctaacagccatcacagaacaaagagaacaagccagagcagaccacgctgacgtcgctaacaagctagat
tacgctgaacagctactgaaggaagcgaaggtggacttaagagacaagaaggccagaatcaaagcccttgaa
actcacctgagcgaagcaagacatgagatcgacagactaatgcaggaagtggatgacatcaaagaggagtcc
gccagtgaactcaggcatgcctatgcactgcgctatgaacctccaaagacaagatgtgcaccagcctcgccc
ctgccaagcaggacaggatcccctgttcctgagctctcacctattgaaagaggtgagaaaccatgccgaaga
tcttcgccaacaccttctgaagagccttaccttaccccacagcgacgagagcctgtgatagccagtcacaga
tcgtcatacagtctggaccttaaagaccttgacaagctggccagaaacattggcaagtttactccaagtgtg
tcaggtggtttggaggtccacgcttatttgcaagacattgatttccacctggaaataagacccaatgtctct
gaaaaagaaagactgtatttgcttcgagccacatccagccctgaggtgcgcagcttcctggaccgacaaccg
gctcgggtaaagaatgattaccgcttgctccaagaagccctcatcagagagtttgcaaaccctgaatcagat
caaggactgttaagtgctctggagacaaaacaagctcgcaatgagtccccacatgcttactacaaccgactc
aggcaagcctttttcggaactcgcaacgaaccgaatatggaagaagacctgaactttaagattctcttcctg
agaaacctccatcctgcagtaagccaacatctcggagta---ctcgcatgcccacgaacaatgagcatccag
caattgcgagatttgacacagaaagcccacaacaaacaaaagatggtgttagagaaaaacactaaaactgca
acagtttttgactttaacgccc---atccagaactggcactagaaggtgcccaacgctcaaacagcgtgaga
ccaccatccccagcgtggaatgcgtcttcgtccaatagacaacggaactcctatgatgacacaagacctaaa
caaaggaacagtcactggcatggaccgcatggacaacgacgctcacctgaacaccaccgggaaagaaaccaa
tgggggtcaaacaaaagctggtcacca------------tctaagggaagacatcaaaaccctggatcatca
agtccaaggagtcaacgaaggtactccaaaaacttccaccctgacaacgctcagactcaatcccagcaagag
aaaaatgccccaccgggatttaaccctcaagaactggtgaaattgatgatgaaagagtttctcaaatgcata
gaggaggacaggaaacgggaaaaggaaaaagcagattcagcctgactagttgccgagcggagaagcaacaac
cacctgaaccaacaaacacttgcaggtgaaagccctcaggctcccaaaagtgcagttcgggtcgtctgccac
tcctccgacaaacctcagttcagtcctgaaacccttcctgacccatgccaaactccgctacctccgttactg
gatgaacatttgactgctccatcatcattgaacaacaaatgggggaggaccacaacttgacacagatcaact
gttctaccc-tcttcacactaacataacctttgacattctagggaaacacctagttaaacacaacactaata
ctttctcctctacagcactgctagagcaacttctagt-agcgaggatccactccacatttgcaacactgtt-
ttgctggtttttaacctaccttg-ttttgttgcatcactgtgcctcttcatttc---ctt--tctctctctc
tccctaactaatttgcagttccagtcccctcgacagggaactcctgcaaattcatgcacagggcct---aaa
agtaggattgactcc-ttctcccaaattagtgtcaattgctgcagaattattgcttatttaagttgaagcta
gcgccactccatacttgcaatgaagtaaactagctaaataactaaatttgaattatttcaggcaatgttaca
ctacaccttgtgttcttgacccgaacaatttaagctaaaacctgcaccagaactcagtctatggaatggaaa
tgtggtttgtgtcttgtgtgtctgttctctctctacctatgcctcttgttccagtgtctgccgatgttcatg
ccaggaacatcaccatccaaatgggggatgtggggagtcaacggatcgttccagaaccgaacaagccacaga
ccatgttatccttaaaagattggttggtgcctaaatgtctgagctttgatttcattttcaaagcaatccaca
ggcacccagcaaaaggc-aatccacaggacgactatccagtcaacatcacagttgcgtgttaattaacttta
caccttaaaacaataagaggctctacaatcaaaaacccaccaaaccggtttttgagaagtaccttttggttt
gcgtgtcctttggcgtctgcaaggaatacacattctcaggcagacacagaagcgatcagaaacgcttgcaaa
gtttaatggacatacagtaaaactgtgtttatttgagtaatgtatgtttgctttatgtttctgtagattttt
gtgtgtacatgttccatgtgttaaacaaaactgttatggatagttaatgagtaatagcccttagtgataaat
gaaatctacagaatgtttgtgaaatacttcatgtttggtatcgattgaaagctaggaacatttcatatgcat
tggtttatatgaagaaactatactatgaaaagtgtcgacgttataagactttattttaaccactatgctatc
aaagcagcacccacaccaggtgtcaacccggccttctagagggcagaattggggtgtgactccaccccgcac
cttctctgattggacaagtgttgtgtagacccagcctctaccaaagcctataaaactttgaacaaaggaatt
tcatcgtcgtcttttgccggtcatctttgccagtcgtcaccgccgtcgctgcccggacgtcgctcttctcgt
gctgtggccgttacatcgcctcgccggaagcctcgttacatcacggagcagaccgcgaccttcacttgctgc
cggctcgacccccgatctgcttgtgcaaccgcttca------------------------------------
------------------------------------------------------------------------
---actaaggaaccccctcttcaccgacaagggaattccatcacgtcactgaagttgc-----tacgctgac
caatcagcttcgccgggatttccctttggaccagtcgaggaaaccaaaaattacatcagaacgcaagtagca
caaacaaggtttctacccattactgaatctggtgtgaattatgttt--aagtagt-aaagaatagcaaaatt
ctc--tgcttttatgg--tttctctcaggttgcaatgccaagaacttagcaaaggctagaagttaaatccac
tcagccaaaactctcctg-aaactgct--------tgtgcg----------------tgtgtgtatgtatgt
gcgt-------------ttgtttg-ttttacg------tagattagtac-tttgtgttatag-agtagcaat
aaacttttgtttcgt-tttaagatccgtg-ttg-gtgtgttgtgtgctttataagttaatgcctcagcttca
gatactgctaccttgcttattaaataattagatactg-tttttatattgttattgttg--------gccaca
ta-----ataatataatacaggattgctttaca-ct-aaacgttct--------------------------
-----a-tttgctggacaaatacttaagttaagtgtaagctttaaataattctatgtgaatcatgttcgaat
ct---ttgattcgaatccccaaagttt-aaacatgatttaaaccaaagagctgattcttaca
>BHIKHARI|1488963 chr3|(3189724..3198183)|LTR/ERV1|BHIKHARI_LTR:BHIKHARI_I-int:BHIKHARI_LTR
tgtggggagtcaacggatcgttccagaaccg-aacaagtcacagaccatgttatccttaaaagattggttgg
-tgccttcaggtctgagctttgattt--cattttcaaagcaatccacaggcacccagcaaaaggc-aatcca
caggacaactagccagtcaacatcacagttgcgtgttaattaacttta-caccttaaaacaat---aagagg
ctctac-aatcaaaaacccaccaaaccggtttttgag----------aagtaccttttggtttgcgtgtcct
-ttggcgtctgc-aaggaatacacatt-ctcaggcagacaca-gaagcgatcagaaa--cgcttccaaagtt
t-aatggacatttaagta----aaac-a-gtttatttg--agtaatgtatgt--------ttactttatgtt
tctgtaggtttttgtgtgtacatgttccatgtgtttaac-aaaactgttatag--atagt----------tc
ttga-gtaatagccctc---agtaacaaatgaaatctacagaatgtttgtgaaatacttcatgttt----gg
tatcgattgaaagctaggaacattttaaatgcattggtttatatgaagaa-----accatactatgaaaagt
gttgacgttataagattttattttaaccactatgct-atcaaagcagca--------cccacaccaggtgtc
aacccggcctcc-------tagagggcagaattg-gggtgtga-ctccaccccgcaccttatctgattggac
aagtattgtgtagacccagcctcta-----ccaaagcctataaaactttgaacaaagg-aatttcatcgtc-
---gtcttttgccggtcatc-------------tttgccagtcgtcaccgccgtcgctgcccggacgtcgct
cttctcgtgctgtggccgttacatcgcctcgccggaagcctcgttacatcacggagcagac-----------
-cgcaaccttcacttgctgccggctcgacccccgatctgcttgtgcaaccgcttcaacaacaagccatcggg
tcaacacatcc--aaactc-tgaaact-catcataactacaggaa-cccaggaaggacttcg-----aacgc
cgccttgtccaacatcc-gtatccctagcaaccgac------------------taaggaaacccctcttca
ccgac-aagggaattccatcacgtcactgaagttgctacgctgaccaatcagcttcgccgggatttcccttt
ggaacagtcaaggaaaccaaa-attacatcagaacgcaagtagcacaaacaaggtttctacccattactgaa
tctggtgtgaattatgtttaagtagtaaagaatagcaaaattctctgcttttagggtttctctcgggttgca
atgctaagaacttagcaaaggctagaagttaaatccactcagccaaaactctcctcaaactgcttgtgc--g
tgtgtatgtatgtgcgtttgtttgttttacgta------gattagtac-tttgtgttatagagtagcaataa
acttttgtttcgttttaagatccgtgttggtgtgttgtgtgctttataagttaatgcctcagcttcagatac
tgctaccttgcttaataaataattaga-tacta-ttattatattgttattgttggccacgtaataatataat
actggattgctttacactaaacattctatttgctggacaaatacttaagttaagtgtaagctttaaataatt
ctatgtgaatcatgttcgaatctttgattcgaatccccaaagtttaaacatgatttaaaccaaagagctgat
tcttacatagtggtggagaatg---cgggcaagcagatctaacgtttaaagcacaaaacccagaaatcacgt
tgttaatcttttctatttttgtccggaaagaatagattagagggaacaaaagttttgttactgcacaatttc
attgtggtaccatttgttttattgcttgactgcatttagtgttgttaagaaagtaaaacttcatttaagttg
tccgctgagacaaactgtaagccgctctaaagcgcatgtagagaaagacaaagcgtattcctttgtgcttat
ctcataacgttatataaggccttcacagtatgatttcgtacgccgcgattcccggatggaaactcaactgtg
ttttctcctggtaactgatttagcatagctaactaaattcttgttgccctgtaatttgctaagacttagtga
agtatttaaaacgcggagctcagag--agagctgcctagcgtagtttataggagaagttttgaaattgatca
attgaaattgtggtttgaatccacggatgtgtttgcagtctacacagacttaacacagagtgctgagatccc
ccatatctctgtcacgatttgtattaatctcagaaatcctgttgattaattttgtctcactttcataagttg
agaatcgttcagtactgttaagatataaaatctaactagtgctttttgcttgaacagtgtgagatgcgccgc
catctcaagtgatactgtgaaatttgctattattccactttgtggtcgttgccatagcagcaaccttggtcc
ggaag-tacagagagacttgccggaattacattcaagcgcgcatgtgcagtc------cgccagcgccagct
tgaattgtaaacaaagagcatagcgtgaagctaagctaaactaacgctaacgcgtttgcattgaagtctatg
catttccagtagcagcgaaggctaatagatagcacgtagcatttagtggtc-ttaaatgcattgtatggctg
atgtttgaaataactcttgcatctcag-ttatttctctttactcaccttggaaaagtttacaaacgcaaagt
taataaaagtgtgcacgatctaactgctgagtttaatcactactgttttatt-ttatttt-tgtttttcctg
ctgtacctggcctgttgaatttaatcagtttgaactcacataagctgttggttttattagtgatgaattata
g-ttttgttttcatgactataaattaatgctctctgacctgtacaagtataaatactttttccatttatcaa
catctaggaacacccatttcctataattgttgatttatacggataagactcactgattaaataaattataat
tgtttaatttaatgataaactgcattaaatgttactttaaccaacttcattgttttgaaattttaatttcat
taatggttcatttatgcatggctctatcattttagcaataattaataattaaaatttagtcataagtgttct
tatcaattttaatgataacttataaaagttattaccacgttacagattta------------aagttaagtt
caattcaaatttgaatttagtct------tttcatctagt--------------------------------
------------------------------------------------------------------------
-------------agagc--cctccaattagccaaacttcaaaaggaaaattcagatttttctaatacgtag
gctaagtggttactatataacacaataaaaccaacacttcttgaagtatcaactcaacagtgccattgtttt
gacatccttaattacacctaatgctaagagaaaactaactcctttgttatctctttcaactaactatcttct
ttttactggactattgatgctggtttaaagattgtgcttgtgagagtcaaaaaagcagagaattttaaaaaa
catttaatagatgtttgggacacttg--------aacacttttaattgttaaaattgtctgatctcacccct
cctttctcactcatcaggtcacccagaagataggcgtcgttagatccaattctaaacacgcatccagaaaca
atttatttggtgtacggagtcaatcctattcagaagccaatactgttattgttgtcctactttctgtcactt
cagaagaaag-ttaatagcaacttcagtcctggtatttagaaatctta----tttttatatttaacaaaagc
taaaggaaccctctctctaggaaagtggaaactgcagattttcaccctactccttagtctccttaacacttt
tg-tttactttgttctctcactgtgtctgtgctactgactctttccacagagactaccagttagacacgcgt
acccaccagagggccacagttccagagaaccacacttcactcaacattagaacacacttaacattgcacatt
aacatttctccttttctgtttgcattgttctaccttg-tttttttt--tctttctcctctctatctctcttc
aaggtctttgtcagttaaaatcctaagtcctcccc-ccgccgcaaaacatggctcactccaaagatcctgtt
ggccattggaaggacctggaaacatggctgagcgttgtaacaggcagtctcctccctaaagctgccgaaaca
ctgcagcccctgacgcaaaaccaattggatgagaacatagacagcatcatgaagcaagacccaagtcaaa--
------------------------------------------------------------------------
-------------------------------------------------gcatcgagcagctagagctagag
gctcaggaacgtctggaacaaccaagtgaggtggatgaaggtaccacagaggagatcaacaaactacaagaa
gccctaacagccatcacagaagaaagagaacaagccagagcagaccacgctgacgtcgctaacaagctagat
tacgctgaacagctactgaaggaagcgaaggtggacttaagagacaagaaggccagaatcaaagcccttgaa
actcacctgagcgaagcaagacatgagatcgacagactaatgcaggaagtggatgacatcaaagaggagtct
gccagtgaactcaggcatgcctatgcactgcgctatgaacctccaaaaacaagatgtgcaccagcctcgccc
ctgccaagcaggacaggatcccctgtccctgagctctcacctattgaaagaggtgagaaaccatgccgaaga
tcttcgccaacaccttctgaagagccttaccttaccccacagcgacgagagcctgtgatagccagtcacaga
tcgtcatacagtctggacctttaagaccttgacaagctggccagaaacattggcaagtttactccaagtgtg
tcaggtgggttggaggtccacgcttatttgcaagacattgatttccacctggaaatgagacccaatgtctct
gataaagaaagactgtatttgcttcgagccacatccagccctgaggtgcgcagcttcctggaccgacaaccg
gctcggataaagaacgattaccatttgctccaagaagccctcatcagagagtttgcaaaccctgaatcagat
caaggactgttaagtgctctggagacaaaacaagctcgcaatgagtctccacatgcttactacaaccgactc
aggcaagcctttttcggaactcacaacgaaccgaatatggaagaagacctgaactttaagattctcttcctg
agaaacctccatcctgcagtaagccaacatctcggagta---ctcgcatgcccacgaacaatgagcatccag
caattgcgagatttgacacagaaagcccacgacaaacaaaagatggtgttagagaaaaacactaaaactgcc
acagtttttgactttaacacccagagtccagaactagcactagagtgtgcccaacgctcaaacagcgtgaga
ccaccatcccaagcgtggaatgcgtcttcgtccaatagacaacggaactcctacgatgacacaagacctaaa
caaaggaacagtcactggcatggaccgcatggacaacgacgctcacctgaacaccaccaggaaagaaaccaa
tgggggtcaaacaaaagctggtcacca------------tctaagggaagacatcaaaaccctggatcatca
agtccaaggagtcaacgaaggtactccaaaaacttccaccctgacaacgctcagactcaatcccagcaagag
gaaaatgccccaccgggatttaaccctcaagaactggtgaaattgatgatgaaagagtttctcaaatgcata
gaggaggacaggaaacgagaaaaggaaaaagcagattcagcctgactagtcgccgagcagagaagcaacaac
cgcctgaaccaacaaacacttgcaggtgaaagccctcaggctcccaaaagtgtcgttcgggtcgtctgccac
tcctccgacaaacctcagttcagtcctgaaacccttcctgacccatgccaaactccgctacctccgttactg
gatgaacatttgactgctccatcatcattgaacaacaaatgggggaggaccacaacttgacacagatcaact
gttctacccgtctacatactaacataacctttgacattctaggg-aacacctagttaaacacaacactaata
ctttctcctctacagcactgctagaacaacctctagtaagagaggagccactccacatatgcaacactgtta
ttgctggtttttaacctaccttgttttttttgcatccctgtgcctcttgatttcc----t--tctttctctc
tccctaactgatttgcagttccaatcccctctacagggaactcctgcaaattcatgcacagggcct---aaa
agtaggattgactcc-ttctcccaaattagtgtcaattgctgcagaattattgctcatttaagttgaagcta
gcgccactacatactcgcaatgaagtaaactagctaaataactaaatttgaattatttcaggcaatgttaca
ctacaccttgtgttcttaacccgaacaatttaagctaaaacctgcaccagaactcagtctatggaatggaaa
tgtggtttgtgtcttgtgtgtctgttctctctctacctatgcctcttgttccagtgtctgccgatgttcatg
ccaggaacatcaccatccaaatgggggatgtggggagtcaacggatcgttccagaaccgaacaagtcacaga
ccatgttatccttaaaagattggttggtgccttcaggtctgagccttgatttcattttcaaagcaatccaca
ggcacccagcaaaaggc-aatccacaggacaactagccagtcaacatcacagttgcgtgttaattaacttta
caccttaaaacaataagaggctctacaaccaaaaacccaccaaaccggtttttgagaaggaccttttggttt
gcgtgtcctttggcgtctgcaaggaatacacattctcaggcagacacagaagcgatcagaaacgcttccaaa
gtttaatggacatttaagtaaaaca-gtttatttgagtaatgtatgtttgctttatgtttctgtaggttttt
gtgtgtacatgttccatgtgtttaacaaaactgttatagatagttcttgagtaatagccctcagtgacaaat
gaaatctacagaatgtttgtgaaatacttcatgtttggtatcgattgaaagctaggaacattttaaatgcat
tggtttatatgaagaaaccatactatgaaaagtgttgacgttataagactttattttaaccactatgctatc
aaagcagcacccacaccaggtgtcaacccggcctcctagagggcagaattggggtgtgactccaccccgcac
cttatctgattggacaagtattgtgtagacccagcctctaccaaagcctataaaactttgaacaaaggaatt
tcatcgtcgtcttttgccggtcatctttgccagtcgtcaccgccgtcgctgcctggacgtcgctcttctcgt
gctgtggccgttacatcgcctcgccggaagcctcgttacatcacggagcagaccgcgaccttcacttgctgc
cggctcgacccccgatctgcttgtgcaaccgcttcaacaacaagccatcgggtcaacacatccaaactctga
aactcatcataactacaggaacccaggaaggacttcgaacgccgccttgtccaacatccgtatccctagcaa
ccgactaaggaaacccctcttcaccgacaagggaattccatcacgtcactgaagttgc-----tacgctgac
caatcagcttcgccgggatttccctttggaacagtcaaggaaacc-aaaattacatcagaacgcaagtagca
caaacaaggtttctacccattactgaatctggtgtgaattatgttt--aagtagt-aaagaatagcaaaatt
ctc--tgcttttatgg--tttctcttgggttgcaatgctaagaacttagcaaaggctagaagttaaatccac
tcagccaaaactctcctc-aaactgct--------tttgcg----------------tgtgtgtatgtatgt
gcgt-------------ttgtttg-ttttacg------tagattagtac-tttgtgttatag-agtagcaat
aaacttttgtttcgt-tttaagatccgtg-ttg-gtgtgttgtgtgctttataagttaatgcctcagcttca
gatactgctaccttgcttaataaataattagatacta-ttattatattgttattgttg--------gccacg
ta-----ataatataatacaggattgctttaca-ct-aaacattct--------------------------
-----a-tttgctggacaaatacttaagttaagtgtaagctttaaataattctatgtgaatcatgttcgaat
ct---ttgattcgaatccccaaagttt-aaacatgatttaaaccaaagagctgattcttaca
>BHIKHARI|550702 chr15|c(11853873..11860854)|LTR/ERV1|BHIKHARI_I-int:BHIKHARI_LTR
tgtggggagtcaacggatcgttccagaaccg-aacaagccacagaccatgttatccttaaaagattggttgg
-tgcctacgagtctgag-attgattt--cattttcaaagcaatccacaggcacccagcaaaaggcaaatcca
cagggtacctagcgagtcaacatcacagttgcgtgttaattaacttta-caccctaaaacaat---aagagg
ctctac-aatcaaaaacccaccaaaccggtttttgag----------aagtaccttttggttcgcttgtcct
-ttggcgtctgc-aaggaatacacatt-ctcaggcagacaca-gaagcgatcagaaa--cgcttccaaagtt
t-aatggacatttaagta----aaac-a-gtttatttg--agtaatgtatgt--------ttactttatgtt
tctgtaggtttttgtgtgtacatgttccatgtgtttaac-aaaactgttatag--atact----------tc
ttga-gcaatagccctc---agtgacaaatgaaatctacagaatgtttgtgaaatactt--tgttt----gg
tatcgattgaaagctaggaacattttaaatgcattggtttatatgaagaa-----accatactatgaaaagt
gttgacgttataagactttattttaaccactatgct-atcaaagcagca--------cccacaccaggtgtc
aacccggcctcc-------tagagggcagaattg-gggtgtga-ctccaccccgcaccttatctgattggac
aagcattgtgtagacccagcctcta-----ccaaagcctataaaactttgaacaaaga-aatttcatcgtc-
---gtcttttgccggtcatc-------------tttgccagtcgtcaccgccgtcgctgcccggacgtcgct
cttctcgtgctgtggccgttacatcgcctcgccggaagcctcgttacatcacggagcagac-----------
-cgcgaccttcacttgctgccggctcgacccccgatctgcttgtgcaaccgcttcaacaacaagccatcggg
tcaacacatcc--aaactc-tgaaact-catcctaactacaggaa-cccaggaaggacttcg-----aacgc
cgccttgtccaacatcc-gtatccctagcaaccgac------------------taaggaaacccctcttca
ccgac-aagggaattccatcacgtcactgaagttgctacgctgaccaatcagcttcgccgggatttcccttt
ggaccagtcaaggaaaccaaa--ttacatcagaacgcaagtagcacaaacaaggtttctatccattgctgac
tctggtgtgaattatgtttaagtagtaaagaatagcgaaattctctgcttttatggtttctctcaggttgca
atgctaagaacttagcaaaggctagaagttaaatccactcagtcaaaactctcctcaaactgcttgtgcgtg
tgtgtatgtatgtgcatttgtttgttttacgta------gattagtac-tttgtgttatagagtagcaataa
acttttgtttcgttttaagatccgtgttggtgtgttgtgtgctttataagttaatgcctcagcttcagatac
tgctaccttgcttattaaataattaga-tactg-tttttatattgttattgttggccacgtaataatataat
acaggattgctttacactaaacgttctatttgctggacaaatacttaagttaagtgtaagctttaaataatt
ctatgtgaatcatgttcgaatctttgattcgaatccccaaagtttaaacatgatttaaaccaaagagctgat
tcttacatagtggtggagaataattcgggcaagcagatctaacttttaaagcacaaaacccagaaatcatgt
tgttaatcttttctatttttgtccggaaagaatagattagaaagaacagaagttttgttactgcacaatttc
attgtggtaccatttgttttattgcttgactgcatttagtgttgttaagaaagtaaaacttcatttaagttg
tccgccgagacaaactgtaagccgctcttaagcgcatgtagagagagacaaagcgtattcctttgtgcttat
ctcataacgttatataaggccttcacagtatgatttcgtacgccgcgattcccggatggaaactcagctgtg
ttttctcctggtaactgatttagcatagctaactaaattcttgttgccctgtaatttgctaagacttagtaa
attatttaaaacgcggagctcagag--agagctgcctagcgtagtttataggagaagttttgaaattgatca
attgaaattgtggtttgattccacggatgtgtttgcagtctacacagacttaacacagagtgctgagatccc
ccatatctctgtcacgatttgtattaatctcagaaatcctgttgattaattttatctcactttcataagttg
agaatcgttcagtactgttaagatataaaatctaactagtgctttttgcttgaacagtgtgagatgcgccgt
catctcaagtgatactgtgaaatttgctattattccactttgtggtcgttaccatagcagcaaccctggtcc
ggaag-tacagagagacttgccggaattacattcaagggcgcatgtgcagtc------cgccagcgccagct
tgaattgtaaacaaagagcatagcgtgaagctaagctaaactaacgctaacgcgtttgcattaaagtttatg
catttccagtagcagcgaaggctaatagatagcacgtagcatttagtggtc-ttaaatgcattgcatggctg
atgcttgaaataactcttgcatctaag-ttgtttctctttactcaccttggaaaagttaacaaacgcaaagt
taat-aaagtgtgcacaatctaactgctgagtttaatcactacttttttatt-ttatttt-tgtttttcctg
ctgtacctggcctgttgaatctaatcagtttgaactcacataagctgttggttttattagtgatgaattata
g-ttttgttttcatgactataaaataatgctctctgacctgttcaagaataaatactttttccattcatcaa
catctaggaacacccatttcctgtaactgttgatttatacggataagactcactgattaaataaattgtaat
tgtttaatttaatgataaactgcattaaatgttactctaaccaacttcattgttttgaaattttaatttcat
taatggttcatttatgcatggctttatcattttagcaataattaataatt-taatttagtcataagtgttct
tatcaatcttaatgataacttataaaagttattaccacgttaaagattta------------aagttaagtt
caattcaaaattgaatttagtctattaaatttagtttattttaagcctgcttacagacagtgctccccctgc
tgcttcattgatgcaattggacagtccagcccagtgagctgtaatggtaccaacctaagccatcattgagcc
tagtcttagagcagtagc--cctccaattagcc-aacttcaaaaggaaaattcagatttttctaatacgtag
gctaagtggttactatataacacaataaaaccaaccctttttg-agtatca-----acagtgccattgtttt
gacatccttaattacacctaatgctaagagaaaactaactcctttgttatctctttcaactaactatcttct
ttttactggactattgatgctggtttaaggattgtgcttgtgagagtc-aaaaagcagagaatttt-agaaa
catttaatagatgtttgggacacttg--------aacacttttaattgttgaaattgtctgatctcacccct
cctttctcattcattaggtcaccaagaagataggcatcgttagatccaattctaaacacgcatcctaaaaca
atttatttggtgtacggagtcaatcctattcagaagccaatactgttattgttgtcctactttctgtcactt
cagaagaaag-ttaatagcaacttcagtcctggtatttagaaatctta-----ttttatatttaacaaaagc
taaaggaaccctctctctaggaaagtggaaactacagattttcactctactccttagtctccttatcacttt
tg-ttttctttgttctctcactgtgtctgtgctactgactctttccacagagactaccagttagacacgcgt
acccaccagagggccacagttccagagaaccacacttcactcaacattagaacacacttaacattgcacatt
aacatttttccttttctgtttgcattgttctaccttgttttttt----tctttctcctctctatctctcttc
aaggtctgtgtcagttaaaatcctaagtccccccc-tcgccgcaaaacatggctcactccaaagatcctgtt
ggccactggaaggacctggaaacgtggctgagcgttgtaacaggcagtctcctccctaaagctgctgaaaca
ctgcagcccctgacgcaaaaccaattggatgagaacatagacagcatcatgaagcaagacccaagtcaaagc
ttcaaccacaaggagctggccaaaatcactggtactttgagtcacacactcatagccaccatcaaattgagt
gacagacacgcctcccaactccaacacaagctgacacgcctgcaagcccgcatcgagcagctagagctagag
gctcaggaacgtctggaacaaccaaatgaggtggatgaaggtaccacagaggagatcgacaaactacaagaa
gctctaacagccatcacagaacaaagagaacaagccagagcagaccacgctgacgtcgctaacaagctagat
tacgctgaacaactactgaaggaagcgaaggtggacttaagagacaagaaggccagaatcaaagcccttgaa
actcacctgagcgaagcaagacatgagatcgacagactaatgcaggaagtagatgacatcaaagaggagtcc
gccagtgaactcaggcatgcctatgcactgcgctatgaacctccaaagacaagatgtgcaccagcctcgccc
ctgccaagcaggacaggatcccctgtccctgagctctcacctattgaaagaggtgagaaaccatgccgaaga
tcttcgccaacaccttctgaagagccttactttaccccacagcgacgagagcctgtgatagccagtcacaga
tcgtcatacagtctggaccttaaagaccttgacaagctggccagaaacattggcaagtttactccaagtgtg
tcaggtggtttggaggtccacgcttatttgcaagacattgatttccatctggaaatgagacccaatgtctct
gataaagaaagactgtatttgcttcgagccacatccagcactgaggtgcgcagcttcctggaccgacaacca
gctcgggtaaagaacgattaccgcttgctccaagaagccctcatcagagagtttgcaaaccctgaatcagat
caaggactgttaagtgctctggagacaaaacaagctcgcaatgagtccccacatgcttactacaaccgactc
aggcaagcctttttcggaactcgcaacgaaccgaatatggaggaagacctgaactttaagattctcttcctg
agaaacctccatcctgcagtaagccaacatctcggagta---ctcgcatgcccacgaacaatgagcatccag
caattgcgagatttgacacagaaagcacacgacaaacaaaagatggtgttagagaaaaacactaaaactgca
acagttcttgcctttaacacccagaatccagaactggcactagagggtgcccaacgcccaaacagcgtgaga
ccaccatccccagcgtggaatgcgtcttcgtccaatagacaacggaactcctacgatgacacaagacctaaa
caaaggaacagtcactgggatggaccgcatggacaacgacgctcacctgaacaccaccaggaaagaaaccaa
tgggggtcaaacaaaagctggtcacca------------tctaagggaagacatcaaaaccctgaatcatca
agtccaaggagtcaacgaaggtactccaaaaacttccaccctgacaacgctcagaatcaatcccagcaagag
gaaaatgccccaccgggatttgaccctcaagaactggtaaaattgatgatgaaagagtttctcaaatgcata
gaagaggacaggaaacgggaaaaggaaaaagcagattcagcctgactagtcgccgagctgagaagcaacaac
cacctgaaccaacaaacacttgcaggtgaaaaccctcaggtttctaaaagtgccgttctggtcgtctgccac
tcctccgacaaacctcagttcagtcctgaaacccttcctgacccatgccatactccggtacctccatttcta
gatgaacatttgactgctccatcatcattgaacaacaaatgggggaggaccacaacttgacacagatcaact
gttctaccc-tcttcacactaacataacctttgacattctagggaaacacctagttaaacacaacactaata
ctttctcctctacagcactgctagaacaacctctagt-agagaggatccacttcacatttgcaacactgtt-
ttgctggtttttaacctaccttg-ttttgttgcatcactatgcctcttgatttccttctt--tctctctctc
tccctaactgatttgcagttccagtcccctctacagggaactcctgcaaattcatgcacagggcctaaaaaa
aataggattgactcc-ttctcccaaattagtgtcaattgctgcagaattattgctcatttaagttgaagcta
gcgccactacatactcgcaatgaagtaaactagctaaataactaaatttgaattatttcaggcaatgtaaca
ctacaccttgtgttcttaacccgaacaatttaagctaaaacctgcaccagaactcagtctatggaatggaaa
tgtggtttgtgtcttgtgtgtctgttctctctctacctatgcctcttgttccagtgtctgccgatgttcatg
ccaggaacatcaccatccaaatggggga--------------------------------------------
------------------------------------------------------------------------
------------------------------------------------------------------------
------------------------------------------------------------------------
------------------------------------------------------------------------
------------------------------------------------------------------------
------------------------------------------------------------------------
------------------------------------------------------------------------
------------------------------------------------------------------------
------------------------------------------------------------------------
------------------------------------------------------------------------
------------------------------------------------------------------------
------------------------------------------------------------------------
------------------------------------------------------------------------
------------------------------------------------------------------------
------------------------------------------------------------------------
------------------------------------------------------------------------
------------------------------------------------------------------------
------------------------------------------------------------------------
------------------------------------------------------------------------
------------------------------------------------------------------------
------------------------------------------------------------------------
------------------------------------------------------------------------
------------------------------------------------------------------------
------------------------------------------------------------------------
--------------------------------------------------------------
>BHIKHARI|1335956 chr24|c(12197094..12198824)|LTR/ERV1|BHIKHARI_LTR
tgtagggagtcaatggtttcttccagaactg-aacaagtcacagaccatattatccttaaaagattggttgg
-tgcctacatgtctgtgctttgattt--aattttcaaagcaatccacaagcacccagcaaaaggt-tatcta
caggatgacttgccagtcgcgatcacaaatgcgtgctaattaacttta-catcttaacacaat--aaaaaga
ggctac-actcaaagaccacccaaaccggtttttgagt--gctcagcaaagccctttttgttcatgcctgca
aatggcgtctgcgaaagaatacatatt-ctcaggcagacaca-gaagtgattaaaaaaaagcttccaaagat
taaatggacattcaagt-----tagctgtgtttatttg--agtattgtatgt--------ttattttaagtt
tctgtagatttttgtttgtacatggtccatgtgtttaac-caaacagttatgg--atagt----------ta
ttga-gttatagccctc---ggtggtaaatgaaattatacgaatgtttgtaaaatgcttcatgttt----ag
tattaattgaaagctaggaaagtttcaaatgcattggtttatatgaagaa-----accatactatgaaaagt
gtccatgttatgatactttattttaacaact-ccca-atcaatgtggca----------------atgtgtc
aacccggcctca-------tagaggagggaatgg-gggtgtga-tcccacccaactgattctctgattggac
aatccctgtgcaggcccagcctata-----cccaaagcctaaaaactttgaacaaggacaatttctttgtc-
---gtcttttgccagtcgtc-------------tttgccagtcg------------ctgcccagacgtcact
cttttcttgctgtggctgttacatcgcctcgccggaagcctcgttacatcacggagcagac-----------
-tgtgacgctctcttgctgccggctcgacccctgatctgcttgtgcaaccgcttcaacaacaagccatcgcg
tcaactcatca--gaactc-tgaaactctgtcataactacaggaaccccaagaaggacttcatctacaatgg
tgcctcatccaacatct-gtatccctagcaaccgtctctaagcttccctgaaagtaacgaaacccctcttca
ctgac-gagggaattgcaacacgtcactggagttgctatgctgaccaatcagctttgttgggatttctcttt
ggaccagtcgaggaaacc------------------------------------------------------
------------------------------------------------------------------------
------------------------------------------------------------------------
------------------------------------------------------------------------
------------------------------------------------------------------------
------------------------------------------------------------------------
------------------------------------------------------------------------
------------------------------------------------------------------------
------------------------------------------------------------------------
------------------------------------------------------------------------
------------------------------------------------------------------------
------------------------------------------------------------------------
------------------------------------------------------------------------
------------------------------------------------------------------------
------------------------------------------------------------------------
------------------------------------------------------------------------
------------------------------------------------------------------------
------------------------------------------------------------------------
------------------------------------------------------------------------
------------------------------------------------------------------------
------------------------------------------------------------------------
------------------------------------------------------------------------
------------------------------------------------------------------------
------------------------------------------------------------------------
------------------------------------------------------------------------
------------------------------------------------------------------------
------------------------------------------------------------------------
------------------------------------------------------------------------
------------------------------------------------------------------------
------------------------------------------------------------------------
------------------------------------------------------------------------
------------------------------------------------------------------------
------------------------------------------------------------------------
------------------------------------------------------------------------
------------------------------------------------------------------------
------------------------------------------------------------------------
------------------------------------------------------------------------
------------------------------------------------------------------------
------------------------------------------------------------------------
------------------------------------------------------------------------
------------------------------------------------------------------------
------------------------------------------------------------------------
------------------------------------------------------------------------
------------------------------------------------------------------------
------------------------------------------------------------------------
------------------------------------------------------------------------
------------------------------------------------------------------------
------------------------------------------------------------------------
------------------------------------------------------------------------
------------------------------------------------------------------------
------------------------------------------------------------------------
------------------------------------------------------------------------
------------------------------------------------------------------------
------------------------------------------------------------------------
------------------------------------------------------------------------
------------------------------------------------------------------------
------------------------------------------------------------------------
------------------------------------------------------------------------
------------------------------------------------------------------------
------------------------------------------------------------------------
------------------------------------------------------------------------
------------------------------------------------------------------------
------------------------------------------------------------------------
------------------------------------------------------------------------
------------------------------------------------------------------------
------------------------------------------------------------------------
------------------------------------------------------------------------
------------------------------------------------------------------------
------------------------------------------------------------------------
------------------------------------------------------------------------
------------------------------------------------------------------------
------------------------------------------------------------------------
------------------------------------------------------------------------
------------------------------------------------------------------------
------------------------------------------------------------------------
------------------------------------------------------------------------
------------------------------------------------------------------------
------------------------------------------------------------------------
------------------------------------------------------------------------
------------------------------------------------------------------------
------------------------------------------------------------------------
------------------------------------------------------------------------
------------------------------------------------------------------------
------------------------------------------------------------------------
------------------------------------------------------------------------
------------------------------------------------------------------------
------------------------------------------------------------------------
------------------------------------------------------------------------
------------------------------------------------------------------------
------------------------------------------------------------------------
------------------------------------------------------------------------
------------------------------------------------------------------------
------------------------------------------------------------------------
------------------------------------------------------------------------
------------------------------------------------------------------------
------------------------------------------------------------------------
------------------------------------------------------------------------
------------------------------------------------------------------------
----------------------------------------------aaaattccatcagaacgcaagtaacg
caaacaacgtatcaatctattgctgaaactggtgtgaattatatta-----tagtaaaaaaatagcgaaatt
ctc--tgcttttatgg--tttctctcagattgtaatgctaagaacttagcaaatgctagaagttgaatctac
tcagtcacaactcttcat-aaactgct----------------------------tgtgtgtgtatgtatgt
gcgt-------------ttgttg--ttttacg------tacattagttt-gttgtgttatag-agtagcaat
aaacttttgtttcgtttttaagatccatg-ttg-gtgtattgtatgctttataagttaatgcctcagctata
gatactgctactttgctcattaaataattagacactg-tttttatattgttattgttg--------gccacg
ta-----ataatataatacaagattgctttaca-ct-aatcattcc--------------------------
-----a-tttgctggacaaata-ttaggttaagtgtaagctttgaataattgtatgtgaatcatgttcgaat
ct--ttagatttaaatccccaaagttt-aaatgtgatttaaaccaaagagctgattcttata
>BHIKHARI|638319 chr16|c(16535960..16537690)|LTR/ERV1|BHIKHARI_LTR
tgtagggagtcagcggatcattccagaaccg-aacaagtcacagaccatattatccttaaaagattggttgg
-tgactacatgtctgagctttgattt--cattttcaaagcaatacacaggcacccagcaaaaggc-aaccca
caggatgactagccagtcaacatcacatttgcgtgctaattaatttta-caccttaaaacaat---aagagg
ctctac-aatcaaaaactcaccaaactggtttttgag----------aagtaccttttggttcgcgtctcct
-ttggcgtctgc-aagaaatacacatt-ctcaggcagacaca-gaagcaatcagaaa--cgcttccaaagtt
t-aatggacatttaagta----aaac--agtttattcg--agtaatgtatgt--------attctttatgta
tctgtaggtttttgtgtgtacatgttccatgtgtttaac-aaaactgttatgg--atagt----------ta
ttga-gttatagccctc---agtgacttatgaaatctacagaatgtttgtgaaatacttcacgttt----gg
tattaattgaaagctagaaatgtttcaaatgcattggtttatatgaagaa-----accacactataaaaggt
gtccatgttatgagactttattttaacaactatgct-atcaatgcagca--------ctgacacaatttgcc
aacccggccttc-------tagagggcggaattg-gggtgtga-ctccatctcgcaccttctctgattggac
aagtattgtgtagacccagcctcta-----ccaaagcctataaaactttgaac-aagg-aatttcatcgtc-
---gtcttttgctggtcatg-------------tttgccaatcgtcaccgccgtcgttgctcggacgtcgct
cctctcctgctgtggccgttacatcgccgcgccggaagcctcgttacatcacggagcagac-----------
-cgcgaccttcccttgct----gctcgacccccgatctgcttgtgcaaccgcgtcaacaacaagccatcggg
tcaacacctta--gaactc-tgaaactccgtcgtaactacagaaaccccagtaaggacttca-----aacgc
cgcctcgtccaacatcc-gtatccctagcaactgac------------------taaggaaacccctcttca
ccgac-gagggaattccatcacgtcactgaagttgctacgctgacccatcagcttcgccgggatttcccttt
ggaccagtcgggaaaacc------------------------------------------------------
------------------------------------------------------------------------
------------------------------------------------------------------------
------------------------------------------------------------------------
------------------------------------------------------------------------
------------------------------------------------------------------------
------------------------------------------------------------------------
------------------------------------------------------------------------
------------------------------------------------------------------------
------------------------------------------------------------------------
------------------------------------------------------------------------
------------------------------------------------------------------------
------------------------------------------------------------------------
------------------------------------------------------------------------
------------------------------------------------------------------------
------------------------------------------------------------------------
------------------------------------------------------------------------
------------------------------------------------------------------------
------------------------------------------------------------------------
------------------------------------------------------------------------
------------------------------------------------------------------------
------------------------------------------------------------------------
------------------------------------------------------------------------
------------------------------------------------------------------------
------------------------------------------------------------------------
------------------------------------------------------------------------
------------------------------------------------------------------------
------------------------------------------------------------------------
------------------------------------------------------------------------
------------------------------------------------------------------------
------------------------------------------------------------------------
------------------------------------------------------------------------
------------------------------------------------------------------------
------------------------------------------------------------------------
------------------------------------------------------------------------
------------------------------------------------------------------------
------------------------------------------------------------------------
------------------------------------------------------------------------
------------------------------------------------------------------------
------------------------------------------------------------------------
------------------------------------------------------------------------
------------------------------------------------------------------------
------------------------------------------------------------------------
------------------------------------------------------------------------
------------------------------------------------------------------------
------------------------------------------------------------------------
------------------------------------------------------------------------
------------------------------------------------------------------------
------------------------------------------------------------------------
------------------------------------------------------------------------
------------------------------------------------------------------------
------------------------------------------------------------------------
------------------------------------------------------------------------
------------------------------------------------------------------------
------------------------------------------------------------------------
------------------------------------------------------------------------
------------------------------------------------------------------------
------------------------------------------------------------------------
------------------------------------------------------------------------
------------------------------------------------------------------------
------------------------------------------------------------------------
------------------------------------------------------------------------
------------------------------------------------------------------------
------------------------------------------------------------------------
------------------------------------------------------------------------
------------------------------------------------------------------------
------------------------------------------------------------------------
------------------------------------------------------------------------
------------------------------------------------------------------------
------------------------------------------------------------------------
------------------------------------------------------------------------
------------------------------------------------------------------------
------------------------------------------------------------------------
------------------------------------------------------------------------
------------------------------------------------------------------------
------------------------------------------------------------------------
------------------------------------------------------------------------
------------------------------------------------------------------------
------------------------------------------------------------------------
------------------------------------------------------------------------
------------------------------------------------------------------------
------------------------------------------------------------------------
------------------------------------------------------------------------
------------------------------------------------------------------------
------------------------------------------------------------------------
------------------------------------------------------------------------
------------------------------------------------------------------------
------------------------------------------------------------------------
------------------------------------------------------------------------
------------------------------------------------------------------------
------------------------------------------------------------------------
------------------------------------------------------------------------
------------------------------------------------------------------------
------------------------------------------------------------------------
------------------------------------------------------------------------
------------------------------------------------------------------------
------------------------------------------------------------------------
------------------------------------------------------------------------
----------------------------------------------aaaactccatcagaacgcaagtagca
cgaacaagatttctatccattgctgaaactggtgtgaattatgttt--aagtagtaaaaaaatagcgaaatt
ctc--tgcttttattg--tttgtctcaggttgcaatgctaagaacttatcaaaggctagaagttgaatccac
tcagtcaaaactctccta-aaacagct--------tgaacagctcaaacaatcaatgtgtgtgtatgtatgt
gcaa-------------ttgtttg-ttttacg------tagattagtac-tttgtgttatag-agtagcaat
aaatttttgtttcgt-tttaagatccgtg-ttg-gtgtgtggtgtgctttataagttaatgccttagcttca
gatactgctaccttgctcattaaataattagatactg-tttttatattgttattgttg--------gccacg
ta-----ataatataatacagaattgctttaca-ct-aaacattct--------------------------
-----a-tttgctggacaaatacttaagttaagtgtaagctttaaataattcaatgtgaatcatgttcaaat
ct---ttaattcgaatccccaaagttt-aaacatgatttaaaccaaagagctgattcttaca
>BHIKHARI|232811 chr11|(20852515..20854242)|LTR/ERV1|BHIKHARI_LTR
tgtggggagtcaacggatcgttccagaaccg-aacaagccacagaccatgttatccttaaaagattggttgg
-tgcctacgagtctgag-attgattt--cattttcaaagcaatccacaggcacccagcaaaaggcaaatcca
caggataactagccagtcaacatcacagttgcgtgttaattaacttta-caccttaaaacaat---aagagg
ctctac-aatc-aaaacccaccaaaccggtttttgag----------aagtaccttttggttcgcgtgccct
-ttggcgtctgc-aaggaatacacatt-ctcaggcagacaca-gaagcgatcagaaa--cacttccaaagtt
t-aatggacatttaagta----aaac--agtttatttg--agtaatgtacgt--------tttctttatgtt
tctgtaggtttttgtgtgtacatgttccatgtgtttaac-aaaactgttatgg--atagt----------ta
ttga-gtaatagccctc---agtgacaaatgaaatctacagaatgtttgtgaaatatttcatgttt----gg
tattgattgaaagctaggaacatttcaaatgcattggtttatatgaagaa-----accatactatgaaaagt
gttgatgttataagactttattttaaccactatgct-atcaaagcagca--------cccacaccaggtgtc
aacccggcctcc-------tagagggcagaattg-gggtgtga-ctccaccccgcaccttatctgattggac
aagtattgtgtagacccagcctcta-----ccaaagcctataaaactttgaacaaagg-aatttcatcgtc-
---atcttttgccggtcatc-------------tttgccagtcgtcaccgccgtcgctgcccggacgtcgct
cttctcgtgctgtggccgttacatcgccttgccggaagcctcgttacatcacggagcagactttaacttaac
ttgctgccttaacttgctgccggctcgacccccgatctgcttgtgcaaccgcttcaacaacaagccatcggg
tcaacacatcc--aaactc-tgaaact-catcataactacaggaa-cccaggaaggacttcg-----aacgc
cgccttgtccaacatcc-gtatccctagcaaccgac------------------taaggaaacccctcttca
ccgac-aagggaattccatcacgtcactgaagttgctacgctgaccaatcagcttcgccgggatttcccttt
ggaccagtaaaggaaacc-a----------------------------------------------------
------------------------------------------------------------------------
------------------------------------------------------------------------
------------------------------------------------------------------------
------------------------------------------------------------------------
------------------------------------------------------------------------
------------------------------------------------------------------------
------------------------------------------------------------------------
------------------------------------------------------------------------
------------------------------------------------------------------------
------------------------------------------------------------------------
------------------------------------------------------------------------
------------------------------------------------------------------------
------------------------------------------------------------------------
------------------------------------------------------------------------
------------------------------------------------------------------------
------------------------------------------------------------------------
------------------------------------------------------------------------
------------------------------------------------------------------------
------------------------------------------------------------------------
------------------------------------------------------------------------
------------------------------------------------------------------------
------------------------------------------------------------------------
------------------------------------------------------------------------
------------------------------------------------------------------------
------------------------------------------------------------------------
------------------------------------------------------------------------
------------------------------------------------------------------------
------------------------------------------------------------------------
------------------------------------------------------------------------
------------------------------------------------------------------------
------------------------------------------------------------------------
------------------------------------------------------------------------
------------------------------------------------------------------------
------------------------------------------------------------------------
------------------------------------------------------------------------
------------------------------------------------------------------------
------------------------------------------------------------------------
------------------------------------------------------------------------
------------------------------------------------------------------------
------------------------------------------------------------------------
------------------------------------------------------------------------
------------------------------------------------------------------------
------------------------------------------------------------------------
------------------------------------------------------------------------
------------------------------------------------------------------------
------------------------------------------------------------------------
------------------------------------------------------------------------
------------------------------------------------------------------------
------------------------------------------------------------------------
------------------------------------------------------------------------
------------------------------------------------------------------------
------------------------------------------------------------------------
------------------------------------------------------------------------
------------------------------------------------------------------------
------------------------------------------------------------------------
------------------------------------------------------------------------
------------------------------------------------------------------------
------------------------------------------------------------------------
------------------------------------------------------------------------
------------------------------------------------------------------------
------------------------------------------------------------------------
------------------------------------------------------------------------
------------------------------------------------------------------------
------------------------------------------------------------------------
------------------------------------------------------------------------
------------------------------------------------------------------------
------------------------------------------------------------------------
------------------------------------------------------------------------
------------------------------------------------------------------------
------------------------------------------------------------------------
------------------------------------------------------------------------
------------------------------------------------------------------------
------------------------------------------------------------------------
------------------------------------------------------------------------
------------------------------------------------------------------------
------------------------------------------------------------------------
------------------------------------------------------------------------
------------------------------------------------------------------------
------------------------------------------------------------------------
------------------------------------------------------------------------
------------------------------------------------------------------------
------------------------------------------------------------------------
------------------------------------------------------------------------
------------------------------------------------------------------------
------------------------------------------------------------------------
------------------------------------------------------------------------
------------------------------------------------------------------------
------------------------------------------------------------------------
------------------------------------------------------------------------
------------------------------------------------------------------------
------------------------------------------------------------------------
------------------------------------------------------------------------
------------------------------------------------------------------------
------------------------------------------------------------------------
------------------------------------------------------------------------
------------------------------------------------------------------------
------------------------------------------------------------------------
-----------------------------------------------aaactacatcagaacgcaagtagca
caaacaaggtttctacccattactgaatctggtgtgaattatgttt--aagtatt-aaagaatagcaaaatt
ctc--tgcttttatgg--tttctctcaggttacaatgctaagaacttagcaaaggctagaagttgaatccac
tcagtcaaaactctcctc-aaactgct--------tgtgcg----------------tgtgtgtatgtatgt
gcgt-------------ttgtttg-ttttacg------tagattagtac-tttgtgttatag-agtagctat
aaacttttgtttcgt-tttaagatccgtg-ttg-gtgtgttgtgtgctttataagttaatgcctcagcttca
gatactgctaccttgctcattaaataattagatactg-tttttatattgttattgttg--------gccacg
ta-----ataatataatacaggattgctttaca-ct-aaacgttct--------------------------
-----a-tttgctggacaaatacttaagttaagtgtgagctttaaataattctatgtgaatcatgttcgaat
ct---ttgattcgaatccccaaagttt-aaacatgatttaaaccaaagagctgattcttaca
>BHIKHARI|392334 chr13|c(9753373..9755098)|LTR/ERV1|BHIKHARI_LTR
tgtagggagtcaacggatcgttccagaaccg-aacaagtcacagactatatttttcttaaaagattggttgg
-tgcctacatgtctgagctttgattt--cattttcaaagcaatccacaggcacccagcaaaaggc-aatcca
caggatgactagccagtcaacatcacagttgcgtgttaattaacttta-caccttaaaacaat---aagagg
ctctac-aatcaaaaacccaccaaaccggtttttgag----------aagtaccttttggttcgcatgtcct
-ttggcatctgc-aaggaatacacatt-ctcaggcagacaca-gaagcgatcagaaa--cgcttccaaagtt
t-aatggacatttaagta----aaac--agtttatttg--agtaatttacgt--------ttgctttatgtt
tctgtaggtttttgtgtgtacatgttccatgtgtttaac-aaaactgttatgg--atagt----------ta
ttga-gcaaaagccctt---agtgacaaatgaaatctacagaatgtttgtgaaatacttcatgttt----gg
tattgattaaaagctaggaacagttcaaatgcattggtttatatgaagaa-----accatactatgaaaagt
gtccatgttatgagactttattttaaccactatgct-atcaaagcagta--------cccacaccaggtgtc
aacccggcctcc-------tagagggcagaattg-gggtgtga-ctccaccccgcaccttatctaattggac
aagtattgtgtagacccagcctcta-----ccaaagcctataaaactttgaacaaagg-aatttcatcgtc-
---gtcttttgccggtcatc-------------tttgccagtcgtcaccgccgtcgctgcccggacgtcgct
cttctcgtgccgtggccgttacatcgcctcgccggaagcctcgttacatcacggagcagac-----------
-cacaacctttacttgctgccggcttgacccccgatctgcttgtg---------caacaacgagccatcggg
tcaacacatcc--aaactc-tgaaact-catcataactacaggaa-cccaggaaggacttcg-----aacgc
cgacttgtccaacatcc-gtatccctagcaaccgactccaagcttccctaaaagtaaggaaaccactcttca
ccgtc-gagggaattccagcacgtcaatgaagttgctacgctgaccaatcagcttcgccgggatttcccttt
ggaccagttgaggaaacc-a----------------------------------------------------
------------------------------------------------------------------------
------------------------------------------------------------------------
------------------------------------------------------------------------
------------------------------------------------------------------------
------------------------------------------------------------------------
------------------------------------------------------------------------
------------------------------------------------------------------------
------------------------------------------------------------------------
------------------------------------------------------------------------
------------------------------------------------------------------------
------------------------------------------------------------------------
------------------------------------------------------------------------
------------------------------------------------------------------------
------------------------------------------------------------------------
------------------------------------------------------------------------
------------------------------------------------------------------------
------------------------------------------------------------------------
------------------------------------------------------------------------
------------------------------------------------------------------------
------------------------------------------------------------------------
------------------------------------------------------------------------
------------------------------------------------------------------------
------------------------------------------------------------------------
------------------------------------------------------------------------
------------------------------------------------------------------------
------------------------------------------------------------------------
------------------------------------------------------------------------
------------------------------------------------------------------------
------------------------------------------------------------------------
------------------------------------------------------------------------
------------------------------------------------------------------------
------------------------------------------------------------------------
------------------------------------------------------------------------
------------------------------------------------------------------------
------------------------------------------------------------------------
------------------------------------------------------------------------
------------------------------------------------------------------------
------------------------------------------------------------------------
------------------------------------------------------------------------
------------------------------------------------------------------------
------------------------------------------------------------------------
------------------------------------------------------------------------
------------------------------------------------------------------------
------------------------------------------------------------------------
------------------------------------------------------------------------
------------------------------------------------------------------------
------------------------------------------------------------------------
------------------------------------------------------------------------
------------------------------------------------------------------------
------------------------------------------------------------------------
------------------------------------------------------------------------
------------------------------------------------------------------------
------------------------------------------------------------------------
------------------------------------------------------------------------
------------------------------------------------------------------------
------------------------------------------------------------------------
------------------------------------------------------------------------
------------------------------------------------------------------------
------------------------------------------------------------------------
------------------------------------------------------------------------
------------------------------------------------------------------------
------------------------------------------------------------------------
------------------------------------------------------------------------
------------------------------------------------------------------------
------------------------------------------------------------------------
------------------------------------------------------------------------
------------------------------------------------------------------------
------------------------------------------------------------------------
------------------------------------------------------------------------
------------------------------------------------------------------------
------------------------------------------------------------------------
------------------------------------------------------------------------
------------------------------------------------------------------------
------------------------------------------------------------------------
------------------------------------------------------------------------
------------------------------------------------------------------------
------------------------------------------------------------------------
------------------------------------------------------------------------
------------------------------------------------------------------------
------------------------------------------------------------------------
------------------------------------------------------------------------
------------------------------------------------------------------------
------------------------------------------------------------------------
------------------------------------------------------------------------
------------------------------------------------------------------------
------------------------------------------------------------------------
------------------------------------------------------------------------
------------------------------------------------------------------------
------------------------------------------------------------------------
------------------------------------------------------------------------
------------------------------------------------------------------------
------------------------------------------------------------------------
------------------------------------------------------------------------
------------------------------------------------------------------------
------------------------------------------------------------------------
------------------------------------------------------------------------
------------------------------------------------------------------------
-----------------------------------------------aaattccatcagaacgcaagtagca
caaacaaggtttctatccattgctgacactggtgtgaattatgttt--aagtagt-aaagaatagcgaaatt
ctc--tgcttttatgg--tttttctcaggttgcaatgctaagaacttagcaaaggctagaagttaaatccac
tcagtcaaaactctcctc-aaactgct--------tgtgcg----------------tgtgtgtatgtatgt
gcat-------------ttgtttg-ttttacg------tagattagtac-tttgtgttatag-agtagcaat
aaacttttgtttcgt-tttaagatcagtg-ttg-gtgtgttgtgtgctttataagttaatgcctcagcttca
gatactgctaccttgctcattaaataattagatactg-tttttatattgttattgttg--------gccacg
ta-----ataatataatacagaattgctttaca-ct-aaacgttct--------------------------
-----a-tttgctggacaattacttaagttaagtgtaagctttaaataattctatgtgaatcatgttcaaat
ct---ttgatttgaatccccaaagttt-aaacatgattaaaaccaaagagctgattcttaca
>BHIKHARI|1063018 chr20|c(12245177..12246901)|LTR/ERV1|BHIKHARI_LTR
tgtagggagtcaacggatcgttccagaaccg-aacaagccacagaccatgttatccttaaaagattggttgg
-tgcctacatgtctaagctttgattt--cattttcaaagcaatccacaggcacccagcaaaaagc-aatcca
caggatgactagccagtcaacatcacagttgcgtgttaattaacttta-caccttaaaacaat---aagagg
ctctac-aatcaaaaacccaccaaaccggtttttgag----------aagtaccttttggttcgcttgtcct
-ttggcgtctgc-aaggaatacacatt-tttaggcagacaca-gaagcgatcagaaa--cgcttccaaagtt
t-aatggacatttaagta----aaac--agtttatttg--agtaatgtacgt--------ttgctttatgtt
tctgtaggtttttgtgtgtacatgttccatgtgtttaac-aaaactgttatgg--atagt----------ta
ttga-gtaatagccctc---agtgacaaatgaaatctacagaatgtttgtgaaatactt--tgttt----gg
tattgattgaaagctaggaacatttcaaatgcattggtttatttgaagaa-----accatactatgaaaagt
gtccatgttatgagactttattttaatcactatgct-atcaaagcagca--------cccacaccaggtgtc
aacccggcctcc-------tagagggcagaattgcgggtgtga-ctccaccccacaccttatctgattggac
aagtattgtgtagacccagcctcta-----ccaaagcctataaaactttgaacaaatg-aatttcatcgtc-
---gtcttttgccggtcatc-------------tttgccagtcgtcaccgccgtcgctgcccggacgtcgct
cttctcgtgccgtggccgttacatcgcctcgccggaagcgtcgttacatcacggagcagac-----------
-cacgacctttacttgctgccggcttgacccccgatctgcttgtg---------caacaacgagccatcggg
tcaacacatcc--aaactc-tgaaact-catcataactacaggaa-cccagaaaggacttcg-----aacgc
cgacttgtccaacatcc-gtatccctagcatccgactccaagcttccctgaaagtaaggaaaccactcttca
cagtc-gagggaattccagcacgtcaatgaagttgctacgctgaccaatcagcttcgccgagatttcccttt
ggaccagttgaggaaacc-a----------------------------------------------------
------------------------------------------------------------------------
------------------------------------------------------------------------
------------------------------------------------------------------------
------------------------------------------------------------------------
------------------------------------------------------------------------
------------------------------------------------------------------------
------------------------------------------------------------------------
------------------------------------------------------------------------
------------------------------------------------------------------------
------------------------------------------------------------------------
------------------------------------------------------------------------
------------------------------------------------------------------------
------------------------------------------------------------------------
------------------------------------------------------------------------
------------------------------------------------------------------------
------------------------------------------------------------------------
------------------------------------------------------------------------
------------------------------------------------------------------------
------------------------------------------------------------------------
------------------------------------------------------------------------
------------------------------------------------------------------------
------------------------------------------------------------------------
------------------------------------------------------------------------
------------------------------------------------------------------------
------------------------------------------------------------------------
------------------------------------------------------------------------
------------------------------------------------------------------------
------------------------------------------------------------------------
------------------------------------------------------------------------
------------------------------------------------------------------------
------------------------------------------------------------------------
------------------------------------------------------------------------
------------------------------------------------------------------------
------------------------------------------------------------------------
------------------------------------------------------------------------
------------------------------------------------------------------------
------------------------------------------------------------------------
------------------------------------------------------------------------
------------------------------------------------------------------------
------------------------------------------------------------------------
------------------------------------------------------------------------
------------------------------------------------------------------------
------------------------------------------------------------------------
------------------------------------------------------------------------
------------------------------------------------------------------------
------------------------------------------------------------------------
------------------------------------------------------------------------
------------------------------------------------------------------------
------------------------------------------------------------------------
------------------------------------------------------------------------
------------------------------------------------------------------------
------------------------------------------------------------------------
------------------------------------------------------------------------
------------------------------------------------------------------------
------------------------------------------------------------------------
------------------------------------------------------------------------
------------------------------------------------------------------------
------------------------------------------------------------------------
------------------------------------------------------------------------
------------------------------------------------------------------------
------------------------------------------------------------------------
------------------------------------------------------------------------
------------------------------------------------------------------------
------------------------------------------------------------------------
------------------------------------------------------------------------
------------------------------------------------------------------------
------------------------------------------------------------------------
------------------------------------------------------------------------
------------------------------------------------------------------------
------------------------------------------------------------------------
------------------------------------------------------------------------
------------------------------------------------------------------------
------------------------------------------------------------------------
------------------------------------------------------------------------
------------------------------------------------------------------------
------------------------------------------------------------------------
------------------------------------------------------------------------
------------------------------------------------------------------------
------------------------------------------------------------------------
------------------------------------------------------------------------
------------------------------------------------------------------------
------------------------------------------------------------------------
------------------------------------------------------------------------
------------------------------------------------------------------------
------------------------------------------------------------------------
------------------------------------------------------------------------
------------------------------------------------------------------------
------------------------------------------------------------------------
------------------------------------------------------------------------
------------------------------------------------------------------------
------------------------------------------------------------------------
------------------------------------------------------------------------
------------------------------------------------------------------------
------------------------------------------------------------------------
------------------------------------------------------------------------
------------------------------------------------------------------------
------------------------------------------------------------------------
-----------------------------------------------aaattccatcagaacgcaagtagca
caaacaaggtttctatccatttccgacactggtgtgaattatgttt--aagtagt-aaagaatagcgaaatt
ctc--tgcttttatgg--tttctctcaggttgcaatgctaagaacttagcaaaggctagaagttaaatccac
acagtcaaaactctcctc-aaactgct--------tgtgcg----------------tgtgtgtatgtatgt
gcat-------------ttgtttg-ttttacg------tagattagtac-tttgtgttatag-agtagcaat
aaacttttgtttcgt-tttaagatcagtg-ttg-gtgtgttgtgtgctttataagttaatgcctcagcttca
gatactgctaccttgctcattaaataattagatactg-tttttatattgtcattgttg--------gccatg
ta-----ataatataatacagaattgctttaca-ct-aaacgttca--------------------------
-----a-tttgctggacaaatacttaagttaagtgtaagctttaaataattctatgtgaatcatgttcgaat
ct---ttgattcaaatccccaaagttt-aaacatgatttaaaccaaagagctgattcttaca
>BHIKHARI|1574336 chr4|(70641627..70643351)|LTR/ERV1|BHIKHARI_LTR
tgtggggagtcaacggatcgttccagaaccg-aacaagtcacagaccatgttatccttaaaagattggttgg
-tgcctacaagtctgagctttgattt--cattttcaaagcaatccacaggcacccagcaaaaggc-aatcca
caggatgactagccagtcaacatcacagttgcgtgttaattaacttta-caccttaaaacaat---aagagg
ctctac-aatcaaaaacccaccaaaccggtttttgag----------aagtaccttttggttcgcgtgccct
-ttggcgtctgc-aaggaatacacatt-ctcaggcagacaca-gaagcgatcagaaa--cgcttccaaagtt
t-aatggacatttaagtc----aaac--agtttatttg--agtaatgtacgt--------ttgctttatgtt
tctgtaggtttttgtgtgtacatgttccgtgtgtttaac-aaaactgttatag--atagt----------ta
ttga-gtaatagccctc---agtgacaaatgaaatctacagaatgtttgtgaaatacttcatgttt----gg
tattgattgaaagctaggaaagtttcaaatgcattggtttatatgaagaa-----accatactatgaaagat
gtccatgttatgagacttcattttaacaactttgca-atcaaagcagcg--------cccacacaaagtacc
aacccggcctcc-------tagagggcagaattg-gggtgtga-ctccaccccacaccttatctgactggac
aagtattgtgtagacccagcctcta-----tcaaagcctataaaactttgaacaaagg-aatttcatcgtc-
---gtcttttgccggtcatc-------------tttgccagtcgtcaccgccgtcgctgcccggacgtcgct
cttctcgtgctgtggccgttacatcgcctcgccggaagcctcgttacatcacggagcagac-----------
-cgcgaccttcacttgctgccggctcgacccccgatctgcttgtgcaactgcttcaacaacaagccatcggg
tcaacacatcc--aaactc-tgaaact-catcataactacaggaa-cccaggaaggacttcg-----aacgc
cgctttgtccaacatct-gtatccctagcaaccgac------------------taaggaaacccctcttca
ccgac-aagggaattccatcacgtcactgaagttgctacgctgaccaatcagcttcgccgggatttcccttt
ggaccagtcgaggaaaccaa----------------------------------------------------
------------------------------------------------------------------------
------------------------------------------------------------------------
------------------------------------------------------------------------
------------------------------------------------------------------------
------------------------------------------------------------------------
------------------------------------------------------------------------
------------------------------------------------------------------------
------------------------------------------------------------------------
------------------------------------------------------------------------
------------------------------------------------------------------------
------------------------------------------------------------------------
------------------------------------------------------------------------
------------------------------------------------------------------------
------------------------------------------------------------------------
------------------------------------------------------------------------
------------------------------------------------------------------------
------------------------------------------------------------------------
------------------------------------------------------------------------
------------------------------------------------------------------------
------------------------------------------------------------------------
------------------------------------------------------------------------
------------------------------------------------------------------------
------------------------------------------------------------------------
------------------------------------------------------------------------
------------------------------------------------------------------------
------------------------------------------------------------------------
------------------------------------------------------------------------
------------------------------------------------------------------------
------------------------------------------------------------------------
------------------------------------------------------------------------
------------------------------------------------------------------------
------------------------------------------------------------------------
------------------------------------------------------------------------
------------------------------------------------------------------------
------------------------------------------------------------------------
------------------------------------------------------------------------
------------------------------------------------------------------------
------------------------------------------------------------------------
------------------------------------------------------------------------
------------------------------------------------------------------------
------------------------------------------------------------------------
------------------------------------------------------------------------
------------------------------------------------------------------------
------------------------------------------------------------------------
------------------------------------------------------------------------
------------------------------------------------------------------------
------------------------------------------------------------------------
------------------------------------------------------------------------
------------------------------------------------------------------------
------------------------------------------------------------------------
------------------------------------------------------------------------
------------------------------------------------------------------------
------------------------------------------------------------------------
------------------------------------------------------------------------
------------------------------------------------------------------------
------------------------------------------------------------------------
------------------------------------------------------------------------
------------------------------------------------------------------------
------------------------------------------------------------------------
------------------------------------------------------------------------
------------------------------------------------------------------------
------------------------------------------------------------------------
------------------------------------------------------------------------
------------------------------------------------------------------------
------------------------------------------------------------------------
------------------------------------------------------------------------
------------------------------------------------------------------------
------------------------------------------------------------------------
------------------------------------------------------------------------
------------------------------------------------------------------------
------------------------------------------------------------------------
------------------------------------------------------------------------
------------------------------------------------------------------------
------------------------------------------------------------------------
------------------------------------------------------------------------
------------------------------------------------------------------------
------------------------------------------------------------------------
------------------------------------------------------------------------
------------------------------------------------------------------------
------------------------------------------------------------------------
------------------------------------------------------------------------
------------------------------------------------------------------------
------------------------------------------------------------------------
------------------------------------------------------------------------
------------------------------------------------------------------------
------------------------------------------------------------------------
------------------------------------------------------------------------
------------------------------------------------------------------------
------------------------------------------------------------------------
------------------------------------------------------------------------
------------------------------------------------------------------------
------------------------------------------------------------------------
------------------------------------------------------------------------
------------------------------------------------------------------------
------------------------------------------------------------------------
------------------------------------------------------------------------
------------------------------------------------------------------------
-----------------------------------------------aaattacatcagaacgcaagtagca
caaacgaggtttctatccattgctgacactggtgtgaattatgttt--aagtagt-aaagaatagcaagatt
ctc--tgcttttatgg--tttctctcaggttgcaatgctaagaacgtagcaaatgctagaagttgaatccac
tcagtcataactctcctc-aaactgct--------tgtgag----------------tgtgtgtatgtatgt
gcgt-------------ttgtttg-ttttacgtaacgttagattagtac-tttgtgttgtag-agtagcaat
aaacttttgtttcgt-tttaagatcagtg-ttg-gtgtgttgtgttctttataagttaatgcctcagcttca
gatactgctaccttgctcattaaataattagatactg-tttttatattgttattgttg--------gccacg
ta-----ataatataatacagaattgctttacacct-aaacgttct--------------------------
-----a-tttgctggacaaatactaaagttaagtgtaagctttaaataattctatgtgaatcatgttcgaat
ct---ttgattcgaatccccaaagttt-aaacatgatttaaaccaaagagctgattcttaca
>BHIKHARI|723349 chr17|c(42405749..42407471)|LTR/ERV1|BHIKHARI_LTR
tgtagggagtcaacggatcgttccagaaccg-aacaagtcacagactatatttttcttaaaagattggttgg
ttgcctacatgtctgagctttgattt--cattttcaaagcaacccacaggcacccagcaaaaggc-aatcca
caggatgactagccagtcaacatcacagttgcgtgttaattaacttta-caccttaaaacaat---aagagg
ctctac-aatcaaaaacccaccaaaccggtttttgag----------aagtaccttttggttcgcgtgtcct
-ttggcgtctgc-aaggaatacacatt-ctcaggcagacaca-gaagcgatcagaaa--cgcttccaaagtt
t-aatggacatttaagta----aaa---agtttatttg--agtaatgtacgt--------ttgctttatgtt
tctgtaggtttttgtgtgtacatgttccatgtgtttaac-aaaactgttatag--atagt----------ta
ttga-gtaatagccctc---agtgacaaatgaaatctacagaatgtttgtgaaatactttatgttt----gg
tatcgattaaaagctaggaacatttcaaatgcattggtttatatgaagaa-----accatactatgaaaagt
gtcgatgttataagactttattttaaccactatgct-atcaaagcagca--------cccacaccaggtgtc
aacccggcctcc-------tagagggcagaattg-gggtgtga-ctccaccccgcaccttatctgattggac
aagtattgtgtagacccagcctcta-----ccaaagcctataaaactttgaacaaagg-aatttcatcgtc-
---gtcttttgccggtcatc-------------tttgccagtcgtcaccgccgttgctgcccggacgtcgct
cttctcgtgctgtggccgttacatcgctttgccggaagcctcgttacatcacggagcagat-----------
-cgcgaccttcacttgctgccggctcgacccccgatctgcttgtgcaaccgcttcaacaacaagccatcggg
tcaacacatcc--aaactc-tgaaact-catcataactacaggaa-cccaggaaggacttca-----aacgc
cgccttgtccaacatcc-gtatccctagcaaccgac------------------taaggaaacccctcttca
ccgacaaagggaattccatcaagtcactgaagttgctacgctgaccaatcagcttcatcgggatttcctttt
ggaccagtcgaggaaacc-a----------------------------------------------------
------------------------------------------------------------------------
------------------------------------------------------------------------
------------------------------------------------------------------------
------------------------------------------------------------------------
------------------------------------------------------------------------
------------------------------------------------------------------------
------------------------------------------------------------------------
------------------------------------------------------------------------
------------------------------------------------------------------------
------------------------------------------------------------------------
------------------------------------------------------------------------
------------------------------------------------------------------------
------------------------------------------------------------------------
------------------------------------------------------------------------
------------------------------------------------------------------------
------------------------------------------------------------------------
------------------------------------------------------------------------
------------------------------------------------------------------------
------------------------------------------------------------------------
------------------------------------------------------------------------
------------------------------------------------------------------------
------------------------------------------------------------------------
------------------------------------------------------------------------
------------------------------------------------------------------------
------------------------------------------------------------------------
------------------------------------------------------------------------
------------------------------------------------------------------------
------------------------------------------------------------------------
------------------------------------------------------------------------
------------------------------------------------------------------------
------------------------------------------------------------------------
------------------------------------------------------------------------
------------------------------------------------------------------------
------------------------------------------------------------------------
------------------------------------------------------------------------
------------------------------------------------------------------------
------------------------------------------------------------------------
------------------------------------------------------------------------
------------------------------------------------------------------------
------------------------------------------------------------------------
------------------------------------------------------------------------
------------------------------------------------------------------------
------------------------------------------------------------------------
------------------------------------------------------------------------
------------------------------------------------------------------------
------------------------------------------------------------------------
------------------------------------------------------------------------
------------------------------------------------------------------------
------------------------------------------------------------------------
------------------------------------------------------------------------
------------------------------------------------------------------------
------------------------------------------------------------------------
------------------------------------------------------------------------
------------------------------------------------------------------------
------------------------------------------------------------------------
------------------------------------------------------------------------
------------------------------------------------------------------------
------------------------------------------------------------------------
------------------------------------------------------------------------
------------------------------------------------------------------------
------------------------------------------------------------------------
------------------------------------------------------------------------
------------------------------------------------------------------------
------------------------------------------------------------------------
------------------------------------------------------------------------
------------------------------------------------------------------------
------------------------------------------------------------------------
------------------------------------------------------------------------
------------------------------------------------------------------------
------------------------------------------------------------------------
------------------------------------------------------------------------
------------------------------------------------------------------------
------------------------------------------------------------------------
------------------------------------------------------------------------
------------------------------------------------------------------------
------------------------------------------------------------------------
------------------------------------------------------------------------
------------------------------------------------------------------------
------------------------------------------------------------------------
------------------------------------------------------------------------
------------------------------------------------------------------------
------------------------------------------------------------------------
------------------------------------------------------------------------
------------------------------------------------------------------------
------------------------------------------------------------------------
------------------------------------------------------------------------
------------------------------------------------------------------------
------------------------------------------------------------------------
------------------------------------------------------------------------
------------------------------------------------------------------------
------------------------------------------------------------------------
------------------------------------------------------------------------
------------------------------------------------------------------------
------------------------------------------------------------------------
------------------------------------------------------------------------
------------------------------------------------------------------------
------------------------------------------------------------------------
-----------------------------------------------aaattacatcagaacgcaagtagca
caaacaaggtttctacccattactgaatctggtgtgaattatgttt--aagtagt-aaagaatagcaaaatt
ctc--tgcttttatgg--tttctctcaggttacaatgctaagaacttagcaaaggctagaagttgaatccac
tcagtcaaaactctcctc-aaactgct--------tgtgcg----------------tgtgtgtatgtatgt
gcat-------------ttgtttg-ttttatgtaacgttagattagtaa-tttgtgttatag-agtaa-aat
aaacttttgttttgt-tttaagatccgtg-ttg-gtgtgttgtgtgctttataagttaatgcctcagcttca
gatactgctaccttgctcattaaataattagatactg-tttttatattgttattgttg--------gccacg
ta-----ataatataatacagaattgctttaca-ct-aaatgttct--------------------------
-----a-tttgctggacaaatacttaagttaagtgtaagctttaaataattctatgtgaatcatgttcgaat
ct---ttgattcgaatccccaaagttt-aaacatgatttaaaccaaagagctgattcttaca
>BHIKHARI|1574332 chr4|(52793939..52795661)|LTR/ERV1|BHIKHARI_LTR
tgtggggagtcaacggatcgttccagaaccg-aacaagtcacagactatatttttcttaaaagattggttgt
-tgcttacaagtctgagctttgattt--cattttcaaagcaatccacaggcaaccagcaaaaggc-aatcca
caggataactagccagtcaacatcacagttgcgtgttaattaacttta-caccttaaaacaat---aagagg
ctctac-aatcaaaaacccaccaaaccggtttttgag----------aagtaccttttggtttgcgtgtcct
-ttggcgtctgc-aaggaatacacatt-ctcaggcagacaca-gaagcgatcagaaa--cgcttgcaaagtt
t-aatggacatacagtaaatgtaaactgtgtttatttg--agtaatgtatgt--------ttgctttatgtt
tctgtaggtttttgtgtgtacatgttccatgtgtttaac-agaactgttatgg--atagt----------ta
ttga-gtaatagccctc---agtgacaaatgaaatctacagaatgtttgtgaaatacttcatgttt----gg
tatcgattgaaagctaggaacatttcaaatgcattggtttatatgaagaa-----accatactataaaaagt
gttgatgttataagactttattttaaccactatgct-atcaaagcagca--------cccacaccaggtgtc
aacccggcctcc-------tagagggcagaattg-gggtgtga-ctccaccccgcaccttatctgattggac
aagcattgtgtagacccagcctcta-----ccaaagcctataaaactttgaacaaagg-aatttcatcgtc-
---gtcttttgccggtcatc-------------tttgccagtcgtcaccgccgtcgctgcccggacgtcgct
cttctcgtgctgtggccgttacatcgcctcgccggaagcctcgttacatcacggagcagac-----------
-cgcgaccttcacttgctgccggctcgacccccgatctgcttgtgcaaccgcttcaacaacaagccatcggg
tcaacacatcc--aaactc-tgaaact-catcctaactacaggaa-cccaggaaggacttcg-----aacgc
cgccttgtccaacatcc-gtatccctagcaaccgac------------------taaggaaacccctcttca
ccgac-aagggaattccatcacgtcactgaagttgctacgctgaccaatcagcttcgccgggatttcccttt
ggaccagtcaaggaaacc-a----------------------------------------------------
------------------------------------------------------------------------
------------------------------------------------------------------------
------------------------------------------------------------------------
------------------------------------------------------------------------
------------------------------------------------------------------------
------------------------------------------------------------------------
------------------------------------------------------------------------
------------------------------------------------------------------------
------------------------------------------------------------------------
------------------------------------------------------------------------
------------------------------------------------------------------------
------------------------------------------------------------------------
------------------------------------------------------------------------
------------------------------------------------------------------------
------------------------------------------------------------------------
------------------------------------------------------------------------
------------------------------------------------------------------------
------------------------------------------------------------------------
------------------------------------------------------------------------
------------------------------------------------------------------------
------------------------------------------------------------------------
------------------------------------------------------------------------
------------------------------------------------------------------------
------------------------------------------------------------------------
------------------------------------------------------------------------
------------------------------------------------------------------------
------------------------------------------------------------------------
------------------------------------------------------------------------
------------------------------------------------------------------------
------------------------------------------------------------------------
------------------------------------------------------------------------
------------------------------------------------------------------------
------------------------------------------------------------------------
------------------------------------------------------------------------
------------------------------------------------------------------------
------------------------------------------------------------------------
------------------------------------------------------------------------
------------------------------------------------------------------------
------------------------------------------------------------------------
------------------------------------------------------------------------
------------------------------------------------------------------------
------------------------------------------------------------------------
------------------------------------------------------------------------
------------------------------------------------------------------------
------------------------------------------------------------------------
------------------------------------------------------------------------
------------------------------------------------------------------------
------------------------------------------------------------------------
------------------------------------------------------------------------
------------------------------------------------------------------------
------------------------------------------------------------------------
------------------------------------------------------------------------
------------------------------------------------------------------------
------------------------------------------------------------------------
------------------------------------------------------------------------
------------------------------------------------------------------------
------------------------------------------------------------------------
------------------------------------------------------------------------
------------------------------------------------------------------------
------------------------------------------------------------------------
------------------------------------------------------------------------
------------------------------------------------------------------------
------------------------------------------------------------------------
------------------------------------------------------------------------
------------------------------------------------------------------------
------------------------------------------------------------------------
------------------------------------------------------------------------
------------------------------------------------------------------------
------------------------------------------------------------------------
------------------------------------------------------------------------
------------------------------------------------------------------------
------------------------------------------------------------------------
------------------------------------------------------------------------
------------------------------------------------------------------------
------------------------------------------------------------------------
------------------------------------------------------------------------
------------------------------------------------------------------------
------------------------------------------------------------------------
------------------------------------------------------------------------
------------------------------------------------------------------------
------------------------------------------------------------------------
------------------------------------------------------------------------
------------------------------------------------------------------------
------------------------------------------------------------------------
------------------------------------------------------------------------
------------------------------------------------------------------------
------------------------------------------------------------------------
------------------------------------------------------------------------
------------------------------------------------------------------------
------------------------------------------------------------------------
------------------------------------------------------------------------
------------------------------------------------------------------------
------------------------------------------------------------------------
------------------------------------------------------------------------
------------------------------------------------------------------------
------------------------------------------------------------------------
------------------------------------------------------------------------
-----------------------------------------------aaattacatcagaacgcaagtagca
caaacaaggtttctacccattactgaatctggtgtgaattatgttt--aagtagt-aaagaatagcaaaatt
ctc--tgcttttatgg--tttctctcaggttgcaatgctaagaacttagcaaaggctagaagttaaatccac
tcagccaaaactctcctc-aaactgct--------tgtgcg----------------tgtgtgtatgtatgt
gcat-------------ttgtttg-ttttacg------tagattagtac-tttgtgttatag-agtagcaat
aaacttttgtttcgt-tttaagatccgtg-ttg-gtgtgttgtgtgctttataagttaatgcctcagcttca
gatactgctaccttgctcattaaataattagatactg-tttttatattgttattgttg--------gccacg
ta-----ataatataatacagaattgctttaca-ct-aaacgttct--------------------------
-----a-tttgctagacaaatactaaagttaagtgtaagctttaaataattctatgtgaatcatgttcaaat
ct---ttgattcgaatccccaaagttt-aaacatgatttaaaccaaagagctgattcttaca
>BHIKHARI|550703 chr15|(12817426..12819148)|LTR/ERV1|BHIKHARI_LTR
------------------------------------------------------------------------
------------------------------------------------------------------------
------------------------------------------------------------------------
------------------------------------------------------------------------
------------------------------------------------------------------------
------------------------------------------------------------------------
------------------------------------------------------------------------
------------------------------------------------------------------------
------------------------------------------------------------------------
------------------------------------------------------------------------
------------------------------------------------------------------------
------------------------------------------------------------------------
------------------------------------------------------------------------
------------------------------------------------------------------------
------------------------------------------------------------------------
------------------------------------------------------------------------
------------------------------------------------------------------------
------------------------------------------------------------------------
------------------------------------------------------------------------
------------------------------------------------------------------------
------------------------------------------------------------------------
------------------------------------------------------------------------
------------------------------------------------------------------------
------------------------------------------------------------------------
------------------------------------------------------------------------
------------------------------------------------------------------------
------------------------------------------------------------------------
------------------------------------------------------------------------
------------------------------------------------------------------------
------------------------------------------------------------------------
------------------------------------------------------------------------
------------------------------------------------------------------------
------------------------------------------------------------------------
------------------------------------------------------------------------
------------------------------------------------------------------------
------------------------------------------------------------------------
------------------------------------------------------------------------
------------------------------------------------------------------------
------------------------------------------------------------------------
------------------------------------------------------------------------
------------------------------------------------------------------------
------------------------------------------------------------------------
------------------------------------------------------------------------
------------------------------------------------------------------------
------------------------------------------------------------------------
------------------------------------------------------------------------
------------------------------------------------------------------------
------------------------------------------------------------------------
------------------------------------------------------------------------
------------------------------------------------------------------------
------------------------------------------------------------------------
------------------------------------------------------------------------
------------------------------------------------------------------------
------------------------------------------------------------------------
------------------------------------------------------------------------
------------------------------------------------------------------------
------------------------------------------------------------------------
------------------------------------------------------------------------
------------------------------------------------------------------------
------------------------------------------------------------------------
------------------------------------------------------------------------
------------------------------------------------------------------------
------------------------------------------------------------------------
------------------------------------------------------------------------
------------------------------------------------------------------------
------------------------------------------------------------------------
------------------------------------------------------------------------
------------------------------------------------------------------------
------------------------------------------------------------------------
------------------------------------------------------------------------
------------------------------------------------------------------------
------------------------------------------------------------------------
------------------------------------------------------------------------
------------------------------------------------------------------------
------------------------------------------------------------------------
------------------------------------------------------------------------
------------------------------------------------------------------------
------------------------------------------------------------------------
------------------------------------------------------------------------
------------------------------------------------------------------------
------------------------------------------------------------------------
------------------------------------------------------------------------
------------------------------------------------------------------------
------------------------------------------------------------------------
------------------------------------------------------------------------
------------------------------------------------------------------------
------------------------------------------------------------------------
------------------------------------------------------------------------
------------------------------------------------------------------------
------------------------------------------------------------------------
------------------------------------------------------------------------
------------------------------------------------------------------------
------------------------------------------------------------------------
------------------------------------------------------------------------
------------------------------------------------------------------------
------------------------------------------------------------------------
------------------------------------------------------------------------
------------------------------------------------------------------------
------------------------------------------------------------------------
------------------------------------------------------------------------
----------------------------tgtagtgagtcaacggatcgttccagaatcgaacaagccacaga
ccatgttatccttaaaagattggttggtgcctacaggtctgagctttgatttcattttcaaagcaatccaca
ggcacccagcaaaaggc-aatccacaggatgactatccagtcaacatcacagttgcgtgttaattaacttta
caccttaaaacaataagaggctctacaatcaaaaacccacaaaaccggtttttgagaagtaccttttggttc
gcgtgtcctttggcgtctgcaaggaatacacattctcaggcagacacagaagcgatcagaaacgcttccaaa
gtttaatggacatacagtaaaactgtgtttatttgagtaatgtatgtttgctttatgtttctgtaggttttt
gtgtgcacatgttccatgtgtttaacaaaactgttatagatagttcttgagtaatagccctcagtaacaaat
gaaatctacagaatgtttatgacatacttcatgtttggtattgattgaaagctaggaaagtttcaaatgcat
tggtttatatgaagaaaccatattatgaaaggtgtccatgttatgagactttattttaacaactatgctatc
aaagcagcaccgacacaatttgtcaacccggccttctagagggcagaattggggtgtgactccaccccgcac
cttctctgattggacaagtattgtgtagacccagcctctaccaaagcctataaaactttgaacaaaggaatt
tcatcgtcgtcttttgccggtcatctttgccagtcgtcaccgccgtcgctgcccggacgtcgctcttctcgt
gctgtggccgttacatcgcctcgccggaagcctcgttacatcacggagcagaccgcaaccttcacttgctgc
cggctcgacccccgatctgcttgtgcaaccgcttcaacaacaagccatcgggtcaacacatccaaactctga
aactcatcataactacaggaacccagaaaggacttcgaacgccgccttgtccaacatccgtatccctagcaa
ccgactaagtaaacccctcttcaccgacaagggaattccttcacgtcactgaagttgctacagtacgctgac
caatcagcttcgccgggatttccctttggaccagtcaaggaaacc-aaaattacatcagaacgcaagtagca
caaacaaggtttctacccattactgaatctggtgtgaattatgttt--aagtagt-aaagaatagcaaaatt
ctc--tgcttttatgg--tttctctcaggttgcaatgctaagaacttagcaaaggctagaagttaaatccac
tcagccaaaactctcctc-aaactgct--------tgtgcg----------------tgtgtgtatgtatgt
gcat-------------ttgtttg-ttttacg------tagattagtac-cttgtgttatag-agtagcaat
aaacttttgtttcgt-tttaagatccgtg-ttg-gtgtgttgtttgctttataagttaatgcctcagcttca
gatactgctaccttgcttattaaataattagatactg-tttttatattgttattgttg--------gccacg
ta-----ataatataatacagaattgctttaca-ct-aaacgttct--------------------------
-----a-tttgctggacaaatacttaagttaggtgtaagctttaaataattctatgtgaatcatgttcgaat
ct---ttgattcgaatccccaaagttt-aaacatgatttaaaccaaagagctgattcttaca
>BHIKHARI|1574321 chr4|c(29670916..29672637)|LTR/ERV1|BHIKHARI_LTR
tgtagagagtcaacggatcgttccagaaccg-aacaagccatagaccatgttatccttaaaagattggttgg
-tgcctacatgtctgagctttgattt--cattttcaaagcaatccacaggcacccagcaaaaggc-aatcca
caggatgactagccagtcaacatcacagttgcgtgttaattaacttta-caccttaaaacaat---aagagg
ctctac-aatcaaaaacccaccaaaccgttttttgag----------aagtaccttttggttcgcgtgtcct
-ttggcgtctgc-aaggaatacacatt-ctcaggcagataca-gaagcgatcagaaa--cgcttccaaagtt
t-aatggacatttaagta----aaac--agtttatttg--agtaatgtacgt--------ttgctttatgtt
tctgtaggtttttgtgtgtacatgttccatgtgtttaac-aaaactgttatgg--atagt----------ta
ttga-gtaatagccctc---agtgacaaatgaaatctacagaatgtttgtgaaatacttcatgttt----gg
tattgattgaaagctagaaacatttcaaatgcattggtttatatgaagaa-----accatactatgaaaagt
gtccatgttatgagactttattttaaccactatgct-atcaaagcagca--------cccacaccaggtgtc
aacccggccttc-------tagagggcagaattg-gggtgtga-ctccaccccgcaccttctctgattggac
aagcattgtgtagaccaagcctcta-----ccaaagcctataaaactttgaacgaagg-aatttcatcgtc-
---gtcttttgccggtcatc-------------tttgccagtcgtcaccgccgtcgctgcccggacgtcgct
cttctcgtgctgtggccgttacatcgcctcgccggaagcctcgttacatcacggagcagac-----------
-cgcgaccttcacttgctgccggctcgacccccgatctgcttgtgcaaccgcttcaacaacaagccatcggg
tcaacacatcc--aaactc-tgaaact-catcataactacaggaa-cccaggaaggacttcg-----aacgc
cgccttgtccaacatcc-gtatccctagcaaccgac------------------taa-gaaacccctcttca
ccgac-aagggaattccatcacgtcactgaagttgctacgctgaccaatcagcttcgccgggatttcccttt
ggaccagtcgaggaaacc-a----------------------------------------------------
------------------------------------------------------------------------
------------------------------------------------------------------------
------------------------------------------------------------------------
------------------------------------------------------------------------
------------------------------------------------------------------------
------------------------------------------------------------------------
------------------------------------------------------------------------
------------------------------------------------------------------------
------------------------------------------------------------------------
------------------------------------------------------------------------
------------------------------------------------------------------------
------------------------------------------------------------------------
------------------------------------------------------------------------
------------------------------------------------------------------------
------------------------------------------------------------------------
------------------------------------------------------------------------
------------------------------------------------------------------------
------------------------------------------------------------------------
------------------------------------------------------------------------
------------------------------------------------------------------------
------------------------------------------------------------------------
------------------------------------------------------------------------
------------------------------------------------------------------------
------------------------------------------------------------------------
------------------------------------------------------------------------
------------------------------------------------------------------------
------------------------------------------------------------------------
------------------------------------------------------------------------
------------------------------------------------------------------------
------------------------------------------------------------------------
------------------------------------------------------------------------
------------------------------------------------------------------------
------------------------------------------------------------------------
------------------------------------------------------------------------
------------------------------------------------------------------------
------------------------------------------------------------------------
------------------------------------------------------------------------
------------------------------------------------------------------------
------------------------------------------------------------------------
------------------------------------------------------------------------
------------------------------------------------------------------------
------------------------------------------------------------------------
------------------------------------------------------------------------
------------------------------------------------------------------------
------------------------------------------------------------------------
------------------------------------------------------------------------
------------------------------------------------------------------------
------------------------------------------------------------------------
------------------------------------------------------------------------
------------------------------------------------------------------------
------------------------------------------------------------------------
------------------------------------------------------------------------
------------------------------------------------------------------------
------------------------------------------------------------------------
------------------------------------------------------------------------
------------------------------------------------------------------------
------------------------------------------------------------------------
------------------------------------------------------------------------
------------------------------------------------------------------------
------------------------------------------------------------------------
------------------------------------------------------------------------
------------------------------------------------------------------------
------------------------------------------------------------------------
------------------------------------------------------------------------
------------------------------------------------------------------------
------------------------------------------------------------------------
------------------------------------------------------------------------
------------------------------------------------------------------------
------------------------------------------------------------------------
------------------------------------------------------------------------
------------------------------------------------------------------------
------------------------------------------------------------------------
------------------------------------------------------------------------
------------------------------------------------------------------------
------------------------------------------------------------------------
------------------------------------------------------------------------
------------------------------------------------------------------------
------------------------------------------------------------------------
------------------------------------------------------------------------
------------------------------------------------------------------------
------------------------------------------------------------------------
------------------------------------------------------------------------
------------------------------------------------------------------------
------------------------------------------------------------------------
------------------------------------------------------------------------
------------------------------------------------------------------------
------------------------------------------------------------------------
------------------------------------------------------------------------
------------------------------------------------------------------------
------------------------------------------------------------------------
------------------------------------------------------------------------
------------------------------------------------------------------------
------------------------------------------------------------------------
------------------------------------------------------------------------
------------------------------------------------------------------------
------------------------------------------------------------------------
------------------------------------------------------------------------
-----------------------------------------------aaattacatcagaacgcaagtagca
caaacaaggtttctacccattactgaatctggtgtgaattatgttt--aagtagt-aaagaatagcaaaatt
ctc--tgcttttatgg--tttctctcaggttgcaatgctaagaacgtagcaaatgctagaagttgaatccac
tcagtcataactctcctc-aaactgct--------tgtgag----------------tgtgtgtatgtatgt
gcgt-------------ttgtttg-ttttacgtaacgttagattagtcc-tttgtgttatag-agtagcaat
aaacttttgtttcgt-tttaagatccgtg-ttg-gtgtgttgtgtgctttataagttaatgcctcagcttca
gatactgctaccttgcttattaaataattagatactg-tttttatattgttattgttg--------gccaca
ta-----ataatataatacaggattgctttaca-ct-aaacgttct--------------------------
-----a-tttgctggacaaatacttaagttaagtgtaagctttaaataattctacgtgaatcatgttcgaat
ct---ttgattcgaatccccaaagttt-aaacatggtttaaaccaaagagctgattcttaca
>BHIKHARI|1985594 chr8|(5509154..5510874)|LTR/ERV1|BHIKHARI_LTR
tgtggggagtcaacggatcgttccagaaccg-aacaagccacagaccatgttatccttaaaagattggttgg
-tgcctacgagtctgag-attgattt--cattttcaaagcaatccacaggatcccagcaaaaggc-aatcca
caggacgactatccagtcaacatcacagttgcgtgttaattaacttta-caccttaaaacaat---aagagg
ctctac-aatcaaaaacccaccaaaccggtttttgag----------aagtaccttttggttcgcgtgccct
-ttggcgtctgc-aaggaatacacatt-ctcaggcagacaca-gaagcgatcagaaa--cgcttccaaagat
t-aatggacatttaagta----aaac--agtttatttg--agtaatgtacgt--------ttgctttatgtt
tctgtaggtttttgtgtgtacatgttccatgtgtttaac-aaaactgttatga--atagt----------ta
ttga-gtaatagccctc---agtgacaaatgaaatctacagaatgtttgtgaaatacttcatgttt----gg
tatcgattgaaagctaggaacatttcaaatgcattggtttatataaagaa-----accatactatgaaaagt
gccgatgttataagactttattttaaccactatgct-atcaaagcagca--------cccacaccaggtgtc
aacccggcctcc-------tagagggcagaattg-gggtgtga-ctccaccccgcaccttttctgattggac
aagcattgtgtagacccagcctcta-----ccaaagcctttaaaactttgaacaaaga-aatttcatcgtc-
---gtcttttgccggtcatc-------------tttgccagtcgtcaacgccgacgctgcccggacgtcgct
cttctcgtgctgtggccgttacatcgcctcaccggaagcctcgttacatctaggagcagac-----------
-cgcgaccttcacttgctgccggctcgacccccgatctgcttgtgcaaccgcttcaacaacaagccatcggg
tcaacacatcc--aaactc-tgaaact-catcctaactacaggaa-cccaggaaggacttcg-----aacgc
cgccttgtccaacatcc-gtatccctagcaaccgac------------------taaagaaacccctcttca
ccgac-aagggaattccatcacgtcactgaagttgctacgctgaccaatcagcttcgccgggatttcccttt
ggaccagtcgaggaaacc------------------------------------------------------
------------------------------------------------------------------------
------------------------------------------------------------------------
------------------------------------------------------------------------
------------------------------------------------------------------------
------------------------------------------------------------------------
------------------------------------------------------------------------
------------------------------------------------------------------------
------------------------------------------------------------------------
------------------------------------------------------------------------
------------------------------------------------------------------------
------------------------------------------------------------------------
------------------------------------------------------------------------
------------------------------------------------------------------------
------------------------------------------------------------------------
------------------------------------------------------------------------
------------------------------------------------------------------------
------------------------------------------------------------------------
------------------------------------------------------------------------
------------------------------------------------------------------------
------------------------------------------------------------------------
------------------------------------------------------------------------
------------------------------------------------------------------------
------------------------------------------------------------------------
------------------------------------------------------------------------
------------------------------------------------------------------------
------------------------------------------------------------------------
------------------------------------------------------------------------
------------------------------------------------------------------------
------------------------------------------------------------------------
------------------------------------------------------------------------
------------------------------------------------------------------------
------------------------------------------------------------------------
------------------------------------------------------------------------
------------------------------------------------------------------------
------------------------------------------------------------------------
------------------------------------------------------------------------
------------------------------------------------------------------------
------------------------------------------------------------------------
------------------------------------------------------------------------
------------------------------------------------------------------------
------------------------------------------------------------------------
------------------------------------------------------------------------
------------------------------------------------------------------------
------------------------------------------------------------------------
------------------------------------------------------------------------
------------------------------------------------------------------------
------------------------------------------------------------------------
------------------------------------------------------------------------
------------------------------------------------------------------------
------------------------------------------------------------------------
------------------------------------------------------------------------
------------------------------------------------------------------------
------------------------------------------------------------------------
------------------------------------------------------------------------
------------------------------------------------------------------------
------------------------------------------------------------------------
------------------------------------------------------------------------
------------------------------------------------------------------------
------------------------------------------------------------------------
------------------------------------------------------------------------
------------------------------------------------------------------------
------------------------------------------------------------------------
------------------------------------------------------------------------
------------------------------------------------------------------------
------------------------------------------------------------------------
------------------------------------------------------------------------
------------------------------------------------------------------------
------------------------------------------------------------------------
------------------------------------------------------------------------
------------------------------------------------------------------------
------------------------------------------------------------------------
------------------------------------------------------------------------
------------------------------------------------------------------------
------------------------------------------------------------------------
------------------------------------------------------------------------
------------------------------------------------------------------------
------------------------------------------------------------------------
------------------------------------------------------------------------
------------------------------------------------------------------------
------------------------------------------------------------------------
------------------------------------------------------------------------
------------------------------------------------------------------------
------------------------------------------------------------------------
------------------------------------------------------------------------
------------------------------------------------------------------------
------------------------------------------------------------------------
------------------------------------------------------------------------
------------------------------------------------------------------------
------------------------------------------------------------------------
------------------------------------------------------------------------
------------------------------------------------------------------------
------------------------------------------------------------------------
------------------------------------------------------------------------
------------------------------------------------------------------------
------------------------------------------------------------------------
------------------------------------------------------------------------
------------------------------------------------------------------------
-----------------------------------------------aaattacatcagaacgcaagtagca
caaacaaggtttctatccattgctgactctggtgtgaattatgttt--aagtagt-aaagaatagcgaaatt
ctc--tgcttttatgg--tttctctcaggttgcaatgctaagaacgtagcaaatgctagaagttgaatccac
tcagtcataactctcctc-aaactgct--------tgtgag----------------tgtgtgtatgtatgt
gcgt-------------ttgtttg-ttttacgtaacgttagattagtac-tttgtgttgtag-agtagcaat
aaacttttgtttcgc-tttaagatccgtg-ttg-gtgtgttgtgtgctttataagttaatgcctcagcttca
gatactgctaccttgcttaataaataattagatactg-tttttatattgttattgttg--------gccacg
ta-----ataatataatacagaattgctttaca-ct-aaacgttct--------------------------
-----a-tttgctggacaaatacttaagttaagtgtaagctttaaataattctatgtgaatcatgttcgaat
ct---ttgattcgaatccccaaagttt-aaacatgatttaaaccaaagagctgattcttaca
>BHIKHARI|1394510 chr25|c(23750301..23752021)|LTR/ERV1|BHIKHARI_LTR
tgtagtgagtcaacggatcgttccagaaccg-aacaagccacagaccatgttatccttaaaagattggttgg
-tgcctacatgtctgagctttgattt--aattttcaaagcaatccacaggcacccagcaaaaggc-aatcca
caggatgactagccagtcaacatcacagttgcgtgttaattaacttta-caccttaaaacaat---aagagg
ctctac-aatcaaaaacccaccaaaccggttt-tgag----------aagtaccttttggttcgcgtgtcct
-tttgcgtctgc-aaggaatacacatt-ctcaggcagacaca-gaagcgatcagaaa--cgcttccaaagtt
t-aatggacatttaagta----aaac--agtctatttg--agtaatgtacgt--------ttgctttatgtt
tctgtaggtttttgtgtgtacatgttccatgtgtttaac-aaaactgttatgg--atagt----------ta
ttga-gtaatagccctc---agtgacaaatgaaatctacagaatgtttgtgaaatacttcatgctt----gg
tattgattgaaagctaggaacatttcaaatgcattggtttatatgaagaa-----accatactatgaaaggt
gtccatgttatgagactttattttaacaactatgct-atcaaagcagca--------ccgacacaatttgct
aacccggccttc-------tagagggcggaattg-gggtgtga-ctccacc-tgcaccttctctgattggac
aagtattgtgtagaccaagcctcta-----ccaaagcctataaaactttgaacaaagg-aatttcatcgtc-
---gtcttttgccggtcatc-------------tttgccagtcgtcaccgctgtcgctgcccggacgtcgct
cttctcgtgctgtggccgttacatcgcctcgccggaagccttgttacatcacggagcaaac-----------
-cgcgaccttcacttgctgccggctcgacccctgatctgcttgtgcaaccgcttcaacaacaagccatcggg
tcaacacatcc--aaactcttgaaact-catcataactacaggaa-cccaggaaggacttcg-----aacac
cgccttgtccaacatcc-gtatccctatcaaccgac------------------taaggaaacccctcttca
ccgac-aaggggattccatcacgtcactgaagttgctacgttgaccaataagcttcgccgggatttcccttt
ggaccagtcgaggaaacc-a----------------------------------------------------
------------------------------------------------------------------------
------------------------------------------------------------------------
------------------------------------------------------------------------
------------------------------------------------------------------------
------------------------------------------------------------------------
------------------------------------------------------------------------
------------------------------------------------------------------------
------------------------------------------------------------------------
------------------------------------------------------------------------
------------------------------------------------------------------------
------------------------------------------------------------------------
------------------------------------------------------------------------
------------------------------------------------------------------------
------------------------------------------------------------------------
------------------------------------------------------------------------
------------------------------------------------------------------------
------------------------------------------------------------------------
------------------------------------------------------------------------
------------------------------------------------------------------------
------------------------------------------------------------------------
------------------------------------------------------------------------
------------------------------------------------------------------------
------------------------------------------------------------------------
------------------------------------------------------------------------
------------------------------------------------------------------------
------------------------------------------------------------------------
------------------------------------------------------------------------
------------------------------------------------------------------------
------------------------------------------------------------------------
------------------------------------------------------------------------
------------------------------------------------------------------------
------------------------------------------------------------------------
------------------------------------------------------------------------
------------------------------------------------------------------------
------------------------------------------------------------------------
------------------------------------------------------------------------
------------------------------------------------------------------------
------------------------------------------------------------------------
------------------------------------------------------------------------
------------------------------------------------------------------------
------------------------------------------------------------------------
------------------------------------------------------------------------
------------------------------------------------------------------------
------------------------------------------------------------------------
------------------------------------------------------------------------
------------------------------------------------------------------------
------------------------------------------------------------------------
------------------------------------------------------------------------
------------------------------------------------------------------------
------------------------------------------------------------------------
------------------------------------------------------------------------
------------------------------------------------------------------------
------------------------------------------------------------------------
------------------------------------------------------------------------
------------------------------------------------------------------------
------------------------------------------------------------------------
------------------------------------------------------------------------
------------------------------------------------------------------------
------------------------------------------------------------------------
------------------------------------------------------------------------
------------------------------------------------------------------------
------------------------------------------------------------------------
------------------------------------------------------------------------
------------------------------------------------------------------------
------------------------------------------------------------------------
------------------------------------------------------------------------
------------------------------------------------------------------------
------------------------------------------------------------------------
------------------------------------------------------------------------
------------------------------------------------------------------------
------------------------------------------------------------------------
------------------------------------------------------------------------
------------------------------------------------------------------------
------------------------------------------------------------------------
------------------------------------------------------------------------
------------------------------------------------------------------------
------------------------------------------------------------------------
------------------------------------------------------------------------
------------------------------------------------------------------------
------------------------------------------------------------------------
------------------------------------------------------------------------
------------------------------------------------------------------------
------------------------------------------------------------------------
------------------------------------------------------------------------
------------------------------------------------------------------------
------------------------------------------------------------------------
------------------------------------------------------------------------
------------------------------------------------------------------------
------------------------------------------------------------------------
------------------------------------------------------------------------
------------------------------------------------------------------------
------------------------------------------------------------------------
------------------------------------------------------------------------
------------------------------------------------------------------------
------------------------------------------------------------------------
------------------------------------------------------------------------
------------------------------------------------------------------------
-----------------------------------------------aaattacattagaacgcaagtagca
caaacaaggtttctacccattactgaatctggtgtgaattatgttt--aagtagt-aaagaatagcgaaatt
ctc--tgcttttatgg--tttctctcaggttgcaatgctaagaacttagcaaaggctagaagttaaatccac
tcagccaaaactctcctc-aaactgct--------tgtgcg----------------tgtgtgtatgtatgt
gcat-------------ttgtttg-ttttacg------tagattagtac-tttgtgttatag-agtagcaat
aaacttttgtttcgt-tttaagatccgtg-ttg-gtgtgttgtgtgctttataagttaatgcctcagcttca
gatactgttaccttgctcattaaataattagatactg-tttttatattgttattgttg--------gccacg
taataatataatataatacagaattgctttaca-ct-aaacgttct--------------------------
-----a-tttgctggacaaatactaaagttaagtgtaagctttaaataattctatgtgaatcatgttcgaat
ct---ttgattcgaatccccaaagttt-aaacatgatttaaaccaaagagctgattcttaca
>BHIKHARI|87443 chr1|(28346584..28348303)|LTR/ERV1|BHIKHARI_LTR
tgtggggagtcaacggatcgttccagaaccg-agcaagtcacagaccatgttatccttaaaagattggttgg
-tgcctaaatgtctgagctttgattt--cattttcaaagcaatccacaggcacccagcaaaaggc-aatcca
caggacgactatccagtcaacatcacagttgcgtgttaattaactttg-caccttaaaacagt---gagagg
ctctac-aatcaaaaacccaccaaaccggtttttgag----------aagtaccttttggtttgtgtgccct
-ttggcgtctgc-aaggaatacacatt-ctcaggcagacaca-gaagtgatcagata--cgcttccaaagtt
t-aatggacatttaagta----aaac--agtttatttg--agtaatgtacgt--------ttgctttatgtt
tctgtaggtttttgtgtgtacatgttccatgtgtttaac-aaaactgttatgg--atagt----------ta
ttga-gtaatagccctc---agtgacaaatgaaatctacagaatgtttgtgaaatacttcatgttt----gg
tattgattgaaagctatgaacatttcaaatgcattggtttatatgaagaa-----accatactatgaaaagt
gtcgatgttataagactttattttaaccactatgct-atcaaagcagca--------cccacaccaggtgtc
aacccggcctcc-------tagagggcagaattg-gggtgtga-ctccaccccgcaccttatctgattggac
aagtattgtgtagacccagcctcta-----ccaaagcctataaaactttgaacaaaga-aatttcatcgtc-
---gtcttttgccggtcatc-------------tttgccagtagtcaccgccgtcgctgcccggacgtcgct
cttctcgtgctgtggccgttacatcgcctcgccggaagcctcgttacatcacggagcagac-----------
-cgtgaccttcacttgctgccggctcgacccccgatctgcttgtgcaaccgcttcaacaacaagccatcggg
t---cacatcc--aaactc-tgaaact-catcctaactacaggaa-cccaggaaggacttcg-----aacgc
cgccttgtccaacatcc-gtatccctagcaaccgac------------------taaggaaacccctcttca
ccgac-aagggaattccatcacgtcactgaagttgctacgctgaccaatcagcttcgccgggatttcccttt
ggaccagtcaaggaaacc-a----------------------------------------------------
------------------------------------------------------------------------
------------------------------------------------------------------------
------------------------------------------------------------------------
------------------------------------------------------------------------
------------------------------------------------------------------------
------------------------------------------------------------------------
------------------------------------------------------------------------
------------------------------------------------------------------------
------------------------------------------------------------------------
------------------------------------------------------------------------
------------------------------------------------------------------------
------------------------------------------------------------------------
------------------------------------------------------------------------
------------------------------------------------------------------------
------------------------------------------------------------------------
------------------------------------------------------------------------
------------------------------------------------------------------------
------------------------------------------------------------------------
------------------------------------------------------------------------
------------------------------------------------------------------------
------------------------------------------------------------------------
------------------------------------------------------------------------
------------------------------------------------------------------------
------------------------------------------------------------------------
------------------------------------------------------------------------
------------------------------------------------------------------------
------------------------------------------------------------------------
------------------------------------------------------------------------
------------------------------------------------------------------------
------------------------------------------------------------------------
------------------------------------------------------------------------
------------------------------------------------------------------------
------------------------------------------------------------------------
------------------------------------------------------------------------
------------------------------------------------------------------------
------------------------------------------------------------------------
------------------------------------------------------------------------
------------------------------------------------------------------------
------------------------------------------------------------------------
------------------------------------------------------------------------
------------------------------------------------------------------------
------------------------------------------------------------------------
------------------------------------------------------------------------
------------------------------------------------------------------------
------------------------------------------------------------------------
------------------------------------------------------------------------
------------------------------------------------------------------------
------------------------------------------------------------------------
------------------------------------------------------------------------
------------------------------------------------------------------------
------------------------------------------------------------------------
------------------------------------------------------------------------
------------------------------------------------------------------------
------------------------------------------------------------------------
------------------------------------------------------------------------
------------------------------------------------------------------------
------------------------------------------------------------------------
------------------------------------------------------------------------
------------------------------------------------------------------------
------------------------------------------------------------------------
------------------------------------------------------------------------
------------------------------------------------------------------------
------------------------------------------------------------------------
------------------------------------------------------------------------
------------------------------------------------------------------------
------------------------------------------------------------------------
------------------------------------------------------------------------
------------------------------------------------------------------------
------------------------------------------------------------------------
------------------------------------------------------------------------
------------------------------------------------------------------------
------------------------------------------------------------------------
------------------------------------------------------------------------
------------------------------------------------------------------------
------------------------------------------------------------------------
------------------------------------------------------------------------
------------------------------------------------------------------------
------------------------------------------------------------------------
------------------------------------------------------------------------
------------------------------------------------------------------------
------------------------------------------------------------------------
------------------------------------------------------------------------
------------------------------------------------------------------------
------------------------------------------------------------------------
------------------------------------------------------------------------
------------------------------------------------------------------------
------------------------------------------------------------------------
------------------------------------------------------------------------
------------------------------------------------------------------------
------------------------------------------------------------------------
------------------------------------------------------------------------
------------------------------------------------------------------------
------------------------------------------------------------------------
------------------------------------------------------------------------
------------------------------------------------------------------------
------------------------------------------------------------------------
------------------------------------------------------------------------
-----------------------------------------------aaattacatcagaacacaagtagca
caaacgaggtttctatccattgctgacactggtgtgaattatgttt--aagtagt-aaagaatagcaagatt
ctc--tgcttttatgg--tttctctcaggttgcaatgctaagaacgtagcaaatgctagaagttgaatccac
tcagtcataactctcctc-aaactgct--------tgtgag----------------tgtgtgtatgtatgt
gcgt-------------ttgtttg-ttttacgtagcgttagattagtac-tttgtgttgtag-agtagcaat
aaacttttgtttcgt-tttaagatccgtg-ttg-gtgtgttgtgtgctttataagttaatgcctcagcttca
gatactgctaccttgcttaataaataattagatactg-tttttatattgttattgttg--------gccacg
ta-----ataatataatacagaattgctttaca-ct-aaacgatct--------------------------
-----a-tttgctggacaaatacttaagttaagtgtaagctttaaataattctatgtgaatcatgttcgaat
ct---ttgattcgaatccccaaagttt-aaacatgatttaaaccaaagagctgattcttaca
>BHIKHARI|2082952 chrUn_KN149748v1|c(27200..28919)|LTR/ERV1|BHIKHARI_LTR
tgtggggagtcaacggatcgttccagaaccg-aacaagccacagaccatgttatccttaaaagattggttgg
-tgcctacgagtctgag-attgattt--cattttcaaagcaatccacaggcacccagcaaaaggcaaatcca
caggatacctagccagtcaacatcacagttgcgtgttaattaacttta-caccctaaaacaat---aagagg
ctctac-aatcaaaaacccaccaaaccggtttttgag----------aagtaccttttggttcgcttgtcct
-ttggcgtctgc-aaggaatacacatt-ctcaggcagacaca-gaagcgatcagaaa--cgcttccaaagtt
t--atggacatacagtaa----aact-gtgtttatttg--agtaatgtatgt--------ttgctttatgtt
tctgtaggtttttgtgtgtacatgttccatgtgtttaac-aaaactgttatag--atagt----------tc
ttga-gtaatagccctc---agcgacaaatgaaatctacagaatgtttgtgaaatacttcatgttt----gg
tattgattgaaagctaggaacatttcaaatgcattggtttatataaagaa-----accatactatgaaaagt
gtcgatgttataagactttattttaaccactatgct-atcaaagcagca--------tccacaccaggtgtc
aacccggcctcc-------tagagggcagaattg-gggtgtga-ctccaccccgcaccttatctgattggac
aagtattgtgtagacccagcctcta-----ccaaagcctataaaactttgaacaaagg-aatttcatcgtc-
---gtcttttgccggtcatc-------------tttgccagtcgtcaccgccatcgctgcccggacgtcgct
cttctcgtgctgtggccgttacatcgcctcgccggaagcctcgttacatcacggagcagac-----------
-cgcgaccttcacttgctgccggctcgacccccgatctgcttgtgcaaccgcttcaacaacaagccatcggg
tcaacacatcc--aaactc-tgaaact-cagtctaactacaggaa-cccaggaaggacttcg-----aacgc
cgctttgtccaacatcc-gtatccctagcaaccgac------------------taaggaaacccctcttca
ccgac-aagggaattccaacacgtcactgaagttgctacgctgaccaatcagcttcgccgggatttcccttt
ggaccagtcgaggaaacc--aaattacatcagaacgcaagtagcacaaacaaggtttctatcccttgctgac
tctggtgtgaattatgtttaagtagtaaagaatagcgaaattctctgcttttatggtttctctcaggttgca
atgctaagaacttagcaaaggctagaagttaaatccactcagtcaaaactctcctcaaactgcttgtgcgtg
t-----------------------------------------------------------------------
------------------------------------------------------------------------
------------------------------------------------------------------------
------------------------------------------------------------------------
------------------------------------------------------------------------
------------------------------------------------------------------------
------------------------------------------------------------------------
------------------------------------------------------------------------
------------------------------------------------------------------------
------------------------------------------------------------------------
------------------------------------------------------------------------
------------------------------------------------------------------------
------------------------------------------------------------------------
------------------------------------------------------------------------
------------------------------------------------------------------------
------------------------------------------------------------------------
------------------------------------------------------------------------
------------------------------------------------------------------------
------------------------------------------------------------------------
------------------------------------------------------------------------
------------------------------------------------------------------------
------------------------------------------------------------------------
------------------------------------------------------------------------
------------------------------------------------------------------------
------------------------------------------------------------------------
------------------------------------------------------------------------
------------------------------------------------------------------------
------------------------------------------------------------------------
------------------------------------------------------------------------
------------------------------------------------------------------------
------------------------------------------------------------------------
------------------------------------------------------------------------
------------------------------------------------------------------------
------------------------------------------------------------------------
------------------------------------------------------------------------
------------------------------------------------------------------------
------------------------------------------------------------------------
------------------------------------------------------------------------
------------------------------------------------------------------------
------------------------------------------------------------------------
------------------------------------------------------------------------
------------------------------------------------------------------------
------------------------------------------------------------------------
------------------------------------------------------------------------
------------------------------------------------------------------------
------------------------------------------------------------------------
------------------------------------------------------------------------
------------------------------------------------------------------------
------------------------------------------------------------------------
------------------------------------------------------------------------
------------------------------------------------------------------------
------------------------------------------------------------------------
------------------------------------------------------------------------
------------------------------------------------------------------------
------------------------------------------------------------------------
------------------------------------------------------------------------
------------------------------------------------------------------------
------------------------------------------------------------------------
------------------------------------------------------------------------
------------------------------------------------------------------------
------------------------------------------------------------------------
------------------------------------------------------------------------
------------------------------------------------------------------------
------------------------------------------------------------------------
------------------------------------------------------------------------
------------------------------------------------------------------------
------------------------------------------------------------------------
------------------------------------------------------------------------
------------------------------------------------------------------------
------------------------------------------------------------------------
------------------------------------------------------------------------
------------------------------------------------------------------------
------------------------------------------------------------------------
------------------------------------------------------------------------
------------------------------------------------------------------------
------------------------------------------------------------------------
------------------------------------------------------------------------
------------------------------------------------------------------------
------------------------------------------------------------------------
------------------------------------------------------------------------
------------------------------------------------------------------------
------------------------------------------------------------------------
------------------------------------------------------------------------
------------------------------------------------------------------------
------------------------------------------------------------------------
------------------------------------------------------------------------
------------------------------------------------------------------------
------------------------------------------------------------------------
------------------------------------------------------------------------
------------------------------------------------------------------------
------------------------------------------------------------------------
------------------------------------------------------------------------
------------------------------------------------------------------------
------------------------------------------------------------------------
------------------------------------------------------------------------
------------------------------------------------------------------------
------------------------------------------------------------------------
------------------------------------------------------------------------
----------------------------------------g----------------tgtgtgtatgtatgt
gcgt-------------ttgtttg-ttttatg------tagattagtac-tttgtgttatag-agtagcaat
aaacttttgtttcgt-tttaagatccgtg-ttg-gtgtgttgtgtgctttataagttaatgcctcagcttca
gatactgctaccttgcttaataaataattagatactg-tttttatattgttattgttg--------gccacg
ta-----ataatataatacaggattgctttaca-ct-aaacgttct--------------------------
-----a-tttgctggacaaatacttaagttaagtgtaagcttaaaataattctatgtgaatcatgttcgaat
ct---ttgattcgaatccccaaagttt-aaacatgatttaaaccaaagagctgattcttaca
>BHIKHARI|881129 chr19|(17596479..17598197)|LTR/ERV1|BHIKHARI_LTR
------------------------------------------------------------------------
------------------------------------------------------------------------
------------------------------------------------------------------------
------------------------------------------------------------------------
------------------------------------------------------------------------
------------------------------------------------------------------------
------------------------------------------------------------------------
------------------------------------------------------------------------
------------------------------------------------------------------------
------------------------------------------------------------------------
------------------------------------------------------------------------
------------------------------------------------------------------------
------------------------------------------------------------------------
------------------------------------------------------------------------
------------------------------------------------------------------------
------------------------------------------------------------------------
------------------------------------------------------------------------
------------------------------------------------------------------------
------------------------------------------------------------------------
------------------------------------------------------------------------
------------------------------------------------------------------------
------------------------------------------------------------------------
------------------------------------------------------------------------
------------------------------------------------------------------------
------------------------------------------------------------------------
------------------------------------------------------------------------
------------------------------------------------------------------------
------------------------------------------------------------------------
------------------------------------------------------------------------
------------------------------------------------------------------------
------------------------------------------------------------------------
------------------------------------------------------------------------
------------------------------------------------------------------------
------------------------------------------------------------------------
------------------------------------------------------------------------
------------------------------------------------------------------------
------------------------------------------------------------------------
------------------------------------------------------------------------
------------------------------------------------------------------------
------------------------------------------------------------------------
------------------------------------------------------------------------
------------------------------------------------------------------------
------------------------------------------------------------------------
------------------------------------------------------------------------
------------------------------------------------------------------------
------------------------------------------------------------------------
------------------------------------------------------------------------
------------------------------------------------------------------------
------------------------------------------------------------------------
------------------------------------------------------------------------
------------------------------------------------------------------------
------------------------------------------------------------------------
------------------------------------------------------------------------
------------------------------------------------------------------------
------------------------------------------------------------------------
------------------------------------------------------------------------
------------------------------------------------------------------------
------------------------------------------------------------------------
------------------------------------------------------------------------
------------------------------------------------------------------------
------------------------------------------------------------------------
------------------------------------------------------------------------
------------------------------------------------------------------------
------------------------------------------------------------------------
------------------------------------------------------------------------
------------------------------------------------------------------------
------------------------------------------------------------------------
------------------------------------------------------------------------
------------------------------------------------------------------------
------------------------------------------------------------------------
------------------------------------------------------------------------
------------------------------------------------------------------------
------------------------------------------------------------------------
------------------------------------------------------------------------
------------------------------------------------------------------------
------------------------------------------------------------------------
------------------------------------------------------------------------
------------------------------------------------------------------------
------------------------------------------------------------------------
------------------------------------------------------------------------
------------------------------------------------------------------------
------------------------------------------------------------------------
------------------------------------------------------------------------
------------------------------------------------------------------------
------------------------------------------------------------------------
------------------------------------------------------------------------
------------------------------------------------------------------------
------------------------------------------------------------------------
------------------------------------------------------------------------
------------------------------------------------------------------------
------------------------------------------------------------------------
------------------------------------------------------------------------
------------------------------------------------------------------------
------------------------------------------------------------------------
------------------------------------------------------------------------
------------------------------------------------------------------------
------------------------------------------------------------------------
------------------------------------------------------------------------
------------------------------------------------------------------------
------------------------------------------------------------------------
----------------------------tgttgtgagtcaacggatcgttccagaaccgaacaagccacaga
ccatgttatccttaaaagattggttggtgcctacatgtctgagctttgattttattttcaaagcaatccaca
ggcacccagcaaaaggc-aatccacaggatgactatccagtcaacatcacagttgcgtgttaattaacttta
caccttaaagcaataagaggctctacaatcaaaaacccaccaaaccggtttttgagaagtaccttttggttc
gcgtgtcctttggcgtctgcaaggaatacacattctcaggcagacacagaagcgatcagaaacgcttccaaa
gtttaatggacatacagtaaaactgtgtttatttgagtaatgtatgtttgctttatgtttctgtaggttttt
gtgtgtacatgttccatgtgtttaacaaaactgttatagatagttcttgagtaatagccctcagtgacaaat
gaaatctacagaatgtttatgaaatacttcatgtttggtattgattgaaagctaggaaagtttcaaatgcat
tggtttatatgaagaaaccatattatgaaaggtgtccatgttatgagactttattttaacaactatgctatc
aaagcagcaccgacacaatttgctaacccggctttctagagggcggaattggggtgtgactccaccctgcac
cttctctgattggacaagtattgtgtagacccagcctctaccaaagcctataaaactttgaacaaaggaatt
tcatcgtcgtcttttgccggtcatctttgtcagtcgtcaccgccgtcgctgcccggacgtcgctcttctcgt
gctgtggccgttacatcgcctcgccggaagcctcgttacatcacggagcagaccgcgaccttcacttgctgc
cggctcgacccccgatctgcttgtgcaaccgcttcaacaacaagccattgggtcaacacatccaaactctga
aacccatcataactacaggaacccaggaaggacttcgaacgccgccttgtccaacatccgtatccctagcaa
ccgactaaggaaacccctcttcaccgacaagggaattccatc-catcactgaagttgc-----tacgctgac
caatcagcttcgccgggatttccctttggaccagtcgagaaaacc-aaaattacatcagaacgcaagtagca
caaacaaggtttctacccattactgaatctggtgtgaattatgttt--aagtagt-aaagaatagcaaaatt
ctc--tgcttttatggtatctctctcaggttacaatgctaagaacttagcaaaggctagaagttgaatccac
tcagtcaaaactctcctc-aaactgct--------tgtgcg----------------tgtgtatatgtatgt
gcat-------------ttgtttg-ttttacg------tagattagtac-tttgtgttatag-agtagcaat
aaacttttgtttcgt-tttaagatccgtg-ttg-gtgtgttgtgtgctttataagttaatgcctcagcttca
gatactgctaccttgcttaataaataattagatactg-tttttacattgttattgttg--------gccaca
ta-----ataatataatacagaattgctttaca-ct-aaacgttct--------------------------
-----a-tttgctggacaaatacttaagttaagtgtaagctttaaataattctatgtgaatcatgttcgaat
ct---ttgatttgaatccccaaagttt-aaacatgatttaaaccaaagagctgattcttaca
>BHIKHARI|1195149 chr22|(26421721..26423439)|LTR/ERV1|BHIKHARI_LTR
tgtagtgagtcaacggatcgttccagaaccg-aacaagccacagaccatgttatccttaaaagattggttgg
-tgcctacgagtctgag-attgattt--cattttcaaagcaatccacaggcacccagcaaaaggcaaatcca
caggatacctagccagtcaacatcacagttgcgtgttaattaacttta-caccctaaaacaat---aagagg
ctctac-aatcaaaaacccaccaaaccggtttttgag----------aagtaccttttggttcgcgtgtcct
-ttggcgtctgc-aaggaatacacatt-ctcaggcagacaca-gaagcgatcagaaa--cgcttccaaagtt
t-aatggacat-------------------------------------------------------------
------------------------------------------------------------------------
------------------------------------------------------------------------
------------------------------------------------------------------------
------------------------------------------------------------------------
------------------------------------------------------------------------
------------------------------------------------------------------------
------------------------------------------------------------------------
------------------------------------------------------------------------
------------------------------------------------------------------------
------------------------------------------------------------------------
------------------------------------------------------------------------
------------------------------------------------------------------------
------------------------------------------------------------------------
------------------------------------------------------------------------
------------------------------------------------------------------------
------------------------------------------------------------------------
------------------------------------------------------------------------
------------------------------------------------------------------------
------------------------------------------------------------------------
------------------------------------------------------------------------
------------------------------------------------------------------------
------------------------------------------------------------------------
------------------------------------------------------------------------
------------------------------------------------------------------------
------------------------------------------------------------------------
------------------------------------------------------------------------
------------------------------------------------------------------------
------------------------------------------------------------------------
------------------------------------------------------------------------
------------------------------------------------------------------------
------------------------------------------------------------------------
------------------------------------------------------------------------
------------------------------------------------------------------------
------------------------------------------------------------------------
------------------------------------------------------------------------
------------------------------------------------------------------------
------------------------------------------------------------------------
------------------------------------------------------------------------
------------------------------------------------------------------------
------------------------------------------------------------------------
------------------------------------------------------------------------
------------------------------------------------------------------------
------------------------------------------------------------------------
------------------------------------------------------------------------
------------------------------------------------------------------------
------------------------------------------------------------------------
------------------------------------------------------------------------
------------------------------------------------------------------------
------------------------------------------------------------------------
------------------------------------------------------------------------
------------------------------------------------------------------------
------------------------------------------------------------------------
------------------------------------------------------------------------
------------------------------------------------------------------------
------------------------------------------------------------------------
------------------------------------------------------------------------
------------------------------------------------------------------------
------------------------------------------------------------------------
------------------------------------------------------------------------
------------------------------------------------------------------------
------------------------------------------------------------------------
------------------------------------------------------------------------
------------------------------------------------------------------------
------------------------------------------------------------------------
------------------------------------------------------------------------
------------------------------------------------------------------------
------------------------------------------------------------------------
------------------------------------------------------------------------
------------------------------------------------------------------------
------------------------------------------------------------------------
------------------------------------------------------------------------
------------------------------------------------------------------------
------------------------------------------------------------------------
------------------------------------------------------------------------
------------------------------------------------------------------------
----------------------------------------------------------acagtaaaactgt-
------------------------------------------------------------------------
------------------------------------------------------------------------
------------------------------------------------------------------------
------------------------------------------------------------------------
------------------------------------------------------------------------
------------------------------------------------------------------------
------------------------------------------------------------------------
------------------------------------------------------------------------
------------------------------------------------------------------------
------------------------------------------------------------------------
------------------------------------------------------------------------
------------------------------------------------------------------------
------------------------------------------------------------------------
------------------------------------------------------------------------
------------------------------------------------------------------------
------------------------------------------------------------------------
------------------------------------------------------------------------
------------------------------------------------------------------------
------------------------------------------------------------------------
------------------------------------------------------------------------
------------------------------------------------------------------------
------------------------------------------------------------------------
------------------------------------------------------------------------
--------------------------gtttatttgagtaatgtatgtttgctttatgtttctgtaggttttt
gtgtgtacatgttccatgtgtttaacaaaactgttatagatagttcttgagtaatagccctcagtgacaaat
gaaatctacagaatgtttatgacatacttcatgtttggtattgattgaaagctaggaaagtttcaaatgcat
tggtttatatgaagaaaccatattatgaaaggtgtccatgttatgagactttattttaacaactatgctatc
aaagcagcaccaacacaatttgtcaacccggccttctagagggcagaattggggtgtgactccaccccgcac
cttctctgattggacaagtattgtgtagacccagcctctaccaaagcctataaaactttgaacaaaggaatt
tcattgtcgtcttttgccggtcatccttgccagtcgtcaccgccgtcgctgcccggacgtcgctcttctcgt
gctgtggccgttacatcgcctcgccggaagcctcgttacatcacggagcagaccgcgaccttcacttgctgc
cggctcgacccccgatctgcttgtgcaaccgcttcaacaacaagccatcgggtcaacacatccaaattctga
aactcatcataactacaggaacccaggaaggacttcgaacgccgctttgtccaacatccgtatccctagcaa
ccgactaaggaaacccctcttcaccgacaagggaattccatcacgtcactgaagttgc-----tacgctgac
caatcagcttcgccgggatttccctttggaccagtcgaggaaaccaaaaattacatcagaacgcaagtagca
caaacaaggtttctacccattactgaatctggtgtgaattatgttt--aagtagt-aaagaatagcaaattt
ctc--tgcttttatgg--tttctctcaggttgcaatgctaagaacttagcaaaggctagaagttgaatccac
tcagtcaaaactctcctc-aaactgct--------tgtgcg----------------tgtgtgtatgtatgt
tcat-------------ttgtttg-ttttacg------tagattagtac-tttgtgttatag-agtagcaat
aaacttttgtttcgt-tttaagatccgtg-ttg-gtgtgttgtgtgctttataagttaatgcctcagcttca
gatactgctaccttgcttaataaataattagatactg-tttttatattgttattgttg--------gccacg
ta-----ataatataatacagaattgctttaca-ct-aaacgttct--------------------------
-----a-tttgctggtcaaatacttaagttaagtgtaagctttaaataattctatgtgaatcatgttcgaat
ct---ttgattcgaatccccaaagttt-aaacatgatttaaaccaaagagctgattcttaca
>BHIKHARI|805028 chr18|(31313682..31315400)|LTR/ERV1|BHIKHARI_LTR
tgtagagagtcaacggatcgttccagaaccg-aacaagccacagaccatgttatccttaaaagattggttgg
-tgcctaaatgtctgagctttgattt--cattttcaaagcaatccacaggcacccagcaaaaggc-aatcca
caggataactagccagtcaacatcacagttgcgtgttaataaacttta-caccttaaaacaat---aagagg
ctctac-aatcaaaaacccaccaaaccggtttttgag----------aagtaccttttggtttgcgtgccct
-ttggcatctgc-aaggaatacatatt-ctcaggcagacaca-gaagcgattagaaa--cgcttccagagtt
t-aatggacatacagta-----aaactgtgtttatttg--agtaatgtatgt--------ttgctttatgtt
tctgtaggtttttgtgtgtacatgttccatgtgtttaac-aaaactgttatgg--atagt----------ta
ttga-gtaatagccctc---agtgacaaatgaaatctacagaatgtttatgaaatacttcatgttt----gg
tattgattgaaagctaggaacatttcaaatgcattggtttatatgaagaa-----accatactatgaaaagt
gtccatgttatgagactttattttaaccactatgct-atcaaagcagca--------ccgacacaatttgtc
aacccggccttc-------tagagggcagaaatg-gggtgtga-ctccaccccgcaccttctctgattggac
aagtattgtgtagacccagcctcta-----ccaaagcctataaaactttgaacaaagg-aatttcatcgtc-
---gtcttttgccggtcatc-------------tttgccagtcgtcaccgccgtcgctgcccggacgtcgct
cttctcgtgctgtggccgttacatcgcctcgccggaagcctcgttacatcacggagcagac-----------
-cgcgaccttcacttgctgccggctcgacccccgatctgcttgtgcaaccgcttcaacaacaagccattggg
tcaacacatcc--aaactc-tgaaact-catcctaaatacaggaa-cccaggaaggacttcg-----aacgc
cgccttgtccaacatct-gtatccctagcaaccgac------------------taaggaaacccctcttca
ccgac-aagggaattccatcacgtcactgaagttgctacgctgaccaatcagcttcgccgggatttcccttt
ggaccagtcaaggaaaccaa----------------------------------------------------
------------------------------------------------------------------------
------------------------------------------------------------------------
------------------------------------------------------------------------
------------------------------------------------------------------------
------------------------------------------------------------------------
------------------------------------------------------------------------
------------------------------------------------------------------------
------------------------------------------------------------------------
------------------------------------------------------------------------
------------------------------------------------------------------------
------------------------------------------------------------------------
------------------------------------------------------------------------
------------------------------------------------------------------------
------------------------------------------------------------------------
------------------------------------------------------------------------
------------------------------------------------------------------------
------------------------------------------------------------------------
------------------------------------------------------------------------
------------------------------------------------------------------------
------------------------------------------------------------------------
------------------------------------------------------------------------
------------------------------------------------------------------------
------------------------------------------------------------------------
------------------------------------------------------------------------
------------------------------------------------------------------------
------------------------------------------------------------------------
------------------------------------------------------------------------
------------------------------------------------------------------------
------------------------------------------------------------------------
------------------------------------------------------------------------
------------------------------------------------------------------------
------------------------------------------------------------------------
------------------------------------------------------------------------
------------------------------------------------------------------------
------------------------------------------------------------------------
------------------------------------------------------------------------
------------------------------------------------------------------------
------------------------------------------------------------------------
------------------------------------------------------------------------
------------------------------------------------------------------------
------------------------------------------------------------------------
------------------------------------------------------------------------
------------------------------------------------------------------------
------------------------------------------------------------------------
------------------------------------------------------------------------
------------------------------------------------------------------------
------------------------------------------------------------------------
------------------------------------------------------------------------
------------------------------------------------------------------------
------------------------------------------------------------------------
------------------------------------------------------------------------
------------------------------------------------------------------------
------------------------------------------------------------------------
------------------------------------------------------------------------
------------------------------------------------------------------------
------------------------------------------------------------------------
------------------------------------------------------------------------
------------------------------------------------------------------------
------------------------------------------------------------------------
------------------------------------------------------------------------
------------------------------------------------------------------------
------------------------------------------------------------------------
------------------------------------------------------------------------
------------------------------------------------------------------------
------------------------------------------------------------------------
------------------------------------------------------------------------
------------------------------------------------------------------------
------------------------------------------------------------------------
------------------------------------------------------------------------
------------------------------------------------------------------------
------------------------------------------------------------------------
------------------------------------------------------------------------
------------------------------------------------------------------------
------------------------------------------------------------------------
------------------------------------------------------------------------
------------------------------------------------------------------------
------------------------------------------------------------------------
------------------------------------------------------------------------
------------------------------------------------------------------------
------------------------------------------------------------------------
------------------------------------------------------------------------
------------------------------------------------------------------------
------------------------------------------------------------------------
------------------------------------------------------------------------
------------------------------------------------------------------------
------------------------------------------------------------------------
------------------------------------------------------------------------
------------------------------------------------------------------------
------------------------------------------------------------------------
------------------------------------------------------------------------
------------------------------------------------------------------------
------------------------------------------------------------------------
------------------------------------------------------------------------
------------------------------------------------------------------------
------------------------------------------------------------------------
------------------------------------------------------------------------
------------------------------------------------------------------------
-----------------------------------------------aa-ttacagcagaacgcaagtagca
caaacaaggtttctacccattactgaatctggtgtgaatgatgttt--aagtagt-aaagaatagcaaaatt
ctc--tgcttttatgg--tttctctcaggttgcaatgctaagaacttagcaaaggctagaagttaaatccac
tcagtcaaaactctcctc-aaactgct--------tgtgcg----------------tgtgtgtatgtatgt
gcgt-------------ttgtttg-ttgtacg------tagattagtac-tttgtgttatag-agtagcaat
aaacttctgtttcgt-tttaagatccgtg-ttg-gtgtgttgtgtgctttataagttaatgcctcagcttca
gatactgctaccttgcttattaaataattagatactg-tttttatattgttattgttg--------gccacg
ta-----ataatataatacaggattgctttaca-ctaaaacattct--------------------------
-----a-tttgctggacaaatgcttaagttaagtgtaagctttaaataattctatgtgaatcatgttcgaat
ct---ttgattcgaatccccaaagttt-aaacatgatttaaaccaaagagctgattcttaca
>BHIKHARI|1574337 chr4|(71517168..71518886)|LTR/ERV1|BHIKHARI_LTR
tgtagggagtcaacggatcgttccagaaccgaaacaagtcacagactatatttttcttaaaagattggttgg
-tgcctaaatgtctgagctttgattt--cattttcaaagcaatccacaggcacccagcaaaaggcaaatcca
caggataactagccagtcaacatcacagttgcgtgttaattaacttta-caccttaaaacaat---aagagg
ctctac-aatcaaaaacccaccaaaccggtttttgag----------aagtaccttttggttcgcgtgtcct
-ttagcgtctgc-aaggaatacacatt-ctcaggcagacaca-gaagcgatcagaaa--cgcttgcaaagtt
t-aatggacatacagta-----aaactgtgtttatttg--agtaatgtacgt--------ttgctttatgtt
tctgtaggtttttgtgtgtacatgttccatgtgtttaac-aaaactgttatag--atagt----------tc
ttga-gtaatagccctc---agtgacaaatgaaatctacagaatgtttatgaaatacttcatgttt----gg
tattaattgaaagctaggaaagtttcaaatgcattggtttatatgaagaa-----accatattatgaaaggt
gtccatgttatgagactttattttaacaactatgct-atcaaagcagca--------ccgacacaatttgct
aacccggccttc-------tagagggcggaattg-gtgtgtga-ctccaccctgcaccttctctgattggac
aagtattgtgtagacccagcctcta-----ccaaagcctat-aaactttgaactagga-aatttcatcgtc-
---gtcttttgccggtcatc-------------tttgccagtcgtcaccgccgtcgctgcccggacgttgct
cttctcgtgctgtggccgttacatcgcctcgccggaagcctcgttacatcacagagcagac-----------
-cgcgaccttcacttgctgccggctcgacccccgatctgcttgtgcaaccgcttcaacaacaagccatcggg
tcaacacatcc--aaactc-tgaaact-catcataactacaggaa-cccaggaaggacttcg-----aacgc
cgccttgtccaacatcc-gtatccctagcaaccgac------------------taaggaaacccctcttca
cagac-aagggaattccatcacgtcactgaagttgctacgctgaccaatcagcttcgccgggatttcccttt
ggaccagtcgaggaaaccaa----------------------------------------------------
------------------------------------------------------------------------
------------------------------------------------------------------------
------------------------------------------------------------------------
------------------------------------------------------------------------
------------------------------------------------------------------------
------------------------------------------------------------------------
------------------------------------------------------------------------
------------------------------------------------------------------------
------------------------------------------------------------------------
------------------------------------------------------------------------
------------------------------------------------------------------------
------------------------------------------------------------------------
------------------------------------------------------------------------
------------------------------------------------------------------------
------------------------------------------------------------------------
------------------------------------------------------------------------
------------------------------------------------------------------------
------------------------------------------------------------------------
------------------------------------------------------------------------
------------------------------------------------------------------------
------------------------------------------------------------------------
------------------------------------------------------------------------
------------------------------------------------------------------------
------------------------------------------------------------------------
------------------------------------------------------------------------
------------------------------------------------------------------------
------------------------------------------------------------------------
------------------------------------------------------------------------
------------------------------------------------------------------------
------------------------------------------------------------------------
------------------------------------------------------------------------
------------------------------------------------------------------------
------------------------------------------------------------------------
------------------------------------------------------------------------
------------------------------------------------------------------------
------------------------------------------------------------------------
------------------------------------------------------------------------
------------------------------------------------------------------------
------------------------------------------------------------------------
------------------------------------------------------------------------
------------------------------------------------------------------------
------------------------------------------------------------------------
------------------------------------------------------------------------
------------------------------------------------------------------------
------------------------------------------------------------------------
------------------------------------------------------------------------
------------------------------------------------------------------------
------------------------------------------------------------------------
------------------------------------------------------------------------
------------------------------------------------------------------------
------------------------------------------------------------------------
------------------------------------------------------------------------
------------------------------------------------------------------------
------------------------------------------------------------------------
------------------------------------------------------------------------
------------------------------------------------------------------------
------------------------------------------------------------------------
------------------------------------------------------------------------
------------------------------------------------------------------------
------------------------------------------------------------------------
------------------------------------------------------------------------
------------------------------------------------------------------------
------------------------------------------------------------------------
------------------------------------------------------------------------
------------------------------------------------------------------------
------------------------------------------------------------------------
------------------------------------------------------------------------
------------------------------------------------------------------------
------------------------------------------------------------------------
------------------------------------------------------------------------
------------------------------------------------------------------------
------------------------------------------------------------------------
------------------------------------------------------------------------
------------------------------------------------------------------------
------------------------------------------------------------------------
------------------------------------------------------------------------
------------------------------------------------------------------------
------------------------------------------------------------------------
------------------------------------------------------------------------
------------------------------------------------------------------------
------------------------------------------------------------------------
------------------------------------------------------------------------
------------------------------------------------------------------------
------------------------------------------------------------------------
------------------------------------------------------------------------
------------------------------------------------------------------------
------------------------------------------------------------------------
------------------------------------------------------------------------
------------------------------------------------------------------------
------------------------------------------------------------------------
------------------------------------------------------------------------
------------------------------------------------------------------------
------------------------------------------------------------------------
------------------------------------------------------------------------
------------------------------------------------------------------------
------------------------------------------------------------------------
------------------------------------------------------------------------
-----------------------------------------------aa-tgacatcagaacgcaagtagca
caaacaaggtttctacccattactgaatctggtgtgaattatgttt--aagtagt-aaagaatagcgaaatt
ctc--tgcttttatgg--tttctctcaggttgcaatgctaagaacttagcaaaggctagaagttaaatccac
tcagtcaaaactctcctc-aaactgct--------tgtgcg----------------tgtgtgtatgtatgt
gcat-------------ttgtttg-ttttacg------tagattagtac-tttgtgttatag-agtagcaat
aaacttttgtttggt-tttaagatccgtg-ttg-gtgtgttgtgtgctttataagttaatgcctcagcttca
gatactgctaccttgctcattaaataattagatactg-tttttatattgttattgttg--------gccacg
ta-----ataatataatacagaactgctttaca-ct-aaacgttct--------------------------
-----a-tttgctggacaaatacttaagttaagtgtaagctttatataattctatgtgaatcatgttcgaat
ct---ttgattcgaattcccaaagttt-aaacatgatttaaaccaaagagctgattcttaca
>BHIKHARI|1574329 chr4|(41907704..41909422)|LTR/ERV1|BHIKHARI_LTR
tgtagtgagtcaacggatcgttccagaaccg-aacaagccacagaccatgttatccttaaaagattggttgg
-tgcctaaatgtctgagctttgattt--cattttcaaagcaatccacaggcacccagcaaaaggc-aatcca
caggaaaactagccagtcaacatcacagttgcgtgttaattaactttacccccttaaaacaat---aagagg
ctctac-aatcaaaaacccaccaaaccggtttttgag----------aagtaccttttggttcgcgtgtcct
-ttggcgtctgc-aaggaatacacatt-ctcaggcagacaca-gaagcgatcagaag--tgcttgcaaagtt
t-aatggacatttaagta----aaac--agtttatttg--agtaatgtacgt--------ttgctttatgtt
tctgtaggtttttgtgtgtacatgttccatgtgtttaac-aaaactgttatgg--atagt----------ta
atga-gtaatagccctt---agtgataaatgaaatctacagaatgtttgtgaaatacttcatgttt----gg
tatcgattgaaagctaggaacatttcatatgcattggtttatatgaagaa-----accatactatgaaaagt
gtcgacgttataagactttattttaaccactatgct-atcaaagcagca--------cccacaccaggtgtc
aacccggcctcc-------tagagggcagaattg-gggtgtga-ctccaccccgcaccttatctgattggac
aagcattgtgtagacccagcatcta-----ccaaagcctataaaactttaaacaaagg-aatttcatcgtc-
---gtcttttgccggtcatc-------------tttgccagtcgtcaccgccgtcgctgcccggacgtcgct
cttctcgtgctgtggccgttacatcgcctcgctggaagcctcgttacatcacggagcagac-----------
-cgcgaccttcacttgctgccggctcgacccccgatctgcttgtgcaaccgcttcaacaacaagccatcggg
tcaacacatcc--aaactc-tgaaact-catcataactacaggaa-cccaggaaggacttcg-----aacgc
cgccttgtccaacatcc-gtatccctagcaaccgac------------------taaggaaacccctcttca
[truncated: 720,574 more chars]
