# Supplementary material for: Gag proteins encoded by endogenous retroviruses are required for zebrafish development
Source: bioRxiv. 2024 Mar 25:2024.03.25.586437. Preprint. [Version 1] doi: 10.1101/2024.03.25.586437 (PMC10996621; doi:10.1101/2024.03.25.586437)
Supplement: Supplement 3 [file media-3.gz › supp_data_1/BHIKHARI_2_1000_9350.partitions.nwk]

(BHIKHARI-2|1574117:0.0108135944,((BHIKHARI-2|804944:0.0096608263,BHIKHARI-2|975289:0.0177894355)92.2/81:0.0027713086,(((((BHIKHARI-2|1574115:0.0120817522,((BHIKHARI-2|1268503:0.0065927585,(BHIKHARI-2|1195130:0.0495784607,BHIKHARI-2|1574172:0.0171714744)91.9/56:0.0053703429)87.6/53:0.0016496378,BHIKHARI-2|2079438:0.0253771843)40.2/50:0.0007734303)99.2/51:0.0028041602,((((BHIKHARI-2|2119458:0.0045502768,BHIKHARI-2|1195129:0.0335635686)10.9/93:0.0006409118,(BHIKHARI-2|1574175:0.0012706693,BHIKHARI-2|1574164:0.0025372722)100/100:0.0255109714)92/62:0.0047266275,(((((((((((((((((((BHIKHARI-2|1574144:0.0309965622,BHIKHARI-2|1574180:0.0147112369)71.7/99:0.0298577124,(BHIKHARI-2|1574189:0.0457469323,BHIKHARI-2|1574138:0.0228069238)57.1/93:0.0105462436)99.7/100:0.0520963565,BHIKHARI-2|1574127:0.0408948955)96.8/100:0.0278436956,(BHIKHARI-2|2102237:0.0370010555,BHIKHARI-2|2090686:0.0425447786)99.9/100:0.0304286032)99.9/100:0.1086886663,BHIKHARI-2|1574226:0.1834153273)87.8/62:0.0373101346,((((((BHIKHARI-2|1574182:0.0017096732,BHIKHARI-2|1574160:0.0000029711)16.4/99:0.0011569186,BHIKHARI-2|1574151:0.0022283117)75.7/100:0.0011464849,(BHIKHARI-2|1574131:0.0000020093,BHIKHARI-2|2077861:0.0000026106)86.7/100:0.0019511252)99.5/100:0.0143668904,BHIKHARI-2|1574200:0.0058495586)93.8/99:0.0096575580,BHIKHARI-2|2106759:0.0047554358)78.7/97:0.0141481785,BHIKHARI-2|2073943:0.2797650544)51.9/52:0.0064603885)87.1/91:0.0214843601,(BHIKHARI-2|1488919:0.0385375038,BHIKHARI-2|2087415:0.0474453020)100/100:0.0905245027)91.2/92:0.0265742892,BHIKHARI-2|804956:0.1319690987)85.3/88:0.0295565368,BHIKHARI-2|475263:0.1420853538)84.1/80:0.0174184892,(((((BHIKHARI-2|1574178:0.0109044516,BHIKHARI-2|1574199:0.0139651693)85.3/70:0.0023183223,BHIKHARI-2|1574190:0.0016238896)86.5/70:0.0042073431,BHIKHARI-2|1574210:0.0090478526)93/99:0.0089422161,BHIKHARI-2|1574158:0.0251222279)99.8/100:0.0238095083,(((((BHIKHARI-2|1574156:0.0147744693,(BHIKHARI-2|1574152:0.0169571193,((BHIKHARI-2|1574183:0.0032358660,BHIKHARI-2|2115721:0.0032107121)100/100:0.0138993460,BHIKHARI-2|1574154:0.0121392886)71.7/100:0.0013850933)6.1/93:0.0012289764)30/97:0.0015519287,(BHIKHARI-2|1574208:0.0215331232,BHIKHARI-2|1574185:0.0091118277)97.7/100:0.0101387577)89.8/100:0.0069877134,BHIKHARI-2|1574186:0.0104654739)95.5/100:0.0093161207,BHIKHARI-2|2086424:0.0282243197)99.4/100:0.0245434160,BHIKHARI-2|2077230:0.0195687318)93.2/99:0.0140889925)100/97:0.0732709172)49.6/45:0.0125699109,BHIKHARI-2|1574191:0.0975853121)73.6/38:0.0105042991,(((BHIKHARI-2|1488909:0.0549151845,((((((BHIKHARI-2|1488908:0.1683401467,((((((BHIKHARI-2|804947:0.1819043099,BHIKHARI-2|550674:0.1653345432)95/98:0.0259613686,(BHIKHARI-2|1985549:0.2033327310,BHIKHARI-2|804958:0.1773526101)84.6/97:0.0477207972)80.3/52:0.0129687018,(((BHIKHARI-2|1785028:0.2575669417,(BHIKHARI-2|881086:0.3327101295,BHIKHARI-2|1985554:0.3293356349)77.4/88:0.0559296718)30.4/66:0.0200647505,(BHIKHARI-2|309582:0.1394962023,BHIKHARI-2|475261:0.2753238676)49/84:0.0167419266)93.5/85:0.0299890418,((BHIKHARI-2|638286:0.1866505481,(BHIKHARI-2|1574224:0.5514156985,(BHIKHARI-2|1898206:0.1981657839,BHIKHARI-2|804946:0.2159262061)57.6/100:0.0239294704)12.4/89:0.0203698944)85.5/84:0.0151751703,(BHIKHARI-2|2073945:0.2018743350,(BHIKHARI-2|160030:0.2035829785,BHIKHARI-2|1690426:0.3258979177)72.4/98:0.0262814475)71/85:0.0509987218)88.1/87:0.0183040426)80.6/86:0.0065943584)92.8/56:0.0126187627,BHIKHARI-2|1690422:0.1928863544)94.5/97:0.0232227245,BHIKHARI-2|475266:0.3019131179)99.9/100:0.0448458454,(BHIKHARI-2|475265:0.1259532448,BHIKHARI-2|1268509:0.1544961974)48.8/97:0.0248155670)93/100:0.0147471957)37.4/32:0.0049873303,((BHIKHARI-2|975291:0.0014780444,(BHIKHARI-2|975290:0.0000023145,((BHIKHARI-2|975293:0.0000010282,BHIKHARI-2|975294:0.0000029383)0/100:0.0000020224,BHIKHARI-2|975295:0.0057212369)100/100:0.0808312425)87/72:0.0034296898)72.7/72:0.0033722119,BHIKHARI-2|975292:0.0029452459)100/100:0.1392534280)62.2/33:0.0070305625,(BHIKHARI-2|1898209:0.1766992644,BHIKHARI-2|723333:0.1023832210)76.2/36:0.0185646183)90.8/91:0.0081598373,(BHIKHARI-2|1488913:0.0347062789,BHIKHARI-2|1488912:0.0268596742)100/100:0.0944104831)34.3/76:0.0047222785,(BHIKHARI-2|1785036:0.1520342323,(BHIKHARI-2|160031:0.1503748439,BHIKHARI-2|1574223:0.1953396863)74.8/87:0.0056206019)94.2/77:0.0112137280)98.6/88:0.0157511616,(((BHIKHARI-2|804954:0.2369024015,BHIKHARI-2|1985551:0.1338044827)85/74:0.0105716218,(BHIKHARI-2|804960:0.3712303838,BHIKHARI-2|475270:0.2089617212)0/61:0.0000027178)78/65:0.0042603176,BHIKHARI-2|1898207:0.1718500834)99.3/67:0.0171383705)3/46:0.0039383513)53.8/54:0.0114952909,((BHIKHARI-2|160033:0.1414838813,BHIKHARI-2|1985550:0.1582271731)34.7/56:0.0163609834,(BHIKHARI-2|975296:0.1052665814,BHIKHARI-2|160032:0.1293249747)89/96:0.0120101895)90.3/58:0.0238574052)85.3/77:0.0177361317,BHIKHARI-2|1785032:0.1137678667)92.8/73:0.0132227041)96/32:0.0143166906,BHIKHARI-2|2108727:0.1345899153)6.3/19:0.0021877806,BHIKHARI-2|1574225:0.0700370078)38/9:0.0059554862,(BHIKHARI-2|87386:0.1193153358,BHIKHARI-2|638283:0.0714845366)21.6/17:0.0057977140)0/32:0.0024288514,((((BHIKHARI-2|1785033:0.0897524139,BHIKHARI-2|309585:0.0781061425)42.1/97:0.0075386879,BHIKHARI-2|475264:0.0714793237)86/98:0.0070392292,BHIKHARI-2|1574121:0.0657515031)95.4/94:0.0084092837,BHIKHARI-2|1574129:0.0792383576)90.3/87:0.0056592075)0/37:0.0009037442,BHIKHARI-2|1690424:0.2559900862)0/62:0.0016331111,BHIKHARI-2|1690423:0.0760399251)97.6/97:0.0215631974,BHIKHARI-2|1574184:0.0212111398)91.5/94:0.0037220121)77.5/53:0.0016740009,BHIKHARI-2|1690425:0.0727207852)75.8/41:0.0017325297)97.7/50:0.0016992558,BHIKHARI-2|1574116:0.0115354340)71.5/25:0.0016509000,((((BHIKHARI-2|309581:0.0090643171,BHIKHARI-2|1574155:0.0059950967)74/63:0.0038819681,((((((((BHIKHARI-2|2112838:0.0559682122,BHIKHARI-2|1574228:0.0304163126)98/98:0.0122495183,(BHIKHARI-2|1574161:0.0189877511,(BHIKHARI-2|1785031:0.0221025146,BHIKHARI-2|1985547:0.1754049807)0/88:0.0010551377)0/57:0.0000018498)9.5/40:0.0011687444,(BHIKHARI-2|1574177:0.0178916906,((BHIKHARI-2|1574149:0.0025752249,BHIKHARI-2|1574135:0.0000022846)100/100:0.0365993555,(BHIKHARI-2|1574143:0.0117111153,(BHIKHARI-2|1574169:0.0058921844,BHIKHARI-2|1574173:0.0019129822)99.8/100:0.0217183120)99.1/100:0.0176296590)95.4/97:0.0081617964)73.3/87:0.0028226905)41.1/85:0.0021340988,BHIKHARI-2|1898203:0.0311694231)88.9/81:0.0033695181,((BHIKHARI-2|975284:0.0023809916,BHIKHARI-2|975287:0.0000021690)99.1/100:0.0063460090,BHIKHARI-2|1574205:0.0147043074)92/77:0.0029128682)0/22:0.0000020645,BHIKHARI-2|881089:0.0199946834)75.6/32:0.0013513720,BHIKHARI-2|2101678:0.0307616692)4.1/22:0.0004340074,(BHIKHARI-2|1488918:0.0279334201,BHIKHARI-2|1574157:0.0000010282)0/7:0.0000020690)89.1/51:0.0008860349)72.9/48:0.0010389608,BHIKHARI-2|1574181:0.0297887814)34.7/66:0.0008249428,BHIKHARI-2|1574141:0.0123633495)78.1/39:0.0011756711)87.2/43:0.0009269241,BHIKHARI-2|2103536:0.0197341814)71.4/45:0.0013934241)59.8/74:0.0036943867,BHIKHARI-2|1574192:0.0146049243);
