# Supplementary material for: Gag proteins encoded by endogenous retroviruses are required for zebrafish development
Source: bioRxiv. 2024 Mar 25:2024.03.25.586437. Preprint. [Version 1] doi: 10.1101/2024.03.25.586437 (PMC10996621; doi:10.1101/2024.03.25.586437)
Supplement: Supplement 3 [file media-3.gz › supp_data_1/BHIKHARI_2_1000_9350.mafft.fa]

>BHIKHARI-2|1574117 chr4|(47253259..47260882,47260885..47262604)|LTR/ERV1|BHIKHARI-2-LTR_DR:BHIKHARI-2-I_DR:BHIKHARI-2-LTR_DR
tgaaggaactcatcggca-tattgcagtggtcaacacaagttgaatctgaaatcttgggcatct-cc-aatg
gtctcattcattgaactagcttgagggc-ttataccatcaggataacagagcgcc-aattgatttcgggctc
ctctgaccagtacttc-t-ccgcagatgttct-agtacccttcggc-taactagccaatgattaattaaatc
agttaaattaaaa-acaatggcccttacaggatcttcagcggaa-----accatttcacgagacttttaatt
gactcc------tggtcatg--tgctcgccttg-ggcacatcctgctagaagcacaatttcgtagagacaaa
gagatctctagaaactttaatgcatatg------------aatgaaagacaatctcttaaaatgttagaact
aaggcagatgtat---------------------------ctttgaataatatgccataatgttcctcttat
gc--tg--t--ttattgcaaatcaaccaggttaatcaatgtgttgttttaacccttataacagagtaaaatg
ttctgtatgtgtctgaaatgtatgatgtctggtattgaacgaaagctagtgacatttgcaatacgttggtgt
a-------aatgaaaaactagtagtacaaacagtattaatcttataacgtttaatgtaagatagtttcaatc
ttgcaagagttttaccacttgaaatctacatgcagtctgttaattattgaccttccctacgtcagtacgggg
tgt-g---gcccgcccttcatggcaactgctcattggcagacagtgccatggggacgaaccagacca----g
gtcacttaaaaacaccctgcgacaaagaaactttgc-tttttgcatcagctagcttgcgcatgcttttgctc
tctgccccctttcgcctgcccggacaccgcgccgccacgcgattgggtcactacgaa-ct-ttc-acgcaaa
cctc----ttaagcttcgggactcccgaagctgcatg----------aacttccgc-aaaccgactctcagc
agtctgtcacc-tcagtaa-cccaggacaacagccattcacgagcgcgtgaatcccaaagacgtcatcgaag
cgagaaactacccaatcaggagcaccgtgtttcc-ccaaggccag-ccggcgagggagattcga---cttca
gcaaaaagggcgcaagtaacacaaactaatgttgtctcttgctgatcttgtgcagattgatcttaagcagtt
-aaagat-aagccatatctctgcttttgtggtttctcaggtgttattctaagatcttgcaagaagtaacgtt
attagaattaatttgggac-g-ttgtcaactca-ttttgcatcctctgaactgcctttgtgtgtatgtg--t
gaatgtgtgt------------gtttgtttgttgtttgcttattacgtagttagtttcatttatcgtagtgt
agctcaataaatc-tttgtactcattttgtaagaac--tgtgttcttgtttatgtgcttctaagtcattgcc
tcgagctgtagatcttgttaccttgctaaaagatcatcca--atactgtgttatgttattatcgttggccac
gtaaatgata---taaacaagattggtaagatacgatgtcttctatttgcgggacaaatggtagataaagtg
tgaatcttttgatctgattcaatct-gactcaattgagtcaaatcaatgattcgaatcttcaggat--cc-g
attc-attgaaatgagctaattaatccc-tgatcgatatcaaaacgtaggttgatcccctacatattaatgg
tggagaatttttag-gca--cagcacgatctg-------acttttaa-------gcacaaaaacattgttta
tcttttctattttgtccggaagaatagatcagagacagagaaacaaagttattgtgttactgtatgatttat
tgtggtacccagtgtgtttaaacgcatgaatgcgcaactcgagtgcttttgagaaagcgaactgcagtaaat
agttatttgtccatgagacaaaaacgatacgtcgctgt-aaagcgcacggattgagaaacaataagcgtgtt
ccttattctttctcctataaggccttcacagttgatttaaaggtgcgtgtcccagctttaaagactaactgt
gcatttctccctggtcaaactaacaaacagttagacaaactgtctttttgccatttaattcactaacaacag
agttagtgaactcagcgcgccgcgctcgagagagcggcagagcgtattctcacggga-----gaacttatct
tgatcaagtaaagtgtgcgtgattgaatccacgcgtgtctttgactgtgaatggtctcgacacagagcgctg
ggatccgccgagatcttaacagtgctatattctgttgagcagtgtgaaatgcgccgctatttcacgtgatgc
atgtaaatttgtgtgcataaccgcatattggttaattctgtgtacgtcgtcatagtaacagcctcccgaaag
tcctggaagac-tttcagagtactctcaagtgcgcatgcgcagtcctccgcacgtgcatcggctgtagacat
tagcacaaggctaagctaactgaagctcacgctgttgcattgaagtgtgtggtatggctatgccattatagc
attaaaggctagtgtagtagtgctcttcttgtggtcttgaatgcagtgtgttcagttgaagtgacaacctaa
ttcacg--ctagcgagattttgaatcttgatttctcactctttataggctatttgccttatttctcattttt
ctccctttcttggaaaaggctttgaccaatgcagatttagtaaaccctattgtacgcgaactcatcgctggt
ttaatcacatttgtcaaatgcttttcctgcttaacctggcctgttttattaattcaaatgctcataagttgt
tggtttattagcaatgaattatagtttatgactataacataatgcttttgattgctcaatcaaattaatgct
taatgcttaattaatgattaatgcttttctcttctgaaacttatcaacattataggaacaaccattttctat
gactgttgatatttgaagttgatttataagcacagtgtttacggattaattaaattataacatttattgtcc
taggactttacaaacacaatcactattctgaaattttaatttcatttaatagttcattgatgcttggctgcc
ctatctcaataacagttattgattaattttaaataaacacttttgatcaaatttaatgacatcaggaatacc
acgcattccctatcatcattgattttgaaattgatttattctc---------ataactgatttgcaggaatg
cttgctgattaattaaatcataattgtgtttatgactttaatgacaacctcactgagtgttagtctcaacca
acattattgctatttggaaattttaatttcattaatagttaattggtgtttggttt-ccttttctattacaa
ttattgatttatttaattatagcaactcttaatcaaggttattgat--aaaatcagatttctgaataatttc
atgtcattactaatttgaattagttttaaattcatttgcaatcaagtttttttt-----------ttattat
ccttcaggtattaaattgcctcacaggacagtgctccccctggtgtttggttgatgcaatgagacagtgtag
cctgtaggtggctacaactgaaccatagtcatcgttaaacctagcataccagagcagtagccttcgattagc
caaaccccgaaggaaatataggattttcctgtctacttaggctaattagttgtcttgataacacaataaacc
aaccccttttgatgtattgactcaacagtgccaccgctttgtcaactttgtaatttgaaaacttgcttcact
ttctattgtttcttttaactgtcttcttccgagttgactacgtctgcccttttgagattgtacctgtgtgaa
tcatgaaagcagagaatgttagaaacatttaacagatg-ttgtgaaacctaaacatttcgtgttaaaatgat
ctgac------tctctaccctttctcgccataggacgctacctgattaaggacgaaacgagtcaactagaag
acaggtgttttcaaatccgattttagattcacatccaaaagtggtctacttggtgtatggtgtcaatcctaa
tgagtaagaaaccaatactgtcattgttattgtactttctttcacagcggaggaaatttaataacaatcaca
gtcctggtgtttagagctccccatctccaacttccagcagagaagcattctttcacctcatgcttgac-aaa
cctaaaggaattgttctctctaggaacctggaagc-------------------------------------
--------agccaattatcactctactccttgtcagtcttcttctcttcctctgttct---------ctaac
tgtgtgtgtttactgac---------tgtccccacagagactacaagttagatgcacgccccctagaggatc
aca-gtcacagagaacaacagccacttgtttattccacactcagcagtagctcgcacctgacattacaccct
gacactttttgtttgccatttgtttttgtt-------------ttc-ttttgtccttttctctctc--tctc
ccctc------------------------taggtctgtgtcagggtcggttataggtcttccccctcatcgc
cgc-aaacatggctcaccctaaagaacctgttggccactggaaggacctagaagcatggctaagtgttgcaa
cggacagcctcctccctaaggccgccgaaacgctacagcatctgacacaggaccagctggatgagaacctga
acagccttatgaagcaagacccgagcaaaagctacaatcacaaagacctagccaagatc----------aca
ggtactttgagtcacgtcctcatcgccacccttaagctgagtgacaggcattccgcccagctccagcacaag
ctgacacatgtgcagtcccgcatcaaccagctagaactggaggctcaggaacgaccggaacagccagatgag
actgatcaagctgccaaagaggagattgataaacttcatgagactctagccgccaccacccaagaaatggag
caagccaaagccgaacatgctgacgtcgctaacaagcttgagtatatcgaacagctactggaagaagtaaat
gctgactctaaagacaaggacagcagaatcaaagccctcgaaactcacctgagtgaagctagacatgaggtc
agacgactaacgcagcagctggactacatcaaagaagagtccaacagcattaaagatgaactcaagcatgca
tatgaactgacacacaatgagaaagctgaggggtcactgccaaaaccctcaccatctccttctgttccagac
agccacgtatcaccctgtggcctggacctcaaagaccttgacaagctagtcaagaacctgggcaagttcacg
ccgaatttgccaggtagccaagatgttcacgcct------------------atctgcaggacattgacttt
cacctggaaatgcgacccaatgtcactgacaaagatagactgtatttgctc--cgagcaacctccagccctg
aagtgcgcagcttcctggaccgtcagccggctcacacaaagactgactacctcctgctccgagaagccctca
tcagagagtttgatgacatcgagtctgaacaaggacttgtagctgccctggagacgaaacaaagtcgccatg
agtcttctcaagcctactacagcagactcagacgagcctacttcggcacccgcaatgaacctgagatggaag
aggacctgaacttcaaaatcctcttcctgagaaacctccatcc--tggggtaagccaccatcttggggttct
tgcatgcccccacaccatgaacactcagcaaatacgagatttggcacataaagcatacgtcaaacaaaagac
ggcttcagagaagagtgccaaaatccctgctgtttatgacttcaacactcaaagtcaagatctggcccttga
gggtgcccaagacccagacaatgctagactacctcccagtgagtggaatgtgtcgtcctacaacagacaacg
agactgtcatgctgataccagacccaaacagtggaaccgtcgctggaaaggactgtctggacgacaacactc
acctgaacgtcaccgggagagaccgtggaacaggtctacctcatttgtaaaccaaagggggacaagctcgtg
ggaatcaagtggtacttccaa-ggtaaagcaacaccaccttgatgcaaccagcccaagaggtcaacgaaaga
actcacaaagattccacgctgatcaagctccaactgaatccccacaagagacaacatcaccatgttttgacc
ctcaagaactgatgaaaatgatcctgaaagagttcttccaacgaagggaagcggatcggaagtgggaaagga
aaggaaaacctgattctgcctgacaagcaacgacctcactaaacagcacctcttcacctcacttacagagaa
ctgtaagcaccataacttcaaagactcaatagactgtacctgaacaccagagttagacgctaactcaacacc
tgatgcctcaggtcaccactgcatcacacaaacacttgtggatgaaacccttccaattcctaagagtgctgt
cttgatcgtttgccacgcagctgaactcagaatcaatccaaatcctacctg-----tgccaactccagtccc
tcaactccaagtgaccagaaagggggaggaaccaacctgctgacacagacccactatcctaaactattattt
taacgctaaactgttgttgtcatttgtgccattttaggaagacacctagccctagctatgtttcctaaaccc
aatacatgcactctcccctccactgcactactaggaccaatctctagtagagaggagctatt--acatatgt
gacacttgtttgttgtgttaacctcactcaatgtccttatgtctcagtgttcttttctttctctttc-----
---tctctgtctttt-------------aattaatttctcttgcctcatcagggaacccccacagatgatgt
ttaagtccagagctcagaattaggattgactcctttcaccaagcctcacggatcaatgccttaaaggtgtg-
---atcgctgtattggtaatctaacgttgtagcacctgtctgacgacacgttttaggcgaaaactcaaaaga
tttgttaaccacatttcttcatcttcaatccagaaccgaaaaagggattgaggataaagaatgaaatttatt
ggttcgactctcgtcaaaatagcattgtagggtatacgttgactttgacacttgccctcttcctccacgagc
gagtaaaggctatccaaaagttgttcaaatgtgcacgccccacatctcgcgcatgcttagatgcgat-aacg
ctgaccaaaatattaaattctttactgattgagataatgcctatacaacttcgttgaaccttcaatacctcg
gttagtcttaaaagcctaaattctgatcatactaaactatgctcttctacaccttgagcattgctaacccga
gcattccaaagtgcctaaaccctgcaccaagattcagttagtgatgatgttgtttgtgtcttgtgtttgcct
gttctctctgcttctgcctgtttgttccagtgcctgccaatgttcacaccgggaacatcgccagtcaaaggg
gga-tgaaggaactcatcg----gcatattgcagtggtcaacacaag-ttgaatctgaaatcttgg----gc
---at---c----------t-cc-a-a------------tg------gtctc-attcatt--gaactagctt
gaggg----cttataccatcag-------------gataac----agagcgccaattgatttcgggctcctc
tgaccagt-act-tc-t-c-cgcagatgt-t-ct-agtacc--cttcggctaa---c-tagccaatgattaa
ttaaatcagttaaattaaaa-acaat-ggc-cc-ttacaggatcttcagcgg-----------a--------
---a----------a--------------cc------------atttcac-gag--a--ct--tttaat--t
ga-ctc-c------t-------g-------------gtcatg--tgctcg-ccttg-ggc------------
-acat-cct-------gcta-gaa-gcacaatttcgtagag--acaaagagatctctagaa-actttaatgc
atatgaatgaaagacaatctcttaaaatgttagaactaaggcagatgtatctttgaat-----------aat
atgccataat-gttcct--------cttatgc--tg--t-----t-------------t-------att---
---------gcaaat--caacc--aggttaatcaatgtgtt-------gttttaacccttataacagagt-a
aaat------------------------------------gtt-ctgtatgtgtct-gaaatgtatgatgtc
tggtattgaacgaaagctagtgacatttgcaatacgttggtgtaaa-tgaaaaactagtagtacaaacagta
ttaatctt--ataacgtttaatgtaagatagtttcaatcttgcaag-a-g-t--tt-----taccacttgaa
atc-------------t-------------------acatgcagtctgttaattattga-------------
-------ccttccctacgtcagtacggg----gtgtgg-cccgcccttcatggca----actgctcattggc
agac--a--gtgccatggggacgaaccagac---caggtcactt--aaaaacaccctgcgacaaagaaactt
tgcttt---tt-gcatcagctagcttgcg--catgct---tttgctctctgccc-cctttcg-cc-t---g-
-cccggacaccgcgccg--ccacgcgattgggtc-actacga-a---c-t-t-tc-a------cgcaaacct
c--------------tt--aagcttcgggactcccgaagctgc---a---tg---aa---c--ttccgc-aa
accgactctcagc--agtctgtcacctc--a---gtaacccaggacaa-cagccattcacgagcgcgtgaat
cccaaagacgtcatcg-aag----c-gagaaactacccaatcaggagcaccgtgtttcccc-aaggccag-c
c-ggcgagggagattc--ga---cttcag-----caaa-------aagggcgcaa-----gtaacac-aaac
taatgttgtctcttgc----------------tg------atcttgtg-c-a-g-attga---tcttaagca
gttaaag--------------------------ataagccatatctctgcttttgtggtttctcaggtgtta
-ttctaag-----------atcttgcaagaagt---------------------------------------
------aacgttat-----tagaattaatt------t---ggg-ac-g--ttgtcaactcat-----tttgc
----------------------atcctctgaactgcctttgtgtgtatgt------g--------tga-atg
tgtgt----------------------------------------------------gtttgt-ttgttgtt
tgcttattacgtag-----------------------ttagtttcatttatcgt----agtgtagctcaata
aatct--tt------------gtactca-ttttgtaagaactgtg-ttcttgtttatgtgct-tc-------
----taagtcattgcctcgagctgtaga--tc----ttgttaccttgct-aaaagatcatccaatac-t-gt
gtt-------a---tgttattatcgttgg-ccac-gtaaatg--atataaacaagat-------tggtaaga
t--------acgatgtctt---cta-tttgcgggacaa----a--tgg-tagataa----------------
--agtg--tgaatcttttgatctgat-------tcaatctgactca---at-tgagt-----caaatca-a-
tgattcgaatcttcaggatccgattca------ttgaaatgagctaatt---aatccctgatcgat-atcaa
a-acgtaggttgatcccctaca
>BHIKHARI-2|804944 chr18|(32965350..32974689)|LTR/ERV1|BHIKHARI-2-LTR_DR:BHIKHARI-2-I_DR:BHIKHARI-2-LTR_DR
tgtaggaactcatcggca-tttttcagtggtcaacacaagttgaatctgaaatcttgggcatct-cc-aatg
gtctcattcattgaactagcttgagggc-ttataccatcaggataacagagcgcc-aattgatttcgggctc
ctctgaccagtacttc-t-ccgcagatgttct-ggtacccttcggc-taactagccaatgattaattaaatc
agttaaatt-aaaaacaatggcccttacaggatcttcagcggaa-----accatttcacaagacatttaatt
gactcc------tggtcatg--tgctcgccttg-ggcacatcctgctagaagcacaatttcgtagagacaaa
gagatctctagaaacattaatgtatatg------------aataaaagacaatctcttaaaatgttagaact
aaggcagatgtat---------------------------ctttgaataatatgccataatgttcctcatat
gc--tg--t--ttatt-ccaatcaactaggttaatcaatgtgttgttttaacccttataacagagtaaaata
atctgtatgtgtctgaaatgtatgatgtctggtattgaacgaaagctagtgacatttgcaatacgttggtgt
a-------aatgaaaacctagtagtacaaacagtatccatcttgtaacgtttgatgtaag--agtttcaatc
ttgcaagaattctaccacgttaaatctacatgcagtctgttaattattgacctttcctacgtcagtacgggg
cgtgg---ccccgcccttcatggcagctgctcattggcagacagtgccatggggacgaaccagacca----g
gtcacttaaaaacgccctgcaacaaagaaactttgc-tttttgcatcagctagcttgcgcatgcttttgctt
tctgccccctttcgcctgcccggacaccgcgccgccacgcgattgggtcactacgaa-ct-tcc-acgcaaa
cctc----ttaagtttcgggactcccgaagctgcatg----------aacttccgc-aaaccgactctcagc
agtctgtcacc-tcggtaa-cccaggacaacagccattcacgagcgtgtgaatcccaaagacgtaatcgaag
cgagaaaccacccaatcaggagcaccgtgtttcc-ccaaggccag-ccggcgagggagattcga---cttca
gcaaaaagggcgcaagta--acaaactaatgttgtctcttgctgatcttgtgcagattgatcttaagcagtt
-aaagat-aagccatatctctgcttttgtggtttctcaggtgttattctaagatcttgtaagaag------t
attagaattaatttgggac-g-ttgtcaactca-ttctgcatcctctgaactgcctctgtgtgtatgtg--t
gaatgtgtgtgtgtgtgtgtgcgtttgtttgttgtttgcttattacgtagttagtttcatgtatcgtagtgt
agctcaataaatc-tttgtactcattttgtaagaac--tgtgttcttgtttatgtgcttctaagtcattgcc
tcgagctgtagatcttgttaccttgctaaaagatcatcca--atactgtgttatgttattatcgttggccac
gtaaataata---ttaacaagattggtaagatacaatgtcttctatttgcgggacaaatggtagataaagtg
tgaatcttttgatcggattcaatct-gactcatttgagtcaaatcaatgattcgaatctttaggat--cc-g
attc-attgaaatgagctaattaatccc-tgatcgatattaaaacgtaggttgatcccctacatattaatgg
tggagaatttttag-gca--cagcacgatctg-------acttttaa-------gcacaaaaacatttttta
tcttttctattttgtctggaagaatagatcagagacagagaaacaaagttgttgtgttactgtatgatttat
tgtggtacccagtgtgttgaaacgcacgaatgcgcaactcgagtgcttttgagaaagcgaactgcagtaaat
agttatttgtccacgagacaaaaacgatacgtcgctgt-aaagcgcacggattgagaaacaataagcgtgtt
ccttattctttctcctatgaggccttcacagttgatttaaaggtgcgtgtcccagctttaaagactaactgt
gcatttctccctggtcaaattaa-gcacagagtagctaactgtctttttgccatttaattcactaacaacag
agttagtgaactcagcgcgccgcgctcaagagagcggcagagcgtattctcacggga-----gaacttatct
tgatcaagtaaagtgtgcgtgattgaatccacgcgtgtctttgactgtgaatagtcctgacacagagcgcta
ggatccgccgagatcttaatagtgctatattatgttgagcagtgtgaaatgcgccgctatttcacgtgatgc
atgtaaatttgtgtgcataaccgcatattagttcattctgtgtacgtcgtcatagtaacagcctcccgaaag
tcctggaagacttttcagagtactctcaagtgcgcatgcgcagtcctccgcgcttgcatcggctgtagacat
tagcacaaggctaagctaactgaagctcacgctgttgcattgaagtgtgtagtatggctatgccattatagc
attaaaggctagtgtagtagcgctcttcttgtggtcttgaatgcagtgtgttaagttgaagtgacaacctaa
ttcacg--ctagcgagattttgaatcttgatttcttactctttataggctatttgccttatttctcattttt
ctccctttcttggaaaaggctttgactaatgcagatttagtaaaccccattgtacgcgatctcatcgctagt
ttaatcacaattgtcaaatgcttttcctgtttaacctggcctgttttataaattcaaatgctcataagttgt
tggtttattagcaatgaattatagtttatgactataacataatgcttttgattgctcaatcaaattaatgct
taaggcttaattaatgattaatgctttcctcttctgaaacttatcaacattataggaacaaccattttctat
gactgttgatatttgaagttgatttataagcacagtgtttacggattaattaaattataacatttattgtcc
taggactttacaaacacaatcactattctgaaattttaatttcatttaatagtccattgatgcttggctgcc
ctatctcaataacagttattgattaattttaaataaacacttttgatcaaatttaatgacatcaggaatacc
acgcattccctatcatcattgattttgaaattgatttgttctc---------ataactgatttgcaggaatg
cttgctgattaatt-aatcataattgtgtttatgactttaatgacaacctcactgagtgttagtctcaacca
acattattactatttggaaattttaatttcattaatagttaattggtgtttggtttcccttttctattacaa
ttattgatttatttaattatagcaactcttaatcaatgttattgat-aaaaatcatatttctaaatcattta
atgtcattactaatttgaattagttctaaattaatttgcaatcaagtttttttttctt------attattat
cctttaggtattaaattacctcacaggacagtgctccccttggtgtttggttgatgcaatgagacagtgttg
cctgtaggtggctacaactgaactctagtcatcattaaaccaagcatagccgagcagtagccttcaattagc
caaacccagaaggaaatataggattttcctgtctacttaggctaattagttatcttgataacactataaact
aactccttttgatgtattgactcaacagtgccaccactttgtcaactttgtaatttgaaaacttgcttcact
ttctgttgtttcttttaactgtcttcttccgagttgactaccgctgcccttttgagattgtacctgtgtgaa
tcatgaaagcagaaaacgttagaaacatttaacagaag-ttgtgaaacttaaacatttcatgttataattat
ctga------ctctctaccctttctcgccataggacgctacctgattaaggacgaaacgagtcaaccagaag
acaggtgttttcaaatttgattttagattcacat-taaaagtggtctacttggtgtatggtgtcaatcctaa
tgagtaagaaaccaatactgtcattgttattgtactttctttcacagcggaggaaatttaataacaatcaca
gtcctggtgtttagagctccccatttccaacttccggccgagaagcatcctttcac---atgcttgac---a
gctaaaggaattgttctcactaggaacctggaagc-------------------------------------
--------agccaattatcactctactccttgtcagtcttcttctcttcccctgttct---------ctaac
tgtgtgtgtttactgac---------tgtccccacagagactacaagttagatgaacgccccctagaggatc
aca-gtcacagagaacaacacccacctgtttattcgtcactcaacagtagctcacacctgacattacaccct
gacactttttgtttgccatttg-ttttgtt-------------ttc-ttttgtcc---tctctctc--tctc
ccctc------------------------taggtctgtgtcagtgtcggttataggtcttccccctcaccac
cgc-aaacatggctcgccctaaagaccctgttcgccactggaaggacctagaagcatggctaagtgttgcaa
cggacagcctcctccctaaggccgccgaaacgctacagcatctgacacaggaccagctggatgagaacctga
acagccttatgaagcaagacccgagcaaaagctacaatcacaaagacctagccaagatc----------aca
ggtactttgagtcacgtcctcatcgccacccttaagctgagtgactggcattccgcccagctccagcacaag
ctgacgcatgtgcagacccgcatcaaccagctagaactggaggctcaggaacgaccggaacagccagatgag
actgatcaaactgccaaagaggagatcgataaacttcaagagactcttgccgccaccacccaagaaatggag
caagccaaagccgaccaggctgacgtcgctaacaagcttgagtatgttgaacagctactggaagaggtaaat
gctgactctaaagacaaggacagcagaatcaaagccctcgaaactcacctgagtgaagctagacatgaggtc
agacgactaacgcagcagctggactacatcaaagaagagtccaacagcactaaagatgaactcaagcatgca
tatgaactgacacacaatgagaaagctgaggggtcactgccaaaaccctcaccatctccttctgttccagac
aaccacgtatcaccatttggcctggacctcagagaccttgacaagctagtcaagaacctgggcaagttcacg
ccgaatttgccaggtagccaagatgttcacgcct------------------atctgcaagacattgacttc
cacctggaaatgagacccaatgtcactaacaaagatagactgtatttgctc--cgagcaacctccagccctg
aagtgcgcagcttcctggaccgtcagccagctcacacaaagactgactacctcctgctccgagaagccctca
tcagagagtttgatgacattgagtctgaacaaggacttgtagctgccctggagacaaagcaaggtcgccatg
agtcttctcaagcctactacagcagactcagacgagcctacttcggcacccgcaatgaacctgagatggaag
aggacctgaacttcaaaatcctcttcctgagaaacctccatcc--tggggtaagccaccatcttggggttct
tgcatgcccccacaccatgaacactcagcaattacgagatttggcacacaaagcctacgtcaaacaaaagac
ggcttcagagaagagtgccaaaatccctgctgtttatgacttcaacactcaaagtcaagatctggcccttga
gggtgcccaaggcccagacaatgctagactacctcccagtgagtggaatgtgtcgtcttacaacagacaacg
agactgtcacgctgataccagacccaaacagtggaaccgtcgctggaaaggactgtctggacgacaacactc
acctgaacgtcaccgggagagaccgtggaacaggtccacctcatttgtaaaccaaagggggacaagctcgtg
ggaatcaagtggtacttccaa-ggtaaagcaaccccaccttgatgcaaccagcccaagaggtcaacgaaaga
actcacaaagattccacgctgatcaagctccaactgaatccccacaagggacaacatcaccatgttttgacc
ctcaagaactgatgaaaatgatcctgaaagagttcttccaacgaagggaagcggatcggaagtggcaaagga
aaggaaaacctgattctgcctgacaagcaacgacctcactaaacagcacctcttcacctcacttacagagaa
ctgtaagcaccataacttcaaagactcaatagactgtacctgaacaccagagttagacgctaactcaacacc
tgatgcctcaggtcaccactgcatcacacaaccacttgtggatgaaacccttccaattcctaagagtgctgt
cttgatcgtttgccacacagctgaactcagaatcaatccaaatcctacctgtcccatgtcaactccagtccc
tcaactccaagtgaccagaaagggggaggaaccaacctgctgacacagacccactatcctaaactcttattt
taatgctaacctgtttttgtcatttgtgccattttaggaagacacctagccctagctatgtttcctaaaccc
aatacatgcactctcccctccactgcactactaggaccaatctctagtagagaggagctatt--acatatgt
gacatttgtttgcc---ttaacctcactcaatgtccttatgtctcagtgttcttttctttctctttc-----
---tctctgtctt-----------------ttaatttctcttgcctcatcagggaacccccacagatgatgt
ttaagtccagagctcagaattaggattgactcctttcaccaagcctcacggatcaatgccttaaaggtgtg-
---atcgctgtattggtaatttaacgttgtagcacctgtctgacgacacgttttaggcaaaaattcaaaaga
ttcgttttccacatttcttcatcttcaatccagaaccgaaaaagggattgagggtaaagaatgaaatttatt
ggtttgactctcgtcaaaatagcattgtagggtatacgttgactttgacacttgccctcttcctccacgagc
gagtaaaggccatccaaaagttgttcaaatgtgcacgccccacatctcgcgcatgcttagatgcgat-aacg
ctgaccaaaa-attaaattctttactgattgagataatgcctatacaacttcgttgaaccttcaatacctcg
gttagtcttaaaagcctaaattctgatcatactaaactatgctcttctacaccttgagcattgctaacccga
gcactccaaagttcctaaaccctgcaccaagattcagttagtgatgatgttgtttgtgtcttgtgtttgcct
gttctctctgcttctgcctgtttgttccagtgcctgccaatgttcacaccgggaacatcaccagacaaaggg
ggactgtaggaactcatcg----gcatttttcagtggtcaacacaag-ttgaatctgaaatcttgg----gc
---at---c----------t-cc-a-a------------tg------gtctc-attcatt--gaactagctt
gaggg----cttataccatcag-------------gataac----agagcgccaattgatttcgggctcctc
tgaccagt-act-tc-t-c-cgcagatgt-t-ct-ggtacc--cttcggctaa---c-tagccaatgattaa
ttaaatcagttaaatt-aaaaacaat-gcc-cc-ttacaggatcttcagcgg-----------a--------
---a----------a--------------cc------------atttcac-aag--a--ct--tttaat--t
ga-ctc-c------t-------g-------------gtcatg--tgctcg-ccttg-ggc------------
-acat-cct-------gcta-gaa-gcacaatttcgtagag--acaaagagatctctagaa-acattaatgt
atatgaataaaagacaatctcttaaaatgttagaactaaggcagatgtatctttgaat-----------aat
atgccataat-gttcct--------catatgc--tg--t-----t-------------t-------att---
----------ccaat--caact--aggttaatcaatgtgtt-------gttttaacccttataacagagt-a
aaat------------------------------------aat-ctgtatgtgtct-gaaatgtatgatgtc
tggtattgaacgaaagctagtgacatttgcaatacgttggtgtaaa-tgaaaacctagtagtacaaacagta
tccatctt--gtaacgtttgatgtaag--agtttcaatcttgcaag-a-a-t--tc-----taccacgttaa
atc-------------t-------------------acatgcagtctgttaattattga-------------
-------cctttcctacgtcagtacggg----gcgtggccccgcccttcatggca----gctgctcattggc
agac--a--gtgccatggggacgaaccagac---caggtcactt--aaaaacgccctgcaacaaagaaactt
tgcttt---tt-gcatcagctagcttgcg--catgct---tttgctttctgccc-cctttcg-cc-t---g-
-cccggacaccgcgccg--ccacgcgattgggtc-actacga-a---c-t-t-cc-a------cgcaaacct
c--------------tt--aagtttcgggactcccgaagctgc---a---tg---aa---c--ttccgc-aa
accgactctcagc--agtctgtcacctc--g---gtaacccaggacaa-cagccattcacgagcgtgtgaat
cccaaagacgtaatcg-aag----c-gagaaaccacccaatcaggagcaccgtgtttcccc-aaggccag-c
c-ggcgagggagattc--ga---cttcag-----caaa-------aagggcgcaa-----gta--ac-aaac
taatgttgtctcttgc----------------tg------atcttgtg-c-a-g-attga---tcttaagca
gttaaag--------------------------ataagccatatctctgcttttgtggtttctcaggtgtta
-ttctaag-----------atcttgtaagaag----------------------------------------
-----------tat-----tagaattaatt------t---ggg-ac-g--ttgtcaactcat-----tctgc
----------------------atcctctgaactgcctctgtgtgtatgt------g--------tga-atg
tgtgtgtgtg------------------------------------------tgtgcgtttgt-ttgttgtt
tgcttattacgtag-----------------------ttagtttcatgtatcgt----agtgtagctcaata
aatct--tt------------gtactca-ttttgtaagaactgtg-ttcttgtttatgtgct-tc-------
----taagtcattgcctcgagctgtaga--tc----ttgttaccttgct-aaaagatcatccaatac-t-gt
gtt-------a---tgttattatcgttgg-ccac-gtaaata--atattaacaagat-------tggtaaga
t--------acgatgtctt---cta-tttgcgggacaa----a--tgg-tagataa----------------
--agtg--tgaatcttttgatcggat-------tcaatctgactca---tt-tgagt-----caaatca-a-
tgattcgaatctttaggatccgattca------ttgaaatgagctaatt---aatccctgatcgat-attaa
a-acgtaggttgatcccctaca
>BHIKHARI-2|1574115 chr4|c(32578348..32587663)|LTR/ERV1|BHIKHARI-2-LTR_DR:BHIKHARI-2-I_DR:BHIKHARI-2-LTR_DR
tgtaggaactcatctgca-tttttcagtggtcaacacaagttgaatctgaaatcttgggcatct-cc-aatg
gtctcattcattgaactagcttgagggc-ttataccatcaggataacagagcgcc-aattgatttcgggctc
ctctgaccagtacttc-t-atgcagatgttct-ggtacccttcggc-taactagccaatgattaattaaatc
agttaaattaaaa-acaatggcccttacaggatcttcagcggaa-----accatttcacgagacttttaatt
gactcc------tggtcatg--tgctcgccttg-ggcacatcctgctagaagcaccatttcatagagacaaa
gagatctctagaaacattaatgcatatg------------aataaaagctaatctctt--aatgttagaact
aaggcagatgtat---------------------------ctttgaataatatgccataatgttcctcatat
gc--tg--t--ttatt-ccaatcaactaggttaatcaatgtgttgttttaacccttataacagagtaaaata
atctttatgtgtctgaaatgtatgatgtctggtattgaacgaaagctagtgacatttgcaatacgttggtgt
a-------aatgaaaaactagtagtacaaacagtattcatcttgtaacgtttgatgtaagatagtttcaatc
ttgcaagaattctaccacgtgaaatctacatgcagtctgttaattaatgacctttcctacgtcagtacgggg
cgtgg---ccccgccctttatggcaactgctcattggcagacagtgccatggggacgaaccagacca----g
gtcacttaaaaacgccctgcgacaatgaaactttgc-tttttgcatcagctagcttgcgcatgcttttgctc
tctgccccctttcgcctgcccggacaccgcgccgccacgcgattgggtcactacgaa-ct-tcc-acgcaaa
tctc----ttaagtttcgggactcccgaagctgcatg----------aacttccgc-aaaccgactctcagc
agtccgtcacc-tcggtaa-cccaggacaacagccattcacgagcgcgtgaatcccaaagacgtcatcgaag
cgagaaaccacccaatcaggagcaccgtgtttcc-ccaaggccag-ccggcgagggagattcga---cttca
gcaaaaagggcgcaagtaacacaaactaatgttgtctcttgctgatcttgtgcagattgatcttaagcagtt
-aaagat-aagccatatctctgcttttgtggtttctcaggtgttattctaagatcttgcaagaagtaacgtt
attagaattaatttgggac-g-ttgtgaactca-ttttgcatcctctgaactgcctttgtgtgtatgtg--t
gaatgtgtgtgtgt--------gtttgtttgttgtttgcttattacgtagttagtttcatttatcgtagtgt
agctcaataaatc-tttgtactcattttgtaagaac--tgtgttcttgtttatgtgcttctaagtcattgcc
tcgagctgtagatcttgttaccttgctaaaagatcatcca--atactgtgttatgttattatcgttggccac
gtaaataata---ttaacaagattggtaagatacgatgtcttctatttgcgggacaaatggtagataaagtg
tgaatcttttaatctgattcaatct-gactcaattgagtcgagtcaatgattcgaatcttcaggat--cc-g
attc-attgaaatgagctaataaacccc-tgatcgatattaaaacgtaggttgatcccctacatattaatgg
tggagaa--tgcgg-gca--cagcacgatctg-------ac--ttaa-------gcacaaaaacattgttta
tcttttctattttgtccggaagaatagatcagagacagagaaacaaagttgttgtgttactgtatgattcat
tgtggtacccagtgtgttgaaacgcacgaatgcgcaactccagtgcttttgagaaagcgaactgcagtaaat
agttatttgtccacgagacaaaaacgatatgtcgctgt-aaagcgcacggattgagaaacaataagcgtgtt
ccttattctttctcctataaggccttcatagttgatttaaaggtgcgtgtcccagctttaaagactaactgt
gcatttctccctggtcaaattaa-gcacagagtagctaactgtctttttgccatttaattcactaacaacag
agttagtgaactcagcgcgccgcgctcgagagagcggcagagcgtattctcacggga-----gaacttatct
tgatcaagtaaagtgtgcgtgattgaatccacgcgtgtctttgactgtgaatagtctcgacacagagcgcta
ggatccgccgagatcataatagtgctatattatgttgagcagtgtgaaatgcgccgccatttcatgtaatgc
atgtatgtttgtgggcataaccgcatattggttcattctgtgtacgtcgtcatagtaacagcctcccgaaag
tcctggaagacttttcagagtactctcaagtgcgcatgcgcagtcctccgcgcttgcatcggctgtagacat
tagcacaaggctaagctaactgaagctcacgctgttgcattgaagtgtgtggtatggctataccattatagc
attagaggctagtgtagtagcgctcttcttatggtcttgaatgcagtgtgttaagttgaagtgacaacc---
-tcacg--ctagcaagaatttgaatctcga-ttctcactctttataggctatttgccttatttct-aatttt
ccccctttcttggaaaaggctgtgactaatgcagatttaataaaccctattgtacgcgaattcatcgctggt
ttaatcacatttgtcaaatgcttttcctgctgaacctggcctgttttattaattcaaatgctcataagttgt
tggtttattagcaatgaattatagtttatgactataacataatgcttttgattgctcaatcaaattaatgct
taaggcttaattagtgattaatgctttcctcttctgaaacttatcaacattataggaacaatcattttctat
gactgttgatatttgaagttgatttataagcacagtgtttacggattaattaaattataacatttattgtcc
taggactttacaaacacaatcactattctgaaattttaatttcatttaatagttcattgatgcttggctgcc
ctatcttaataacagttattgattaattttaaataaacacttttgatcaaatttaatgacatcaggaatacc
acgcattccctatcatcattgattttgaaattgatttgttctc---------ataactgatttgcaggaatg
cttgctgattaattaaatcataattgtgtttatgactttaatgacaacctcactgagtgttagtctcaacca
acattattactatttgaaaattttaatttcattaatagttaattgatgtttggttttccttttctataacaa
ttattgattaatttaattatagcaactcttaatcaaggttattgat-aaaaatcatatttctgaatcattta
atgtcattactaa-ttgaattagttttaaattaatttgcaatcaagttttttttt----------taattat
cctttaggtattaaattacctcacaggacagtgctccccctggtgtttggttgatgcaatgagacagtgtag
cctgtaggtggctacaactgaactcaagtcatcgttaaacctagcataccagagcagtagccttcgattagc
caaaccccaaaggaaatataggattttcctgtctacttaggctaattagttatcttgataacacaataaacc
aaccccttttgatgtattgactcaacagtgccaccactttgttaactttgtaatttgaaaacttgcttcact
ttctattgtttcctttaactgtcttcttccgagttgactaccgctgcccttttgagattgtacctgtgtgaa
tcatgaaagcagagaacgtgagaaacatttaacagaag-ttgtgaaacttaaacatttcatgttataattat
ctgac------tctctaccctttctcgccataggacgctacctaattaaggacgaaacgagtcaaccagaag
acaggtgttttcaaatttgattttagatccccatccaaaagtggtctacttggtgtatggtgtcaatcctaa
tgagtaagaaaccaatactgtcattgttattgtactttctttcacagcggaggaaatttaataacaatcaca
gtcctggtgtttagagctccccatttccaacttccagccgagaagcatcctttcacctaatgcttgacaaaa
gctaaaggaattgttctctctaggaacctggaagc-------------------------------------
--------agccaattatcactctactccttgtcagtcttcttctcttcctctgttct---------ctaac
tgtgtgtgtttactgac---------tgtcccaacagagactacaagttagatgcacgccccctagaggatc
aca-gtcacagagaacaacacccacttgtttattccacactcaacagtagctcgcacctgacattacaccct
gacactttttgtttgccatttgtttttgtt-------------ttc-ttttgttctttcctctctc--tctc
tcccc------------------------taggtctgtgtcagtgtcggttataggtcttccccctcaccgc
cgc-aaacatggctcgccctaaagaccctgttggccactggaaggacctagaagcatggctaagtgttgcaa
ctgacagccccctccctaaggccgccgaaacgctacagcatctgacacaggaccagctggatgagaacctga
acagccttatgaagcaagacccgagcaaaagctacaatcacaaagacctagccaagatc----------aca
ggtactttgagtcacgtcctcatcaccacccttaagctaagtgataggcattccgcccagctccagcacaag
ctgacacatgtgcagtcccgcatcaaccagctagaactggaggctcaggaacgaccggaacagccagatgag
actgatcaagctgccgaagaggagattgataaacttcacgagactctagccgccaccacccaagaaatggag
caagccaaagccgaacatgctgacgtcgctaacaagcttgagtatgtcgaacagctactggaagaagtaaat
gctgactctaaagacaaggacagcagaatcaaagccctcgaaactcacctgagtgaagctagacatgaggtc
agacgactaacgcagcagctggactacatcaaagaagagtccaacagcactaaagatgaactcaagcatgca
tatgaactgacacacaatgagaaagctgaggggtcactgccaaaaccctcaccatctccttctgttccagac
aaccacgtatcaccatgtggcctggacctcagagaccttgacaagctagtcaagaacctgggcaagttcacg
ccgaatttgccaggtagccaagatgttcacgcct------------------atctgcaggacattgacttt
cacctggaaatgcgacccaatgtcactgacaaagatagactgtatttgctc--cgagcaacctccagccctg
aagtgcgcagcttcctggaccgtcagccggctcacacaaagactgactacctcctgctccgagaagccctca
tcagagagtttgatgacatcgagtctgaacaaggacttgtagctgccctggagacgaaacaaggtcgccatg
agtcttctcaagcctactacagcagactcagacgagcctacttcggcacccgcaatgaacctgagatggaag
aggacctgaacttcaaaatcctcttcctgagaaacctccatcc--tggggtaagccaccatcttggggttct
tgcatgcccccacaccatgaacactcagcaattacgagatttggcacacaaagcctacgtcaaacaaaagac
ggcttcagagaagagtgccaaaatccctgctgtttatgacttcaacactcaaagtcaagatgtggcccttga
gggtgcccgaggcccagacaatgctagactacctcccagtgagtggaatgtgtcgtcttacaacagacaacg
agactgtcatgctgataccagacccaaacagcggaaccgtcgctggaaaggactgtctggacgacaacactc
acctgaacgtcaccgggagagaccgtggaacaggtctacctcatttgtaaaccaaagggggacaagctcgtg
ggaatcaagtggtacttccaa-ggtaaagcaacatcaccttgatacaaccagcccaagaggtcaacgaaaga
actcacaaagattccacgctgatcgaactccaactgaatccccacaagggacaacatcaccatgttttgacc
ctcaagaactgatgaaaatgatcctgaaagagttcttccaacgaagggaagcggatcggaagtgggaaagga
aaggaaaacctgattctgcctgataagcaacgacctcactaaacagcacctcttcacctcagttacagagaa
ctgtaagcaccataacttcaaagactcaatagactgtacctgaacaccagagttagatgctaactcaacacc
tgatgcctcaggtcaccactgcatcacacaaacacttgtggacgaaactcttccaattcctaggagtgctgt
cttgatcgtttgccacgcagctgaactcagaatcaatccaaatcctacctgtgccatgccaactccagtccc
tcaactccaagtgaccagaaagggggagggaccaacctgctgacacagacccactatcctaaactcttattt
taacgctaacctgtttttgtcatttgtgccattttaggaagacacctagccctagctatgtttcctaaaccc
aatacatgcactctcccctccactgcactactaggaccaatctctagtagagaggagctatt--acatatgg
gacatttgtttgtc---ttaacctcactcaatgtccttatgtctcagtgttcttttctttctctttc-----
---tctctgtctt-----------------taaatttctcttgcctcatcagggaacccccacagatgatgt
ttaagtccagagctcagaattaggattgactcttttcactaagcctcacggatcaatgccttaaaggtgtg-
---atcgctgtattggtaatttaacgttgtagcacctgtctgacgacacgttttaggcgaaaactcaaaaga
tttgtttaccacatttcttcatcttcaatccagaaccgaaaaagggattgagggtaaagaataaaatttatt
ggtttgactctggtcaaaacagcattgtagggtatacgttgactttgacacttgccctcttcctccacgagc
gagtaaagaccatccaaaagttgttcaaatgtgcacgccctacatcttgcgcatgcttagatgcgat-aacg
ctgaccaaaa-atgtaattctttacagattgaaataatgcctatacaacttcgttgaaccttcaatacctcg
gttagtcttaaaagcctaaattctgatcatactaaactatgctcttctacaccttaagcattgctaacccga
gcattccaaagtgcctaaaccctgcaccaagattcagttagtgatgatgttgtttgtgtcttgtg-ttgcct
gttctctctgcttctgcctgtttgttccagtgcctgccaatgttcacaccgggaacatcaccagacaaaggg
ggactgtaggaactcatct----gcatttttcagtggtcaacacaag-ttgaatctgaaatcttgg----gc
---at---c----------t-cc-a-a------------tg------gtctc-attcatt--gaactagctt
gaggg----cttataccatcag-------------gataac----agagcgccaattgatttcgggctcctc
tgaccagt-act-tc-t-a-tgcagatgt-t-ct-ggtacc--cttcggctaa---c-tagccaatgattaa
ttaaatcagttaaattaaaa-acaat-ggc-cc-ttacaggatcttcagcgg-----------a--------
---a----------a--------------cc------------atttcac-gag--a--ct--tttaat--t
ga-ctc-c------t-------g-------------gtcatg--tgctcg-ccttg-ggc------------
-acat-cct-------gcta-gaa-gcaccatttcatagag--acaaagagatctctagaa-acattaatgc
atatgaataaaagctaa-cccct--aatgttagaactaaggcagatgtatctttgaat-----------aat
atgccataat-gttcct--------catatgc--tg--t-----t-------------t-------att---
----------ccaat--caact--aggttaatcaatgtgtt-------gttttaacccttataacagagt-a
aaat------------------------------------aat-ctttatgtgtct-gaaatgtatgatgtc
tggtattgaacgaaagctagtgacatttgcaatacgttggtgtaaa-tgaaaaactagtagtacaaacagta
ttcatctt--gtaacgtttgatgtaagatagtttcaatcttgcaag-a-a-t--tc-----taccacgtgaa
atc-------------t-------------------acatgcagtctgttaattaatga-------------
-------cctttcctacgtcagtacggg----gcgtggccccgccctttatggca----actgctcattggc
agac--a--gtgccatggggacgaaccagac---caggtcactt--aaaaacgccctgcgacaatgaaactt
tgcttt---tt-gcatcagctagcttgcg--catgct---tttgctctctgccc-cctttcg-cc-t---g-
-cccggacaccgcgccg--ccacgcgattgggtc-actacga-a---c-t-t-cc-a------cgcaaatct
c--------------tt--aagtttcgggactcccgaagctgc---a---tg---aa---c--ttccgc-aa
accgactctcagc--agtccgtcacctc--g---gtaacccaggacaa-cagccattcacgagcgcgtgaat
cccaaagacgtcatcg-aag----c-gagaaaccacccaatcaggagcaccgtgtttcccc-aaggccag-c
c-ggcgagggagattc--ga---cttcag-----caaa-------aagggcgcaa-----gtaacac-aaac
taatgttgtctcttgc----------------tg------atcttgtg-c-a-g-attga---tcttaagca
gttaaag--------------------------ataagccatatctctgcttttgtggtttctcaggtgtta
-ttctaag-----------atcttgcaagaagt---------------------------------------
------aacgttat-----tagaattaatt------t---ggg-ac-g--ttgtgaactcat-----tttgc
----------------------atcctctgaactgcctttgtgtgtatgt------g--------tga-atg
tgtgtgtgt------------------------------------------------gtttgt-ttgttgtt
tgcttattacgtag-----------------------ttagtttcatttatcgt----agtgtagctcaata
aatct--tt------------gtactca-ttttgtaagaactgtg-ttcttgtttatgtgct-tc-------
----taagtcattgcctcgagctgtaga--tc----ttgttaccttgct-aaaagatcatccaatac-t-gt
gtt-------a---tgttattatcgttgg-ccac-gtaaata--atattaacaagat-------tggtaaga
t--------acgatgtctt---cta-tttgcgggacaa----a--tgg-tagataa----------------
--agtg--tgaatcttttaatctgat-------tcaatctgactca---at-tgagt-----cgagtca-a-
tgattcgaatcttcaggatccgattca------ttgaaatgagctaata---aacccctgatcgat-attaa
----------------------
>BHIKHARI-2|1268503 chr23|(21701710..21711012)|LTR/ERV1|BHIKHARI-2-LTR_DR:BHIKHARI-2-I_DR:BHIKHARI-2-LTR_DR
tgtaggaactcatcggca-tttttcagtggtcaacacaagttgaatctgaaatcttgggcatct-cc-aatg
gtctcattcattgaactagcttgagggc-ttataccatcaggataacagagcgcc-aattgattttgggctc
ctctgaccagtacttc-t-ccgcagatgttct-ggtacccttcggc-taactagccaatgattaattaaatc
agttaaattaaaacacaatggcccttacaggatcttcagcggaa-----accatttcacgagacttttaatt
gactcc------tggtcatg--tgctcgccttg-ggcacatcctgctagaagcacaatttcgtagagacaaa
gagatctctagaaacattaatgcatatg------------aacaaaagctaatctctt--aatgttagaact
aaggcagatgtat---------------------------ctttgaataatatgccataatgttcctcatat
gc--tg--t--ttatt-ccaatcaactaggttaatcaatgtgttgttttaacccttataacagagtaaaata
atctgtatgtgtctgaaatgtatgatgtctggtattgaacgaaagctagtgacatttgcaatacgttggtgt
a-------aatgaaaaactagtagtacaaacagtattcatcttgtaacgtttgatgtaagatagtttcaatc
ttgcaagagttctaccacgtgaaatctacatgcagtctgttaattaatgacctttcctacgtcagtacgggg
cgtgg---ccccgcccttcatggcagctgctcattggcagacagtgccatggggacgaaccagacca----g
gtcacttaaaaacaccctgcaacaaagaaactttgc-tttttgcatcagctagcttgcgcatgcttttgctc
tctgccccctttcgcctgcccggacaccgcgccgccacgcgattgggttactacgaa-ct-tcc-acgcaaa
cctc----ttaagtttcgggactcccaaagctgcatg----------aacttccgcaaaaccgactctcagc
agtccgtcacc-taggtaa-cccaggacaacagccattcacgagcgcgtgaatcccaaagacgtcattgaag
cgagaaaccacccaatcaggagcaccgtgtttcc-ccaaggccag-ccggcgagggagattcga---cttca
gcaaaaagggcgcaagtaacacaaactaatgttgtctcttgctgatcttgtgcagattgatcttaagcagtt
-aaagat-aagccatatctctgcttttgtggtttctcaggtgttattctaagatcttgcaagaag------t
attagaattaatttgggac-g-ttgtcaactca-ttttgcatcctctgaacttcctctgtgtgtatgtg--t
gaa----tgtgtgt--------gtttgtttgttgtttgcttattacgtagttagtttcatttatcgtagtgt
agctcaataaatc-tttgtactcattttgtaagaac--tgtgttcttgtttatgtgcttctaagtcattgcc
tcgagctgtagatcttgttaccttgctaaaagatcatcca--atactgtgttatgttattatcgttggccac
gtaaataata---ttaacaagattggtaagatacgatgtcttctatttgcgggacaaatggaagataaagtg
tgaatcttttaatctgattcaatct-gactcagttgagtcgaaccaatgattcgaatcttcaggat--cc-g
attc-attgaaatgagctaataaacccc-tgatcgatattaaaacgtaggttgatcccctacatattaatgg
tggagaatttttag-gca--cagcacgatctg-------acttttaa-------gcacaaaaacattgttta
tcttttctattttgtccggaagaatagatcagagacagagaaacgaagttgttgtgttactgtatgatttat
tgtggtacccagtgtgttgaaacgcacgaatgcgcaactcgagtgcttttgagaaagcgaactgcagtaaat
agttatttgtccacgagacaaaaacgatacgtcgctgt-aaagcgcacggattgagaaacaataagcgtgtt
ccttattctttctcctataaggccttcacagttgatttaaaggtgcgtgtcccagctttaaagactaactgt
gcatttctccctggtcaaattaa-gcacagagtagctaactgtctttttgccatttaattcactaacaacag
agttagtgaactcagcgcgccgcgctcgagagagcggcagagcgtattctcacggga-----gaacttatct
tgatcaagtaaagtgtgcgtgattgaatccacgcgtgtctttgactgtgaatagtcttgacacagagcgcta
ggatccgccgagatcttaatagtgctatattatgttgagcagtgtgaaatgcgccgctatttcacgtgatgc
atgtaagtttgtgtgcataaccgcatattggttcattatgtgtacgtcgtcatagtaacagcctcccgaaag
tcctggaagacttttcagagtactctcaagtgcgcatgcgcagtcctccgcacttgcatcggctgtagacat
tagcacaaagctaagctaactgaagctcacgctgttgcattgaagtgtgtggtatggctatgccattatagc
attaaaagctagtgtagtagcgctctttttatggtcttgaatgcagtgtgttaagttgaagtgacaacc---
-tcacg--ctagcaagaatttgaatctcga-ttctcactctttataggctatttgccttatttctcattttt
ctccctttcttggaaaaggctttgactaatgcagatttagtaaaccccattgtacgcgatctcatcgctagt
ttaatcacaattgtcaaatgcttttcctgtttaacctggcctgttttattaattcaaatgctcataagttgt
tggtttattagcaatgaattatagtttatgactat---ataatgcttttgattgctcaatcaaattaatgcc
taatgcttaattaatgattaatgctttgctcttctgaaacttatcaacattataggaacaaccattttctat
gactgttgatatttgaagttgatttataagcacagtgtttacggattaatttaattataacatttattgtcc
tgggactttacaaacacaatcactattctgaaatttttatttcatttaatagttcattgatgcttggctgcc
ctatctcaataacagttattgattaattttaaataaacacttttgatcaaatttaatgacataaggaatacc
acgcattccctatcatcattgattttgaaactgatttgttctc---------ataactgatttgcaggaatg
tttgctgattaattaaat-ataattgtgtttatgactttaatgacaacctcactgagtgttagtctcaacca
acattattactatttggaaattttaatttcattaatagttaattggtgtttggtttcccttttctattacaa
ttattgatttatttaattatagcaactcttaatcaaggttattgataaaaaatcatatttctgaatcatttc
atgtcattactaatttgaattagttttaaattaatttgcaatcaagttttttt--------------attat
ccttcaggtattaaattgcctcataggacagtgctccccccggtgtttggttgatgcaatgagacagtgtag
cctgtaggtggctacaactgaaccatagtcatcgttaaacctagcataccagagcagtagccttcgattagc
caaacacagaaggaaatataggattttcctgtctacttaggctaattagttgtcttgataacacaataaacc
aaccccttttgatgtattgactcaacagtgccaccactttgtcaactttgtaatttgaaaacttgcttcact
ttctattgtttcttttaactgtcttcttccgagttgactacgtctgcccttttgagattgtacttgtgtgaa
tcattaaagcagagaacgttagaaacatttaacagatg-ttgtgaaacctaaacatttcgtgttaaaacgat
ctgact----ttctctaccctttctcgccataggacgctacccaatcaaggacgaaacgagtcaaccagaag
acaggtgttttcaaatttgattttagatccgcat-caaaagtggtctacttggtgtatggtgttaatcctaa
tgagtaagaaaccaatactgtcattgttattgtactttctttcacagcggaggaaatttaataacaatcaca
gtcctggtgtttagagctccccatttccaacttccagccgagaagcatccttttacctcatgcttgacaaaa
gctaaaggaatcgttctctctaggaacctggaagc-------------------------------------
--------agccaattatcactctactccttatcagtcttcctctcttcctctgttct---------ctaac
tgtgtgtgtttactgac---------tgtccccacagagactacaagttagatgcacgccccctagaggatc
aca-gtcacagagaacaacacccacctgtttattcctcactcaacagtagctcacacctgacattacaccct
gacactttttgtttgccatttgtttttgtt-------------ttc-ttttgtccttttctctctc--tctc
ccctc------------------------taggtctgtgtcagtgtcggttataggtcttccccctcaccgc
cgc-aaacatggctcgccctaaagaccctgttggccactggaaggacctagaagcatggctaagtgttgcaa
cggacagcctcctccctaaggccgccgaaacgctacagcatctgacacaggaccagctggatgagaacctga
acagccttatgaagcaagacccgagcaaaagctacaatcacaaagacctagccaagatc----------aca
ggtactttgagtcacgtcctcatcgccacccttaagctgagtgacaggcattccgcccagctccagcacaag
ctgacacatgtgcagtcccgcatcaaccagctagaactggaggctcaggaacgaccggaacagccagatgag
actgatcaagctgccaaagaggagattgataaacttcacgagactctagccgccaccacccgagaaatggag
caagccaaagccgaccatgctgacgtcgctaacaagcttgagtatgtcgaacagctactggaagaagtaaat
gctgactctaaagacaaggacagcagaatcaaagccctcgaaactcacctgagtgaagctagacatgaggtc
agacgattaacgcagcagctggactacatcaaagaagagtccaacagcattaaagatgaactcaagcatgca
tatgaactgacacacaatgagaaagctgaggggtcactgccaaaaccctcactatctccttctgttccagac
aaccacgtatcactatgtggcctggacctcagagaccttgacaagctagtcaagaacctgggcaagttcacg
ccgaatttgccaggcagccaagatgttcacgcct------------------atctgcaagacattgacttt
cacctggaaatgagacccaatgtcactaacaaagatagactgtatttgctc--cgagcaacctccagccctg
aagtgcgcagcttcctggaccgtcagccggctcacacaaagactgactacctcctgctccgagaagccctca
tcagagagtttgatgacatcgagtctgaacaaggacttgtagctgccctggagacgaaacaaggtcgccatg
agtcttctcaagcctactacagcagactcagacgagcctacttcggcacccgcaatgaacctgagatggaag
aggacctgaacttcaaaatcctcttcctgagaaacctccatcc--tggggtaagccaccatcttggggttct
tgcatgcccccacaccatgaacactcagcaattacgagatttggcacacaaagcctacgtcaaacaaaagac
ggcttcagagaagagtgccaaaatccctgctgtttatgacttcaacactcaaagtcaagatctggcccttga
gggtgcccaaggcccagacaatgctagactacctcccagtgagtggaatgtttcgtcttacaacagacaacg
agactgtcatgctgataccagacccaaacagtggaaccgtcgctggaaaggactgtctggacgacaacactc
acctgaacgtcaccgggagagaccgtggaacaggtctacctcatttgtaaaccaaagggggacaagcttgtg
ggaatcaagtggtacttccaa-ggtaaagcaacatcaccttgatacaaccagcccaagaggtcaacgaaaga
actcacaaagattccacgctgatcgagctccaactgaatccccacaagggacaacatcaccatgttttgacc
ctcaagaactgatgaaaatgatcctgaaagagttcttccaacgaagggaagcagattggaagtgggaaagga
aaggaaaacctgattctgcctgacaagcaacgacctcactaaacagcacctcttcacctcacttacagagaa
ctgtaagcaccataacttcaaagactcaatagactgtacctgaacaccagagttagacgctaactcaacacc
tgatgcctcaggtcaccactgcatcacacaaacacttgtggatgaaactcttccaattcctaagagtgctgt
cttgatcgtttgccacgcagctgaactcagaatcaatccaaatcctacctgtgccatgccaactccagtccc
tcaactccaagtgaccagaaagggggagggaccaacctgctgacacagacccactatcctaaactcttattt
taacgctaacctgtttttgtcatttgtgccattttaggaagacacctagccctagctatgtttcctaaaccc
aatacatgcactctcccctccactgcagtactaggaccaatctctagtagagaggagctatt--acatatgt
gacacttgtttgttgggttaacctcactcaatgtccttatgtctcagtgttcttttctttctctttc-----
---tctctgtctttt-------------aattaatttctcttgcctcatcagggaacccccacagatgatgt
ttaagtccagagctcagaattaggattgactcctttcaccaagcctcacggatcaatgccttaaaggtgtg-
---atcgctgtattggtaatttaacgttgtagcacctgtctgacgacacattttaggcgaaaactcaaaaga
ttcgttttccacatttcttcatcttcaatccagaaccgaaaaagggattgagggtaaagaataaaatttatt
ggttcgactctcgtcaaaatagcattgtagggtatacgttgactttgacacttgccctcttcctccacgagc
gagtaaaggccatccaaaagttgttcaaatgtgcacgccccacatcttgcgcatgcttagatgcaat-aacg
ctgact---------------------------ataatgcctatacaacttcgttgaaccttcaatacctcg
gttagtcttaaaagcctaaattctgatcatactaaactatgctcttctacacgttaagcattgctaacccga
gcattccaaagtgcctaaaccctgcaccaagattcagttagtgatgatgttgtttgtgtcttgtg-ttgcct
gttctctctgcttctgcctgtttgttccagtgcctgccaatgttcacaccgggaacatcaccagacaaaggg
ggactgtaggaactcatcg----gcatttttcagtggtcaacacaag-ttgaatctgaaatcttgg----gc
---at---c----------t-cc-a-a------------tg------gtctc-attcatt--gaactagctt
gaggg----cttataccatcag-------------gataac----agagcgccaattgattttgggctcctc
tgaccagt-act-tc-t-c-cgcagatgt-t-ct-ggtacc--cttcggctaa---c-tagccaatgattaa
ttaaatcagttaaattaaaacacaat-ggc-cc-ttacaggatcttcagcgg-----------a--------
---a----------a--------------cc------------atttcac-gag--a--ct--tttaat--t
ga-ctc-c------t-------g-------------gtcatg--tgctcg-ccttg-ggc------------
-acat-cct-------gcta-gaa-gcacaatttcgtagag--acaaagagatctctagaa-acattaatgc
atatgaacaaaagctaatctctt--aatgttagaactaaggcagatgtatctttgaat-----------aat
atgccataat-gttcct--------catatgc--tg--t-----t-------------t-------att---
----------ccaat--caact--aggttaatcaatgtgtt-------gttttaacccttataacagagt-a
aaat------------------------------------aat-ctgtatgtgtct-gaaatgtatgatgtc
tggtattgaacgaaagctagtgacatttgcaatacgttggtgtaaa-tgaaaaactagtagtacaaacagta
ttcatctt--gtaacgtttgatgtaagatagtttcaatcttgcaag-a-g-t--tc-----taccacgtgaa
atc-------------t-------------------acatgcagtctgttaattaatga-------------
-------cctttcctacgtcagtacggg----gcgtggccccgcccttcatggca----gctgctcattggc
agac--a--gtgccatggggacgaaccagac---caggtcactt--aaaaacaccctgcaacaaagaaactt
tgcttt---tt-gcatcagctagcttgcg--catgct---tttgctctctgccc-cctttcg-cc-t---g-
-cccggacaccgcgccg--ccacgcgattgggtt-actacga-a---c-t-t-cc-a------cgcaaacct
c--------------tt--aagtttcgggactcccaaagctgc---a---tg---aa---c--ttccgcaaa
accgactctcagc--agtccgtcaccta--g---gtaacccaggacaa-cagccattcacgagcgcgtgaat
cccaaagacgtcattg-aag----c-gagaaaccacccaatcaggagcaccgtgtttcccc-aaggccag-c
c-ggcgagggagattc--ga---cttcag-----caaa-------aagggcgcaa-----gtaacac-aaac
taatgttgtctcttgc----------------tg------atcttgtg-c-a-g-attga---tcttaagca
gttaaag--------------------------ataagccatatctctgcttttgtggtttctcaggtgtta
-ttctaag-----------atcttgcaagaag----------------------------------------
-----------tat-----tagaattaatt------t---ggg-ac-g--ttgtcaactcat-----tttgc
----------------------atcctctgaacttcctctgtgtgtatgt------g--------tga-a--
--tgtgtgt------------------------------------------------gtttgt-ttgttgtt
tgcttattacgtag-----------------------ttagtttcatttatcgt----agtgtagctcaata
aatct--tt------------gtactca-ttttgtaagaactgtg-ttcttgtttatgtgct-tc-------
----taagtcattgcctcgagctgtaga--tc----ttgttaccttgct-aaaagatcatccaatac-t-gt
gtt-------a---tgttattatcgttgg-ccac-gtaaata--atattaacaagat-------tggtaaga
t--------acgatgtctt---cta-tttgcgggacaa----a--tgg-aagataa----------------
--agtg--tgaatcttttaatctgat-------tcaatctgactca---gt-tgagt-----cgaacca-a-
tgattcgaatcttcaggatccgattca------ttgaaatgagctaata---aacccctgatcgat-attaa
a-acgtaggttgatcccctaca
>BHIKHARI-2|2119458 chrUn_KZ116059v1|(23459..31071,31074..32486)|LTR/ERV1|BHIKHARI-2-LTR_DR:BHIKHARI-2-I_DR:BHIKHARI-2-LTR_DR
tgaaggaactcatcggca-tattgcagtggtcaacacaagttgaatctgaaatcttgggcatct-cc-aatg
gtctcattcattgaactagcttgagggc-ttataccatcaggataacagagcgcc-aattgatttcgggctc
ctctgaccagtacttc-t-atgcagatgttct-ggcacccttcggc-taactagccaatgattaattaaatc
agttaaattaaaaaacaatggcccttacaggatcttcagcggaa-----accatttcacgagacttttaatt
gactcc------tggtcatg--tgctcgccttg-ggcacatcctgctagaagcacaatttcgtagagacaaa
gagatctctagaaacattaatgtatatg------------aataaaagacaatctcttaaaatgttagaact
aaggcagatgtat---------------------------ctttgaataatatgccataatgttcctcatat
gc--tg--t--ttatt-ccaatcaactaggttaatcaatgtgttgttttaactcttataacagagtaaaata
atctgtatgtgtctgaaatgtatgatgtctggtattgaacgaaagctagtgacatttgcaatacgttggtgt
a-------aatgaaaaactagtagtacaaacagtattcatcttgtaacgtttgatgtaagatagtttcaatc
ttgcaagagttctaccacgtgaaatctacatgcagtctgttaattattgacctttcctacgtcagtacgggg
tgt-g---tcccgcccttcatggcaactgctcattggcagacagtgccatggggacgaaccagacca----g
gtcacttaaaaacaccctgcaacaaagaaactttgc-tttttgcatcagctagcttgcgcatgcttttgctc
tctgccccctttcgcctgcccggacaccgcgccgccacgcgattgggtcactacgaa-ct-tcc-acgcaaa
cctc----ttaagcttcgggactcccgaagctgcatg----------aacttccgc-aaaccgactctcagc
agtccgtcacc-tcggtaa-cccaggacaacagccattcacgagcgcgtgaatcccaaagacgtcatcgaag
cgagaaaccacccaatcaggagcaccgtgtttcc-ccaaggccag-ccggcgagggagattcga---cttca
gcaaaaagggcgcaagtaacacaaactaatgttgtctcttgctgatcttgtgcagattgatcttaagcagtt
-aaagat-aagccatatctctgcttttgtggtttctcaggtgttattctaagatcttgcaagaag------t
attagaattaatttgggac-g-ttgtcaactca-ttttgcatcctctgaactgcctttgtgtgtatgtg--t
gaatgtgtgttt----------gtttgtttgttgtttgcttattacgtagttagtttcatgtatcgtagtgt
agctcaataaatc-tttgtactcattttgtaagaac--tgtgttcttgtttatgtgcttctaagtcattgcc
tcgagctgtagatcttgttaccctgct-aaagttaaccca--atactgtgttatgttattatcgttggccac
gtaaataata---ttaacaagattggtaagatacgatgtcttctatttgcgggacaaatggtagataaagtg
tgaatcttttaatctgattcaatct-gactcaattgagtcgaatcaatgattcgaatcttcaggat--cc-g
attc-attgaaatgagctaataaacccc-tgatcgatattaaaacgtaggttgatcccctacatattaatgg
tggagaatttttag-gca--cagcacgatctg-------acttttaa-------gcacaaaaacattgttta
tcttttctattttgtccggaagaatagatcagagacagagaaacaaagttgttgtgttactgtatgatttat
tgtggtacccagtgtgttgaaacgcacgaatgcgcaactcgagtgcttttgagaaagcgaactgcagtaaat
agttatttgtccacgagacaaaaacgatacgtcgctgt-aaagcgcacggattgagaaacaataagcgtgtt
ccttattctttctcctataaggccttcacagttgatttaaaggtgcgtgtcccagctttaaagactaactgt
gcatttctccctggtcaaattaa-gcacagagtagctaactgtctttttgccatctaattcactagcatcag
agttagtgaactcagcgcgccgcgctcgagagagcggcagagcgtattctcacggga-----gaacttatct
tgatcaagtaaagtgtgcgtgattgaatccacgcgtgtctttgactgtgaatagtcttgacacagagcgcta
ggatccgccgagatcttaatagtgctatattatgttgagcagtgtgaaatgcgccgccatttcatgtaatgc
atgtatgtttgtgggcataaccgcatattggttcattctgtgtacgtcgtcatagtaacagcctcccgaaag
tcctggaagac-tttcagagtactctcaagtgcgcatgcgcagtcctccgcgcttgcatcggctgtagacat
tagcacaaggctaagctaactgaagctcacgctgttgcattgaagtgtgtggtatggctatgccattatagc
attaaaggctagtgtagtagcgctcttcttatggtcttaaatgcagtgtgttaagttgaagtgacaacctaa
ttcacg--ctagcgagattttgaatcttgatttctcactctttataggctatttgccttctttctcattttt
ccctctttcttggaaaaggctttgactaatgcagatttagtaaaccccattgtacgcgatctcatcgctggt
ttaatcacaattgtcaaatgcttttcctgtttaacctggcctgttttataaattcaaatgctcataagttgt
tggtttattagcaatgaattatagtttatgactataacataatgcttttgattgctcaatcaaattaat---
----gcttaattaatgattaatgcttttctcttctgaaacttatcaacattataggaacaaccattttctat
gactgttgatatttgaagttgatttataagcacagtgtttacgtattaatttaattataacatttattgtcc
tgggactttacaaacacaatcactattctgaaactttaatttcatttaatagttcattgatgcttggctgcc
ctatctcaataacagttattgattaattttaaataaacacttttgatcaaatttaatgacatcaggaatacc
acgcattccctatcatcattgattttgaaattgatttgttctc---------ataactgatttgcaggaatg
cttgctgattaattaaatcataattgtgtttatgactttaatgacaacctcactgagtgttagtctcaacca
acattattactatttgaaaattttagtttcattaatagttaattggtgtttggtttcccttttctattacaa
ttattgatttatttaattatagcaactcttaatcaaggttattgat-aaaaatcatatttctgaatcatttc
atgtcatttataatttgaattagttttaaattaatttgcaatcaagtttttt-------------ttattat
ccttcaagtattaaattgcctcgcaggacagtgctccccctggtgtctggttgatgcaatgagacagtgttg
cctgtaggtggctacaactgaactcaagtcatcgttaaacctagcataccagagcagtagccttcgattagc
caaacacataaggaaatataggattttcctgtctacttaggctaattagttgtcttgataacacaataaacc
aaccccttttgatgtattgactcaacagtgccaccactttgtcaactttgtaatttgaaaacttgcttcact
ttctattgtttcttttaactgtcttcttccgagttgactacttctgcccttttgagattgtacctgtgtgaa
tcatgaaagcagagaatgttagaaacatttaacagatg-ttgtgaaacctaaacatttcgtgttaaaataat
ctgact----ctctctaccctttctcgccataggacgctacccaatcaaggacgaaacgagtcaaccagaag
accggtgttttcaaatttgattctagatccccatccaaaagtggtctacttggtgtatggtgtcaatcctaa
tgagtaagaaaccaatcctgtcattgttattgtattttctttcacctcggaggaaagttaataacaatcaca
gtcctggtgtttagagctccccatttccaacttccagccgagaagcatactttcacctaatgcttgacaaaa
gctaaaggaattgttctctctaggaacctggaagc-------------------------------------
--------agccaattatcactctactccttgtcagtcctcttctcttcctctgttct---------ctaac
tgtgtgtgtttactgac---------tgtccccacagagactacaagttagatgcacgccccctagaggatc
aca-gtcacagagaacaacacccacttgtttattccacactcaacagtagctcgcacctgacattacaccct
gacactttttgtttgccatttg-ttttgtt-------------ttc-ttttgttcttttctctctc--tctc
tcccc------------------------taggtttgtgtcagtgtcggttataggtcttccccctcaccgc
cgc-aaacatggctcaccctaaagaccctgttggccactggaaggacctagaagcatggctaagtgttgcaa
cggacagcctcctccctaaggccgctgaaacgctacagcatctgacacaggaccagctggatgagaacctga
acagccttatgaagcaagacccgagcaaaagctacaatcacaaagacctagccaaaatc----------aca
ggtactttgagtcacgtcctcatcgccacccttaagctgagtgacaggcattccgcccagctccagcacaag
ctgacacatatgcagtcccgcatcaaccagctagaactggaggctcaggaacgaccggaacagccagatgag
actgatcaaactgccaaagaggagatcgataaacttcaagagactcttgccgccaccacccaagaaatggag
caagccaaagccgaccaggctgacgtcgctaacaagcttgagtatgttgaacagctactggaagaggtaaat
gctgactctaaagacaaggacagcagaatcaaagccctcgaaactcacctgagtgaagctagacatgaggtc
agacaactaacgcagcagctggactacatcaaagaagagtccaacagcattaaagatgaactcaagcatgca
tatcaactgacacacaatgagaaagctgaggggtcactgccaaaaccctcaccatctccttctgttccagac
aaccacgtatcactatgtggcctggacctcagagaccttgacaagctagtcaagaacctgggcaagttcacg
ccgaatttgccaggtagccaagatgttcacgcct------------------atctgcaagacattgacttt
cacctggaaatgagacccaatgtcactgacaaagatagactgtatttgctc--cgagcaacctccagccctg
aagtgcgcagcttcctggaccgtcagccggctcatacaaagactgactacctcctgctccgagaagccctca
tcagagagtttgatgacatcgagtctgaacaaggacttgtagctgccctggagacgaaacaaggtcgccatg
agtcttctcaagcctactacagcagactcagacgagcctacttcggcacccgcaatgaacctgagatggaag
aggacctgaacttcaaaatcctcttcctgagaaacctccatcc--tggggtaagccaccatcttggggttct
tgcatgcccccacacgatgaacactcagcaattacgagatttggcacataaagcctacgtcaaacaaaagac
ggcttcagagaagagtgccaaaatccctgctgtttatgactttaacactcaaagtcaagatctggcccttga
gggtgcccaaggcccagacaatgctaatctacctcccagtgagtggaatgtgtcgtcttacaacagacaacg
agactgtcatgctgataccagacccaaacagtggaaccgtcgctggaaaggactgtctggacgacaacactc
acctgaacgtcaccgggagagaccgtggaacaggtctacctcatttgtaaaccaaagggggacaagctcgtg
ggaatcaagtggtacttccaa-agtaaagcaacatcaccttgatacaaccagcccaagaggtcaacgaaaga
actcacaaagattccacgctgatcgagctccaactgaatccccacaagggacaacatcaccatgttttgacc
ctcaagaactgatgaaaatgatcctgaaagagttcttccaacgaagggaagcggatcggaagtgggaaagga
aaggaaaacctgattctgcctgacaagcaacgacctcactaaacagcacctcttcacctcacttacaaagaa
ctgtaagcaccataacttcaaagactcaaaagactgtacctgaacaccagagttagacgctaactcaacacc
tgatgcctcaggtcaccactgcatcacacaaacacttgtggatgaaacccttccaattcctaagagtgctgt
cttgatcgtttgccacgcagctgaactcagaatcaatccaaatcctacctgtgccatgccaactccagtccc
tcaactccacgtgaccagaaagggggaggaaccaacctgctgacacagacccactatcctaaactcttattt
taacgctaacctgtttttgtcatttgtgccattttaggaagacacctagccctagctatgtttcctaaaccc
actacatgcactctcccctccactgcactactaggaccaatctctagtagagaggagctatt--acatatgt
gacacttgtttgttgtgttaacctcactcaatgtccttatgtctcagtgttcttttctttctctttc-----
---tctccgtctt-----------------ttaatttctcttgcctcatcagggaacccccacagatgatgt
ttaagtccagagctcagaattaggattgactcctttcaccaagcctcacggatcaatgccttaaaggtgtg-
---atcgctgtattggtaatttaacgttgtagcacctgtctgacgacacgttttaggcaaaaattcaaaaga
ttcgttttccacatttcttcatcttcaatccagaaccgaaaaagggattgagggtaaagaatgaaatttatt
ggtttgactctcgtcaaaatagcattgtagggtatacgttgactttgacacttgccctcttcctccacgagc
gagtaaaggccatccaaaagttgttcaaatgtgcacgccccacatctcgcgcatgcttagatgcgat-aacg
ctgaccaaaa-attaaattctttactgattgagataatgcctatacaacttcgttgaaccttcaatacctcg
gttagtcttaaaagcctaaattctgatcatactaaactatgctcttctacaccttgagcattgctaacccaa
gcactccaaagttcctaaaccctgcaccaagattcagttagtgatgatgttgtttgtgtcttgtgtttgcct
gttctctctgcttctgcctgtttgttccagtgcctgccaatgttcacaccgggaacatcgccagtcaaaggg
gga-tgaaggaactcatcg----gcatattgcagtggtcaacacaag-ttgaatctgaaatcttgg----gc
---at---c----------t-cc-a-a------------tg------gtctc-attcatt--gaactagctt
gaggg----cttataccatcag-------------gataac----agagcgccaattgatttcgggctcctc
tgaccagt-act-tc-t-a-tgcagatgt-t-ct-ggcacc--cttcggctaa---c-tagccaatgattaa
ttaaatcagttaaattaaaaaacaat-ggc-cc-ttacaggatcttcagcgg-----------a--------
---a----------a--------------cc------------atttcac-gag--a--ct--tttaat--t
ga-ctc-c------t-------g-------------gtcatg--tgctcg-ccttg-ggc------------
-acat-cct-------gcta-gaa-gcacaatttcgtagag--acaaagagatctctagaa-acattaatgt
atatgaataaaagacaatctcttaaaatgttagaactaaggcagatgtatctttgaat-----------aat
atgccataat-gttcct--------catatgc--tg--t-----t-------------t-------att---
----------ccaat--caact--aggttaaatcatgtgtt-------gttttaactcttataacagagt-a
aaat------------------------------------gat-ctgtatgtgtct-gagatgtatgatgtc
tggtattgaacgaaagctagtgacatttgcaatacaatggtgtaaa-tgaaaaactagtagtacaaacagta
ttcatctt--gtaacatttgatgtaag--agtttcaatcttgcaag-a-g-t--tt-----taccacatgaa
atc-------------t-------------------acatgcagtctgttaattattga-------------
-------cccttcctacgtcagtatggg----gtgtggccccgcccttcatggca----accgctcattggc
agac--a--gtgccatagggacgaactagac---caggtcactt---aaaacgcgctgcaacaaagaaactt
tgcttt---tt-gcattagctggcttgcg--catgct---tttgctctctgccc-cctttcg-cc-t---g-
-ctcggacaccgcgccg--ccacgcgattgggtc-a------------------------------------
------------------------------------------------------------------------
------------------------------------------------------------------------
------------------------------------------------------------------------
------------------------------------------------------------------------
------------------------------------------------------------------------
--------------------------------------------ctctgcttttgtggtttctcaggtgtta
-ttctaag-----------atcttgcaagaag----------------------------------------
-----------tat-----tagaattaatt------t---ggg-ac-g--ttgtcaactcat-----tttgc
----------------------atcctctgaactgcctttgtgtgtatgt------g--------tga-atg
tgtgttt--------------------------------------------------gtttgt-ttgttgtt
tgcttattacgtag-----------------------ttagtttcatgtatcgt----agtgtagctcaata
aatct--tt------------gtactca-ttttgtaagaactgtg-ttcttgtttatgtgct-tc-------
----taagtcattgcctcgagctgtaga--tc----ttgttaccctgct--aaagttaacccaatac-t-gt
gtt-------a---tgttattatcgttgg-ccac-gtaaata--atattaacaagat-------tggtaaga
t--------acgatgtctt---cta-tttgcgggacaa----a--tgg-tagataa----------------
--agtg--tgaatcttttaatctgat-------tcaatctgactca---at-tgagt-----cgaatca-a-
tgattcgaatcttcaggatccgattca------ttgaaatgagctaata---aacccctgatcgat-attaa
a-acgtaggttgatcccctaca
>BHIKHARI-2|309581 chr12|c(14660149..14668207,14668225..14669136)|LTR/ERV1|BHIKHARI-2-LTR_DR:BHIKHARI-2-I_DR:BHIKHARI-2-LTR_DR
------------------------------------------------------------------------
------------------------------------------------------------------------
------------------------------------------------------------------------
------------------------------------------------------------------------
------------------------------------------------------------------------
------------------------------------------------------------------------
------------------------------------------------------------------------
------------------------------------------------------------------------
------------------------------------------------------------------------
------------------------------------------------------------------------
------------------------------------------------------------------------
------------------------------------------------------------------------
------------------------------------------------------------------------
------------------------------------------------------------------------
------------------------------------------------------------------------
------------------------------------------------------------------------
------------------------------------------------------------------------
------------------------------------------------------------------------
------------------------------------------------------------------------
--------------------------------------------------ctgcctctgtgtgtatgtg--t
gaatgtgtgtgtgc--------gtttgtttgttgtttgcttattacgtagttagtttcatgtatcgtagtgt
agctcaataaatc-tttgtactcattttgtaagaac--tgtgttcttgtttatgtgcttctaagtcattgcc
ttgagctgtagatcttgttaccttgctaaaagttaaccca--atactgtgttatgttatgatcattgtccac
gtaaataata---taaacaagattggtaagatacgatgtcttctatttgcgggacaaatggtagataaagtg
tgaatcttttgatctgattcaatct-gactcatttgagtcaaatcaatgattcgaatcttcaggat--cc-g
attc-attgaaatgagctaattaatccc-tgatcgatattaaaacgtaggttgatcccctacatattaatgg
tggagaa--tgcgg-gca--cagcacgatctg-------acttttaa-------gcacaaaaacattgttta
acttttctattttgtccggaagaatagatcagagacagagaaacaaagttgttgtgctactgtatgatttat
tgtggtacccagtgtgttgaaacgcacgaatgcgcaactcgagtgcttttgagaaagcgaactgcagtaaat
agttatttgtccacgagacaaaaacgatacgtcgctgt-aaagcgcacggattgagaaacaataagcgtgtt
ccttattctttctcctataaggccttcacagttgatttaaaggtgcgtgtcccagctttaaagactaactgt
gcatttctccctggtcaaattaa-gcacagagtagctaactgtctttttgccatttaattcactaacaacag
agttagtgaactcagcgcgccgcgctcgagagagtggcagagcgtattctcacggga-----gaacttatct
tgatcaagtaaagtgtgcgtgattgaatccacgcgtgtctttgactatgaatagtcttgacacagagcgcta
ggatccgccgagatcttaatagtgctatattatgttgagcagtgtgaaatgcgccgccatttcatgtaatgc
atgtatgtttgtgggcataaccgcatattggttcattctgtgtacgtcgtcatagtaacagcctcccgaaag
tcctggaagac-tttcagagtactctcaagtgcgcatgcgcagtcctccgcgattgcatcggctgtagacat
tagcacaaagctaagctaactgaagctcacgctgttgcattgaagtgtgtggtatggctatgccattatagc
attaaaggctagtgtagtagcgctcttcttgtggtcttgaatgcagtgtgttaagttgaagtgacaacctaa
ttcagg--ctagcgagattttgaatcttgatttctcactctttataggctatttgccttattcctaattttt
ctccctttcttggaaaagggtttgactaatgcagatttagtaaacttcattgtacgcgatctcatcgctggt
ttaatcacaattgtcaaatgcttttcctgtttaacctggcctgttttattaattcaaatgctcataagttgt
tggtttattagcaatgaattatagtttatgactataacataatgcttttgattgctcaatcaaattaatgcc
taatgcttaattaatgattaatgcttttctcttctgaaacttatcaacattataggaacaaccattttctat
gactgttgatatttgaagttgatttataagcacagtgtttatggattaattaaattataacatttattgtca
tgggactttacaaacacaatcactattctgaaattttaatttcatttaatagttcattgatgcttggctgcc
ctatctcaataacagttattgattaattttaaataaacacttttgatcaaatttattgaca---ggaatatc
acacattccctatcatcattgattttgaaattgatttattctc---------ataactgatttgcaggaatg
cttgctgattaattaaatcataattgtgtttatgactttaatgacaacctcactgagtgttagtctcaacca
acaatattactatttggaaattttaatttcattaatagttaattggtgtttggtttcccttttctattacaa
ttattgatttatttaattatagcaactcttaatcaaggttattgat-aaaaatcatatttctgaatcattta
atgtcattactaatttgatttagttctaaattaatttgcaatcaagtttttttttttttttctcattattat
cctttaggtattaaattacctcacaggacagtgctccccctggtgtttggttgatgcaatgagacagtgttg
cctgtgggtggctacaactgaactcaagtcatcgttaaacctagcataccagagcagtagccttcgattagc
caaaccccgaaggaaatataggattttcctgtctacttaggctaattagttatcttgataacacaataaacc
aaccccttttgatgtattgactcaacagtgccaccactttgtcaactttgtaatttgaaaacttgcttcact
ttctattgtttcttttaactgtcttcttccgagttgactacgtctgcccttttgagattgtacctgtgtgaa
tcatgaaagcagagaatgttagaaacatttaacagatg-ttgtgaaacctaaacatttcgtgttaaaatgat
ctgact----ctctctaccctttctcgccataggacgctacccaatcaaggacgaaacgagtcaaccagaag
acaggtgttttcaaatttgattttagattcacatccaaaagtggtctacttggtgtatggtgtcaatcctaa
tgagtaagaaaccaatactgtcattgttattgtattttctttcacctcagaggaaagttaataacaatcaca
gtcctggtgtttagagctccccatctccaacttccagcagagaagcatcctttcacctaatgcttgac-aaa
actaaaggaatcgttctcattaggaacctggaagc-------------------------------------
--------agccaattatcactcttctccttatcagtcttcttctctttctctgttctctagctgtcctaac
tgtgtgtgtttactgac---------tgtccccacagagactacaagttagatgcacgccccctagaggatc
aca-gtcacagagaacaacacccacttgtttattccacactcaacagtagctcgcacctgacattacaccct
gacactttttgtttgccatttgtttttgtt-------------ttc-ttttgttcttttttctctctctctc
tctcc------------------------taggtctgtgtcagtgtcggttataggtcttccccctcaccac
cgc-aaacatggctcgccctaaagaccctgttcgccactggaaggacctagaagcatggctaagtgttgcaa
cggacagcctcctccctaaggccgccgaaacgctacagcatctgacacaggaccagctggatgagaacctga
acagccttatgaagcaagacccgagcaaaagctacaatcacaaagacctagccaaaatc----------aca
ggtacttttagtcacgtcctcatcgccacccttaagctgagtgacaggcattccgcccagctccagcacaag
ctgacacatatgcagacccgcatcaaccagctagaactggaggctcaggaacgaccggaacagccagatgag
actgatcaagctgccaaagaggagattgataaacttcacgagactctagccgccaccacccaagaaatggag
caagccaaagccgaacatgctgacgttgctaacaagcttgagtatgtcgaacagctactggaagaagtaaat
gctgactctaaagacaaggacagcagaatcaaagccctcgaaactcacctgagtgaagctagacatgaggtc
agacgactaacgcagcagcaggactacatcaaagaagagtccaacagcactaaagatgaactcaagcatgca
tatgaactgacacacaatgagaaagctgaggggtcactgccaaaaccctcaccatctccttctgttccagac
agccacgtatcaccctgtggcctggacctcaaagaccttgacaagctagtcaagaacctgggcaagttcacg
ccgaatttgccaggtagccaagatgttcacgcct------------------atctgcaagacattgacttt
cacctggaaatgagacccaatgtcactgacaaagatagactgtatttgctc--cgagcaacctccagccctg
aagtgcgcagcttcctggaccgtcagccggctcacacaaagactgactacctcctgctccgagaagccctca
tcagagagtttgatgacatcgagtctaaacaaggacttgtagctgcactggagacgaaacaaggtcgccatg
agtcttctcaatcctactacagcagactcagacgagcctacttcggcacccgcaatgaacctgagatggaag
aggacctgaacttcaaaatcctcttcctgagaaacctcaatcc--tggggtaagccaccatcttggggttct
tgcatgcccccacaccatgaacactcagcaaatacgagatttagcacataaagcctacgtcaaacaaaagac
ggcttcagagaagagtgccaaaatccctgctgtttatgacttcaacactcaaagtcaagatctggccattga
gggtgcccaaggcccagacaatgctagactacctcccagtgagtggaatgtgtcgtcttgcaacagacaacg
agactgtcatgctgataccagacccaaacagtggaaccgtcgctggaaaggactgtctggacgacaacactc
acctgaacgtcaccgggagagaccgtggaacaggtctacctcatttgtaaaccaaaggggaacaagctcgtg
ggaatcaagtggtacttcaagtggtaaagcaacaccaccttgactcaaccagcccaagaggtcaacgaaaga
actcacaaagattccacgctgatcaagctccaactgaatcccaacaagggacaacatcaccatgttttgacc
ctcaagaattgatgaagatgatcctgaaagagttcttccaacgaagggaagaggatcggaagtgggaaagga
aaggaaaacctgattctgcctgaaaagcaacgacctcgctaaacagcatttctgcacctcacttacagagaa
ctgtaagccccaaaacttcaaagactcaatagactctacctgaacaccagagttagacgctaactcaacacg
tgatgcctcaggtcaccactgcatcatacaaacacttgtggatgaaactcttccaattcctaagagtgctgt
cttgatcgtttgccacgcagctgaactcagaatcaattcaaatcctacctgtgccatgccaactccagtccc
tcaactccaagtgaccagaaagggggagggaccaacctgctgacacagacccactatcctaaactcttattt
taacgctaacctgtttttgtcatttgtgccattttaggaagacacctagccctagctttgtttcctaaaccc
aatacatgcactctcccctccactgcactactaggaccaatctctagtagagaggagctatt--acatatgt
gacatttgtttgtc---ttaacctcactcaatgtccttatgtctcagtgttcttttctttctctttc-----
---tctctgtctt-----------------ttaatttctcttgcctcatcagggaacccccacagatgatgt
ttaagtccagagctcagacttaggattgactcctttcaccaagcctcatggatcaatgcattaaaggtgtg-
---atcgctgtattagtaatttaacgttgtagcacctgtctgacgacacgttttaggcgaaaactcaaaaga
tttgttttccacatttcttcatcttcaatccagaaccgaaaaagggattgagggtaaagaataaaatgtatt
ggtttgactcttgtcaaaacagcattgtagggtatacgttgactttgacacttgccctcttcctccacgagc
gagtaaaggccatccaaaagttgttcaaatgtgcacgccccacatcttgcgcatacttagatgcgat-aacg
ctgaccaaaa-atttcattctttactgattgagataatgcctatacaacttcgttgaaccttcaatacctca
gttagtcttaaaagcctaaattctgatcatactaaactatgctcttctacaccttgagcattgctaacccga
gcattccaaagttcctaaaccctgcaccaagattcagttagtgatgatgttgtttgtgtcttgtgtctgcct
gttctctctgcttctgcctgtttgttccagtgcctgccaatgttcacaccgggaacatcaccagtcaaaggg
ggactgtaggaactcatcg----gcatttttcagtggtcaacacaag-ttgaatctgaaatcttgg----gc
---at---c----------t-cc-a-a------------tg------gtctc-attcatt--gaactagctt
gaggg----cttataccatcag-------------gataac----agagcgccaattgattttgggcccctc
tgactagt-acc-tc-t-a-tgcagatgt-t-ct-ggtacc--cttcggctaa---c-tagccaatgattaa
ttaaatcagttaaattaaaa-acaat-ggc-cc-ttaaaggatcttcagcgg-----------a--------
---a----------a--------------cc------------atttcac-gag--a--ct--tttaat--t
ga-ctc-c------t-------g-------------gtcatg--tgctcg-ccttg-ggc------------
-acat-cct-------gcta-gaa-gcacaatttcgtagag--acaaagagatctctagaa-acattaatgc
atatgaacaaaagctaatctctt--aatgttagaactaaggcagatgtatctttgaat-----------aat
atgccataat-gttcct--------catatgc--tg--t-----t-------------t-------att---
----------ccaat--caact--aggttaatcaatgtgtt-------gttttaacccttataacagagt-a
aaat------------------------------------aat-ctgtatgtgtca-gaaatgtatgatgtc
tggtattgaacgaaagctagtgacatttgcaatacgttggtgtaaa-tgaaaaactagtagtacaaacagta
ttcatctt--gtaacgtttgatgtaagatagtttcaatcttgcaag-a-g-t--tc-----taccacgtgaa
atc-------------t-------------------acatgcagtctgttaattaatga-------------
-------cctttcctacgtcagtacggg----gcgtggccccgcccttcatggca----gctgctcattggc
agac--a--gtgccatggggacgaaccagac---caggtcactt--aaaaacaccctgcaacaaagaaactt
tgcttt---tt-gcatcagctagcttgcg--catgct---tttgctctctgccc-cctttcg-cc-t---g-
-cccggacaccgcgccg--ccacgcgattgggtc-accacga-a---c-t-t-cc-a---------------
------------------------------------------------------------------------
------------------------------------------------------------------------
------------------------------------------------------------------------
------------------------------------------------------------------------
------------------------------------------------------------------------
------------------------------------------------------------------------
------------------------------------------------------------------------
------------------------------------------------------------------------
------------------------------------------------------------------------
------------------------------------------------------------------------
------------------------------------------------------------------------
------------------------------------------------------------------------
------------------------------------------------------------------------
------------------------------------------------------------------------
------------------------------------------------------------------------
------------------------------------------------------------------------
------------------------------------------------------------------------
----------------------
>BHIKHARI-2|2112838 chrUn_KN150605v1|c(50222..51138,52286..52998,53004..56728,57115..60032)|LTR/ERV1|BHIKHARI-2-LTR_DR:BHIKHARI-2-I_DR:BHIKHARI-2-LTR_DR
------------------------------------------------------------------------
------------------------------------------------------------------------
------------------------------------------------------------------------
------------------------------------------------------------------------
------------------------------------------------------------------------
------------------------------------------------------------------------
------------------------------------------------------------------------
------------------------------------------------------------------------
------------------------------------------------------------------------
------------------------------------------------------------------------
------------------------------------------------------------------------
-----------------------------------------------------------------ca----g
gtcacttaaaaacgccctgcaacaaataaactttgc-tttttgcattagctggcttgcgcatgcttttgctc
tctgtcccctctcacctgcccggacaccacgccgccacgtgattgggtcacc-------------------a
actt----ccatgttttgggaccgccgaaactgcacg----------aacttcagc-ttaccgactctcaga
aatccgtcacc-tctgtaa-ccaaggacaacagccattcacgagcgtgtgaatcccaaagacgtcaactaag
cgagtaaccacccaatcaggagcactgtgtttcc-ccaaggccag-ccagcgagggagattcga---cttca
gcaataagggcgcaagtaacacacactaatgttgtctcttgctcatcttgtgcagattgatcgtaaggagtt
-aaagat-aagataaatctctgctttggtggtttctcaggtgttattctaagatcttgtaagaga------t
attagaattaatttgggac-g-ttgtcaactca-ttttgcatcctctgaactgcctctgtgtgtgtgtg--t
gtgtgtgtgc----------------gtttgttgtttgcttattacgtagttggtttcatttatcgtagtgt
agctcaataaatc-tttgtactcattttgtaagaac--tgtgttcttgtttatgtgcttctaagtcattgcc
tcgagctgtagattttgttaccttgctaaaagttaactca--atactgtgttatgttattatcgctggccac
gtaaataata---taaacaagattggt-agatacgatgtcttctatttgcgggacaaatggtagataaagtg
tgaatcttttgatctgattcaatct-gactcatttgagtcgaatcgatgattcgaatcttcaggat--cc-g
atttaaataaaattagctaattaatcca-tgatcaatattaaaacataggttgatcccctacaaggaactca
tcagaatattgcaatggt--caacacgagtta-------aatctgaa-----------------atcttggg
catctccaattttctc--------------------------------------------------attcat
tgaactagcttgagggctta-----------------------taccatcaggaaaacagagcgc-------
------------------------------------------------------------------------
----------------------------caattgatttcaggctcctctgaccag-----------------
---tacctctcagcagatgttctggtacccttcagctaactagccaatgattaattaaatcaattaaattaa
aaacaatggcctgtacaggacattcagcggaaaccg-----------tttcacgagacttttaaatgactcc
tggtcatgtg--------------------------------------------------------------
------------------------------------------------------------ctcgcgttgggc
acatcctgccagatgcacaacttcata---------------------------------------------
------aagac-----aaagagatctctag------------------------------------aaacat
taatg----------------------------------------------------------catacgaat
gataaaagctaa------------------------------------------------------------
------------------------------------------------------------------------
-------tctcttaaaatgttagaactaaggcagatgta---------------------------------
-----------------------tctttgaatagtatgccataatgt-----------tgctcatatgctgt
ttatt----------------------------------------------ccaatcaaccaggttaat---
--------------caatgtgttgttttaacccttatagcagattaaaataat-------------------
--ctgtatgtgtctgaaatgtat-------------------------------------------------
------------------------------------------------------------------------
-------gatgactggtattga-----------------------acgaaagctagtgacatttgcaata--
----------------cgttggt-----------------------------gtaaatga------------
------------------------------------------------------------------------
------------------------------------------------------------------------
----------------------------------aaaactagtagt-acaaacagtat-------tcatctt
gtaacgtt--tgatgtaagatagtttta--------------------------------------------
tcattaggtgtggccccgcccttcatggcaa--------ctgctcattggc----------agacagtg---
------------------------------------------------------------------------
----------------------------------------------------ccatggggatgaactagacc
ag----------------------------------------------------------------ttcact
ttctattgtttcttttaactgtcttcttccgagttgactaccgctgcccttttgagattgtaccggtgtgaa
tcataaaagcagagaatgttagaaacatttaacagatg-ctgtaaaacttaaacattttaagttaaagtgat
ctgac------tctctaccctttctcgccataggacgctacctgattaaggatgaaacg--------agaag
acaggtgttttcaaatttgattttagatctgcat-caaaagtggtctacttggtgtatggtgtcaatcctaa
tgagtaagaaatcaatactgtcattattattgtactttctttcacagcggaggaaatttaataacaatcaca
gtcctggtgtttagagctccccatttccaacttccggccgagaagcatcctttcac---atgcttgac---a
gctaaaggaatcgttctcactaggaacctggaagc-------------------------------------
--------agccaattatcactcttctccttatcagtcttcttttctttctctcttctctagctgtcctaac
tgtgtgtgtttactgac---------tgtccccacagagactacaagttagatgcacgccccctagaggatc
aca-gtcacagagaacaacacccacttgttcattccacactcaacagtagctcacacctgacattacaccct
gacactttttgtttgccatttgtttttgtt-------------ttc-ttttgtccttttctctctc--tctc
ccctc------------------------taggtctgtgtcagtgtcggttataggtcttccccctcacagc
cgc-aaacatggctcgccctaaagaccctgttggccactggaaggacctagaagcatggctaagtgttgcaa
cggacagcctcctccctaaagccgccgaaaagctaaagcatctgacacaggaccagctggatgagaacctga
gcagccttatgaagcaagacccgagcaaaagctacaatcacaaagacctagccaagatc----------aca
ggtactttgagtcacgtccttatcgccaccctcaagctgagtgacaggcattccgcccagctccagcacaag
ctgacacatgtgcagacccgcatcaaccagctagaactggaggctcaggaacgacgggaacagccagatgag
actgatcaaactgccaaagaggagatcgataaacttcaagagactcttgccgccaccacccaagaaatggag
caagccaaagccgaccatgctgacgttgctaacaagcttgagtatgtcgaacagctactggaagaggtaaat
gctgactctaaagacaaggacagcagaatcaaagccctcgaaactcacctgagtgaagctagacatgaggtc
agacgactaacgcagcagcaggactacatcaaagaagagtccaacagcattaaagatgaacccaagcatgca
tatgaactgacacacaatgagaaagctgaggggtcactgccaaaaccctcaccatctccttctgttccagac
agccacatatcaccatgtggcctgaacctcagagaccttgacaagctagtcaagaacctgggcaagttcaag
ccgaatttgctaggtagccaagatgttcacgcct------------------atctgcaagacattgacttt
cacctggaaatgagacccaatgtcactaacaaagatagactgtatttgctc--agagcaacctccagccctg
aagtgtgcagattcctggaccgtcagccagctcacacaaagactgactacctcctgctccgagaagccctca
tcagagagtttgttgacatcgagtctgaacaaggacttgtagctgccctggagacaaagcaaggtcgccatg
agtcttctcaagcctactacagcagactcagatgaacctacttcggcacccgcaatgaacctgagatgaaag
aggacctgaacttcaaaatcctcttcctgagaaacctccatcc--tggcgtaagccaccatcttggggttct
tgcatgccaccacacgatgaacactcagcaattacgagatttggcacataaagcctacgtcaaacaaaaaac
ggcttcagagaagagtgccaaaatccctgctgtttatgacttcaacactaaaagtcaagatctggcccttga
gggtgcccaaggcccagacaatgctagactacctcccagtgagtggaatgtgtcgtcttacaacagacaacg
agactgtcatgctgataccagacccaaacagtggaaacgtcgctggaaaggactgtctggacgacaacactc
acctgaacgtcaccgggagagatcgtggaacaggtctacctcatttgtaaaccaaagggggacaagctcgtg
ggattcaagtggtacttccaa-ggtaaagcaacatcaccttgatacaaccagccctagaggtcaacgaaaga
actcacaaagattccacgctgatcaagctccaactgaatccccacaagggacaacatcaccatgttttgacc
ctcaagaactgatgaagatgatcctgaaagagttcttccagcaaagggaagaggatcggaagtgggaaagga
aatgaaaacctgattctgcctgacaagcaacaacctcgctaaacagcacttctgcacctcacttacagagaa
ctgtaagccccataacttcaaagactcaatagactgtacctgaacaccagagttagacgctaactcaacacc
tgatgcctcaggtcaccactgcatcacacaaacacttgtggatgaaacccttccaattcctaagagtgctgt
cttgatcgtttgccacgcagctgaactcagaatcaatccaaatcctacctgtgtcatgccaactccagtccc
tcaactccaagtgaccagacagggggaggaaccaacctgctgacacagacccactatcctaaactcttattt
taacgctaacctgtttttgtcatttgtgccattttaggaagacacctagccctagctatgtttcctaaaccc
aatacatgcactctcccctccactgcactactaggaccaatctctagtagaggagctattac--acatatgt
gacacttgtttgttgtgctagcttcactcaatgtccttatgtctctgtgttgttttctttttctctc-----
---tctatgtctttc-------------aattcgtttctcttgcctcatcagggaacccccacggatgatgt
ttaagtccagagctcagaattaggattgactcctttcaccaag-----------------------------
---------------------------------------ctgactacacgttttaggcgaaaactcaaaaga
tctgttaaccacatttctttatcttcaatccagaacctaaaaatggattgagggtaaagaatgaaatttatt
ggtttgactctcatcaaaacagcattgtagggtatacgttgactttgacacttgccttcttcctccacgagc
gagtaaaggccatccaaaagttgttcaaataagcacgccccacatctcgcgcatgcttagatgggat-aatg
ctgaccaaaa-atgtaattctttactgattgagataatgcctatacaacttcgttgaaccttcaataccttg
gatagtcctaaaagcctaaattctgatcatactaaactatgctcttctgcaccttgagcgttgctaacccga
gcattccaaagtgcctaaaacctgcaccaagattcagttagagatgatgttgtttgtgtcttgtgtttgcct
gttctctccgcttctgcctgtttgttccagtgcctgccaatgttcacaccgggaacatcgccagtcaaaggg
gga-tgtaggaactcgtcg----gcatattgcagtggtcaacacaag-ttgaatgtgaaatcttgg----gc
---at---c----------t-ac-a-a------------tg------gtctc-attcatt--gaactagctt
gcggg----cttataccatcag-------------gataac----agagcgccaattgatttcgggctcccc
tgaccagt-act-tc-t-c-cgcagatgt-t-ct-ggtacc--cttcagctaa---c-tagccaatgattaa
ttaaatcagttaaattaaaa-acaat-ggc-tc-ttacaggatcttcagcgg-----------a--------
---a----------a--------------cc------------gtttcac-gag--a--ct--tttaaa--t
ga-ctc-c------t-------g-------------gtcatg--tgctcg-ccttg-ggc------------
-acat-cct-------gcta-gat-gcacaatttcgtagag--acaa--agatctctagaa-tcattaatgt
atatgaataaaagacaatctcttaaaatgttagaactaaggctgatgtatctgtgaat-----------aat
atgccataat-gttcct--------catatgc--tg--t-----a-------------t-------att---
----------ccaat--caacc--aggttaatcaatgtgtt-------gttttaaccattataacagagtaa
aaat------------------------------------gat-ctgtatttgtct-gaaatgtgtgatgtc
tggtattgaacgaaagctagtgacatttgcaatatgttggtgtaaa-tgaaaaactagtagtacaaacagta
ttcatctt--gtaacgtttgatgtaagatagtttcaatcttgcaag-a-g-t--tc-----taccatgtgaa
atc-------------t-------------------acatgcagtctgttaattaatga-------------
-------cctttcctacgtcagtacgtg----gcgtggccctgcccttcatggca----actgctcattggc
agac--a--gtgccatggggacgaaccagac---caggtcactt--aaaaacgccctgcaacaaagaaactt
tgcttt---tt-gcatcagctagcttgcg--catgct---tttgctctctgccc-cctttcg-cc-t---g-
-cccggacaccgcgccg--ccacgcgattgggtc-accacga-a---c-t-t-cc-a------cgcaaacct
c--------------tt--aagtttcgggactcacgaaactgc---a---ca---aa---c--ttccgcaaa
accgactctcagc--agtccgtcaccta--g---gtaacccaggacaa-cagccattcacgagcgtgtgaat
tccatagacgtcatcg-aag----c-gagaaactacccaatcaggagcacagtgtttcctc-aaggccag-c
c-ggcgagggagattc--ga---cttcag-----caaa-------aagggcgcaa-----gta--ac-aaac
taatgttgtctcttgc----------------tg------atcttgtg-c-a-g-attga---tcttaagca
gttaaag--------------------------ataagccatatctctgcttttatggtttctcaggtgtta
-ttctaag-----------atcttgcaagaag----------------------------------------
-----------aat-----tagaattaatt------t---ggg-at-g--ttgtcaactcat-----tttgc
----------------------atcctctgaactgcctttgtgtgtatgt------g--------tga-atg
tgtgt----------------------------------------------------gtttgt-ttgttgtt
tgcttattacgtag-----------------------ttagtttcatttatcgt----agtgtagctcaata
aatct--tt------------gtactca-ttttgtaagaactgtg-ttcttgtttatgtgct-tc-------
----taagtcattgcctcgagctgtaga--tc----ttgttaccttgct-aaaagttaacccaatac-t-gt
gtt-------a---tgttatgatcgttgg-ccac-gtaaata--atataaataagat-------tggtaaga
t--------acgatgtctt---cta-tttgtgggacaa----a--tgg-tagataa----------------
--agtg--tgaatcttttgatctgat-------tcaatctgactca---tt-tgagt-----caaatca-a-
tgattcgaatcttcaggatccgattca------ttgaaatgagctaatt---aatccctgatcgat-attaa
a-acgtaggttgatcccctaca
>BHIKHARI-2|975284 chr2|(14971882..14980060)|LTR/ERV1|BHIKHARI-2-LTR_DR:BHIKHARI-2-I_DR:BHIKHARI-2-LTR_DR
------------------------------------------------------------------------
------------------------------------------------------------------------
------------------------------------------------------------------------
------------------------------------------------------------------------
------------------------------------------------------------------------
------------------------------------------------------------------------
------------------------------------------------------------------------
------------------------------------------------------------------------
------------------------------------------------------------------------
------------------------------------------------------------------------
------------------------------------------------------------------------
------------------------------------------------------------------------
------------------------------------------------------------------------
------------------------------------------------------------------------
------------------------------------------------------------------------
------------------------------------------------------------------------
------------------------------------------------------------------------
gcaaaaagggcgcaagtaacacaaactaatgttgtctcttgctgatcttgtgcagattgatcttaagcagtt
-aaagat-aagccatatctctgcttttgtggtttctcaggtgttattctaagatcttgcaagaag------t
attagaattaatttgggac-g-ttgtcaactca-tattgcatcctctgaactacctctgtgtgtatgtg--t
gaatgtgtgtgtgc--------gtttgtttgttgtttgcttattacgtagttagtttcatgtatcgtagtgt
agctcaataaatc-tttgtactcactttgtaagaac--tgtgttcttgtttatgtg------attcattgcc
tcgagctgtagatcttgttaccttgctaaaagttaaccca--atactgtgttatgttatgatcgttggccac
gtaaataata---taaacaagattggtaagatacgatgtcttctatttgcgggacaaatggtagataaagtg
tgaatcttttgatctgattcaatct-gactcatttgagtcaaatcaatgattcgaatcttcaggat--cc-g
attc-attgaaatgagctaattaatccc-tgatcgatattaaaacgtaggttgatcccctacatattaatgg
tggagaatttttag-gca--cagtacgatctg-------acttttaa-------gcacaaaaacattgttta
tcttttctattttgtccggaagaatagattagagacagagaaacaaagttgttgtgttactgtatgatttat
tgtggtacccagtgtgttgaaacgcacgaatgcgcaactcgagtgcttttgagaaagcgaactgcagtaaat
agttatttgtccacgagacaaaaacgatacgtcgctgt-aaagcgcacggattgagaaacaataagcgtgtt
ccttattctttctcctataaggccttcacagttgatttaaaggtgcgtgtcccagctttaaagactaactgt
gcatttctccctggtcaaattaa-gcacagagtagctaactgtctttttgccatctaattcactagcatcaa
agttagtgaactcatcacgccgcgcttgagagagcggcagagcgtattctcacggga-----gaacttatct
tgatcaagtaaagtgtgcgtgattgaatccacgcgtgtctttgactgtgaatagtcttgacacagagcgctg
ggatccgccgagatcttaacagtgctatattctgttgagcagtgtgaaatgcgccgctatttcacgtgatgc
atgtaagtttgtgtgcataaccgcatattggttcattctgtgcacgtcgtcatagtaacagcctcccgaaag
tcctgaaagacttttcagagtactctcaagtgcgcatgcgcagtcctccgcgcttgcatcggctgtagacat
tagcacaaagctaagctaactgaagctcacgctgttgcattgaagtgtgtggtatggctatgccattatagc
attaaaggctagtgtagtagcgctcttcttgtggtcttgaatgcagtgtgttaagttgaagtgacaacctaa
ttcacgatatagcaagattttgaatcttgatttctcactctttataggctatttgccttatttctcattttt
ctccctttcttggaaaaggctttgactaatgcagatttagtaaaccccattgtacgcgatctcatcgctggt
ttaatcacaattgtcaaatgcttttcctgcttaacctggcctgttttatcaattcaaatgctcataagttgt
tggtttattagcaattaattatagtttatgactataacgtaatgcttttaattgctcaatcaaattaat---
----gcttaattaatgattaatgcttttctcttctgaaacttatcaacattataggaacaaccattttctat
gactgttgatatttgaagttgatttataagcacagtgttt------------aattataacatttattgtcc
tgggactttacaaacacaatcactattctgaaattttaatttcatttaatagttcattgatgcttggctgcc
ctatctcaataacagttattgatcaattttaaataaactcttttgatcaaatttattgacatcgggaatatc
acacattcccgatcatcattgattttgaaatttatttattctctgatttgcaggaactgatttgcaggaatg
tttgctgattaattaaat-ataattgtgtttatgactttaatgacaacctcactgagtgttagccttaacca
acattattgctatttggaaattttaatttcaataatagttaagtggtgtttggtttcctttttctattacaa
ttattgatttatttaattatagcaactcttaatcaaggttattgat-aaaaatcatatttctgaatcatttc
atgtcaatactaatttgaattagttttaaattaatttgcagtcaagtttttt-------------taattat
cctttaggtattaaattacctcacaggacagtgctccccctggtgtttggttgatgcaatgagacagtgtag
cctgtaggtggctacaactgaactcaagtcatcgttaaacctagcataccagagcagtagccttcgattagc
caaaccccaaaggaaatataggattttcctgtctacttaggctaattagttatcttgataacacaataaacc
aaccccttttgatgtattgactcaacagtgccaccactttgtcaactttgtaatttgaaaacttgcttcact
ttctattgtttcctttaactgtcttcttccgagttgactaccgctgcccttttgagattgtacctgtgtgaa
tcatgaaagcagagaacgttagaaacatttaacagaag-ttgtgaaacttaaacatttcatgttataattat
ctgac------tctctaccctttctcgccataggacgctacctgattaaggacgaaacgagtcaaccagaag
acaggtgttttcaaatttgattttagatccacat-caaaagtggtctacttggtgtatggtgtcaatcctaa
taagtaagaaaccaatactgtcattgttattgtactttctttcacagcggaggaaatttaataacaatcaca
gtcctggtgtttagagctccccatctccaacttccagcagagaagcatcctttcac---atgcttgac---a
gctaaaggaatcgttctcactaggaacctggaagc-------------------------------------
--------agccaattatcactcttctccttatcagtcttcttctctttctcagttctctagctgtcctaac
tgtgtgtgtttactgac---------tgtccccacagagactacaagttagatgcacgccccctagaggatc
aca-gtcacagagaacaacacccacttgtttattccacactcaacagtagctcgcatctgacattacaccct
gacactttttgtttgccatttgtttttgtt-------------ttc-ttttgttcttttctctct-------
-cccc------------------------taggtctgtgtcagtgtcagttataggtcttccccctcaccgc
cgc-aaacatggctcgccctaaagaccctgttggccactggaaggacctagaagcatggctaagtgttgcaa
cggacagcctcctccctaaggccgccgaaacgctacagcatctgacacaggaccagctggatgagaacctga
acagccttatgaagcaagacccgagcaaaagctacaatcacaaagacctagccaagatc----------aca
ggtactttgagtcacatcctcatcgccacccttaagctgagtgacaggcattccgcccagctccagcagaag
cagacgcatgtgcagacccgcatcaaccagctagaactggaggctcaggaacgaccggaacagccagatggg
actgatcaaattgccaaa---gagatcgaaaaacttcaagagactctagccgccaccacccaagaaatggag
caagccaaagccgaacatgctgacgtcgctaacaagcttgagtatgtcgaacagctactggaagaggtaaat
gctgactctaaagacaaggacagcagaatcaaagccctcgaaactcacctgagtgaagctagacatgaggtc
agacgactaacgcagcagctggactacatcaaagaagagtccaacagcattaaagatgaactcaagcatgca
tatgaactgacacacaatgagaaagctgaggggtcactgccaaaaccctcaccatctccttctgttccagac
agccacgtatcaccctgtggcctggacctcaaagaccttgacaagctagtcaagaacctgggcaagttcacg
ccgaatttgccaggtagccaagatcttcacgcct------------------atctgcaagacattgacttt
cacctggaaatgagacccaatgtcactgacaaagatagactgtatttgctc--cgagcaacctccagccctg
aagtgcgcagcttcctggaccgacagccggctcacacaaagactgactacctcctgcaccgagaagccctca
tcagagagtttgatgtcatcgagtctgaacaaggacttgtagctgccttggagacaaagcaaggtcgccatg
agtcttctcaagcctactacagcagactcagacgagcctacttcggcacccgcaatgaacctgagatggaag
aggacctgaacttcaaaatcctcttcctgagaaacctccatcc--tggggtaagccaccatcttggagttct
tgcatgcccccacacgatgaacactcagcaattacgagatttggcacataaagtctacgtcaaacaaaagac
agcttcagagaagagtgccaaaatccctgctgtttatgactttaacactcaaagtcaagatctggcccttga
gggtgcccaaggcccagacaatgctaatctacctcccagtgagtgaaatgtgtcgtcttacaacagacaacg
ggactgtcatgctgacaccagacccaaacagtggaaccgtcgctggaaagaactgtctggacgacaacactc
acctgaacgtcaccgggagagaccgtggaacaggtccacctcatttgtaaaccaaagggggacaagctcgtg
ggaatcaagtggtacttccaa-ggtaaagcaacaccaccttgatgcaaccagcccaagaggtcaacgaaaga
actcacaaatattccacgctgatcaagctccaactgaatccccacaagggacaacatcaccatgttttgacc
ctcaagaactgatgaagatgatcttgaaagacttcttccaacgaagggaagaggatcggaagtgggaaagga
aaggaaaacctgattctgcctgacaagcaatgacctcactaaacagcacttctgcacctcacttacagagaa
ctgtaagccccataacttcaaagactcaatagactgtacctgaacaccagagttagacgctaactcaacacc
tgatgcctcaggtcaccactgcatcacacaaacacttgtggatgaaactcttccaattcctaagagtgctgt
cttaatcgtttgccacacagctgaactcagaatcaatccaaatcctacctgtgccatgccaactccagtccc
tcaactccaagtgaccagaaagggggaggaaccaacctgctgacacagacccactatcctaaactctttttt
taacgctaaactgtttttgccatttgtgccattttaggaagacacctagccctagctatgtttcctaaaccc
aatacatgcactctcccctccactgcactactaggaccaatctctagtagagaggagctatt--acatatgt
gacacttgtttgttgtgttaacctcactcaatgtccttatgtctcactgttcttttctttctctttc-----
---tctctgtctttt-------------aattgatttctcttgcctcatcagggaacccccacagatgatgt
ttaagtccagagctcagaattaggattgactcctttcaccaagcctcacggatcaatgccttaaaggtgtg-
---at-----------------------------cctgtctgacgacacgttttaggcgaaaactcaaaaga
tttgtttaccacatttcttcatcttcaatccagaaccgaaaaagggattgagggtaaagaatgaaatttatt
ggtttgactctcgtcaaaatagcattgtagggtatacgttgactttgacacttgccctcttcctccacaagc
gagtaaaggccatccaaaagttgttcaaatgtgcacgccccacatcttgcgcatgcttagatgcgat-aacg
ctgaccaaaa-atttaattctttacagattgaaataatgcctatacaacttcgttgaaccttcaatacctcg
gttagtcttaaaagcctaaattctgatcatactaaactatgctcttctacaccttaagcattgctaacccga
gcattccaaagtgcctaaaccctgcaccaagattcagttagtgatgatgttgttcgtgtcttgtg-ttgcct
gttctctctgcttctgcctgtttgttccagtgcctgccaatgttcacaccgggaacatcaccagacaaaggg
ggactgtaggaactcatcg----gcatttttcagtggtcaacacaag-ttgaatctgaaatcttgg----gc
---at---c----------t-cc-a-a------------tg------gtctc-attcatt--gaactagctt
gaggg----cttataccatcag-------------gataac----agagcgccaattgatttcgggctcctc
tgaccagt-act-tc-t-a-tgcagatgt-t-ct-ggtacc--cttcggctaa---c-tagccaatgattaa
ttaaatcagttaaattaaaa-acaat-ggc-cc-ttacaggatcttcagcag-----------a--------
---a----------a--------------cc------------atttcac-gag--a--ct--tttaat--t
ga-ctc-c------t-------g-------------gtcatg--tgctcg-ccttg-ggc------------
-acat-cct-------gcta-gaa-gcaccatttcatagag--acaaagagatctctagaa-acattaatgc
atatgaataaaagctaatctctt--aatgttagaactaaggcagatgtatctttgaat-----------aat
atgccataat-gttcct--------catatgc--tg--t-----t-------------t-------att---
----------ccaat--caact--aggttaatcaatgtgtt-------gttttaacccttataacagagt-a
aaat------------------------------------aat-ctgtatgtgtct-gaaatgtatgatgtc
tggtattgaacgaaagctagtgacatttgcaatacgttggtgtaaa-tgaaaaactagtagtacaaatagta
ttcatctt--gtaacgtttgatgtaagatagtttcaatcttgcaag-a-g-t--tc-----taccacgtgaa
atc-------------t-------------------acatgcagtctgttaattaatga-------------
-------cctttcctatgtcagtacggg----gcgtggccctgcccttcatggca----actgcttattggc
agac--a--gtgccatggggacgaaccagac---caggtcactt--aaaaacgccctgcaacaaagaaactt
tgcttt---tt-gcatcagctagcttgcg--catgct---tttgctctctgccc-cctttcg-cc-t---a-
-cccagacaccgcaccg--ccacgcgattgggtc-accacga-a---c-t-t-cc-a------cgcaaacct
c--------------tt--aagtttcgggactcacgaaactgc---a---cg---aa---c--ttccgcaaa
accgactctcagc--agtccgtcgccta--g---gtaacccaggacaa-cagccattcacgagcgtgtgaat
cccatagacgtcatcg-aag----c-gagaaactacccaatcaggagcaccgtgtttcccc-aaggccag-c
c-ggcgagggagattc--ga---cttcag-----caaa-------aagggcgcaa-----gtaacac-aaac
taatgttgtctcttgc----------------tg------atcttgtg-c-a-g-attga---tcttaagca
gttaaag--------------------------ataagccatatctctgcttttgtggtttctcaggtgtta
-ttctaag-----------atcttgcaagaag----------------------------------------
-----------tat-----tagaattaatt------t---ggg-ac-g--ttgtcaactcat-----attgc
----------------------atcctctgaactacctctgtgtgtatgt------g--------tga-atg
tgtgtgtgc------------------------------------------------gtttgt-ttgttgtt
tgcttattacgtag-----------------------ttagtttcatgtatcgt----agtgtagctcaata
aatct--tt------------gtactca-ctttgtaagaactgtg-ttcttgtttatgtgct-tc-------
----taagtcattgcctcgagctgtaga--tc----ttgttaccttgct-aaaagttaacccaatac-t-gt
gtt-------a---tgttatgatcgttgg-ccac-gtaaata--atataaacaagat-------tggtaaga
t--------acgatgtctt---cta-tttgcgggacaa----a--tgg-tagataa----------------
--agtg--tgaatcttttgatctgat-------tcaatctgactca---tt-tgagt-----caaatca-a-
taattcgaatcttcaggatccgattca------ttgaaatgagctaatt---aatccctgatcgat-attaa
a-acgtaggttgatcccctaca
>BHIKHARI-2|1574116 chr4|(41625146..41631204)|LTR/ERV1|BHIKHARI-2-LTR_DR:BHIKHARI-2-I_DR:BHIKHARI-2-LTR_DR
tgtaggaactcatcggcattttttcagtggtcaacacaagttgaatctgaaatcttgggcatct-cc-aatg
gtctcattcattgaactagcttgagggc-ttataccatcaggataacagagcgcc-aattgatttcgggctc
ctctgaccagtacttc-t-ccgcagatgttct-agtacccttcggc-taactagccaatgattaattaaatc
agttaaattaaaa-acaatggcccttacaggatcttcagcggaa-----accatttcacgagacttttaatt
gactcc------tggtcatg--tgctcgccttg-ggcacatcctgctagaagcacaatttcgtagagacaaa
gagatctctagaaacattaatgcatatg------------aataaaagctaatctctt--aatgttagaact
aaggcagatgtat---------------------------ctttgaataatatgccataatattcctcatat
gc--tg--t--ttatt-ccattcaactaggttaatcaatgtgttgttttaacacttataacagagtaaaatg
ttctgtatgtgtctgaaatgtatgatgtctggtattgaacgaaagctagtgacatttgcaatatgttggtgt
a-------aatgaaaaactagtagtacaaacagtattcaacttgtaacgtttgatgtaagatagtttcaatc
ttgcaagagttctaccacgtgaaatctacatgcagtctgttaattattgacctttcctacgtcagtacgggg
cgtgg---ccccgcccttcatggcaactgctcattggcagacagtgccatggggacgaaccagacca----g
gtcacttaaaaacgccctgcaacaaagaaactttgc-tttttgcatcagctagcttgcgcatgcttttgctc
tctgccccctttcgcctgcccggacaccgcgccgccacgcgattgggtcactacgaa-ct-tcc-acgcaaa
cctc----ttaagtttcgggactcccgaagctgcatg----------aacttccgc-aaaccaactctcagc
agtctgtcacc-tcggtaa-cccaggacaacagccattcacgagcgcgtgaatcccaaagacgtcatcaaag
cgagaaaccacccaatcaggagcaccgtgtttcc-ccaaggccag-ccggcgagggagattcaa---cttca
gcaaaaagggcgcaagtaacacaaactaatgttgtctcttgctgatcttgtgcagattgatcttaagcagtt
-aaagat-aagccatatctctgcttttgtggtttctcaggtgttattctaagatcttgcaagaag------t
attagaattaatttgggac-g-ttgtcaactca-ttttgcatcctctgaactgcctatgtgtgtatgtg--t
gaatgtgtgt------------gtttgtttgttgtttgcttattacgtagttagtttcatttatcgtagtgt
agctcaataaatc-tttgtactcattttgtaagaac--tgtgttcttgtttatgtgcttctaagtcattgcc
tcgagctgcagatcttgttaccttgctaaaagttaaccca--atactgtgttatgttattatcgttggccac
gtaaataata---ttaacaagattggtaagatacgatgtcttctatttgcgggacaaatggtagataaagtg
tgaatcttttaatctgattcaatca-gactcaattgagtcgaatcaatgattcgaatcttcaggat--cc-g
attc-attgaaatgagctaataaacccc-tgatcgatatt-aaacgtaggttgatcccctacatattaatgg
tggagaatttttag-gca--cagcacgatctg-------acttttaa-------gcacaaaaacattgttta
tcttttctattttgtccggaagaatagatcagagacagagaaacaaagttgttgtgttactgtataatttat
tgtggtacccagtgtgtttaaacgcatgaatgcgcaactcgagtgcttctgagaaagcgaactgcagtaaat
agttatttgtccacgagacaaaaacgatacgtcgctgt-aaagcgcacggattgagaaacaataagtgtgtt
ccttattctttctcctataaggccttcacagttgatttaaaggtgcgtgtcccagctttaaagactaactgt
gcatttctccctggtcaaattaa-gcacagggtagctaactgtctttttgccatctaattcactagcatcag
agttagtgaactcagcgcgccgcgctcgagagagcggcagagcgtattctcacggga-----gaacttatct
tgatcaagtaaagtgtgcgtgattgaatccacgcgtgtctttgactgtgaatagtcttgacacagagcgcta
ggatccgccgagatcttaatagtgctatattatgttgagcagtgtgaaatgcgccgccatttcatgtaatgc
atgtatgtttgtgggcataaccgcatattggttcattctgtgtacgtcgtcatagtaacagcctcccgaaag
tcctggaagacttttcagagtactctcaagtgcgcatgcgcagtcctccgcgcttgcatcggctgtagacat
tagcacaaggctaagctaactgaagctcacgctgttgcagtgaagtgtgtggtatggctatgccattatagc
attaaaggctagtgtagtagcgctcttcttgtggtcttgaatgcagtgtgttaagttgaagtgacaacctaa
ttcacg--ctagcgagattttgaatcttgatttctcactcttta-----tatttgccttatttctcattttt
ctccctttcttggaaaaggctttgactaatgcagatttagtaaaccccattgtacgcgatctcatcgctggt
ttaatcacatttgtcaaatgcttttcctgtttaacctggcctgttttattaattcaaatgctcataagttgt
tggtttattagcaatgaattatagtttatgactataacataatgcttttgattgctcaatcaaatgaat---
----gcttaattaaagattaatgctttgctcttctgaaacttatcaacattataggaacaaccattttctat
gactgttgatatttgaagttgatttataagcacagtgtttacggattaatcaaattataacatttattgtac
taggactttacaaacacaatcactattctgaaatttttatttcattaaatagttcattgatgcttggctgcc
ctatctcaataacagttattgattaattttaaataaacacttttgatcaaatttaatgacatcaggaatacc
acgcattccctatcatcattgattttgaaattgatttgttctc---------ataactgatttgcaggaatg
cttactgattaattaaatcataattgtgtttatgactttaatgacaacctcactgagtgttagtctcaacca
acattattactatttgaaaattttaatttcattaatagttaattggtgtttggtttcccttttctattacaa
ttattgatttatttaattatagcaactcttaatcaaggttattgat-aaaaatcatatttctgaatcgtttc
atgtcattactaatttgaattagttttaaattaatttgcaatcaagtttttt-------------ttattat
ccttcaggtattaaattgcctcacaggacagtgctccccctggtgtctggttgatgcaatgagacagtgttg
cctgtaggtggctacaactgaactcaagtcatcgttaaacctagcataccagagcagtagccttcgattagc
caaacacagaaggaaatataggattttcctgtctacttaggctaattagttatcttgataacacaataaacc
aaccccttttgatgtattgactcaacagtgccaccactttgtcaactttgtaatttgaaaacttgcttcact
ttctattgtttcttttaattgtcttcttccgagttgactaccgctgccattttgagattgtacctgtgtgaa
tcatgaaagcagagaatgttagaaacatttaacagatg-ttgtgaaacttaaacatttcatgttataattat
ctgac------tctctaccctttctcgccataggacgctacctgattaaggacgaaacgagtcaaccagaag
acaggtgttttaaaatttgattttagatccgcat-caaaagtggtctacttggtgtatggtgtcaatcctaa
tgagtaagaaaccaatactgtcattgttattgtactttttttcacagcggaggaaatttaataacaattaca
gtcctggtgtttagagctccctatctccaacttccagcagagaagcatcctttcacctcatgcttgac-aaa
gctaaaggaatcgttctcactaggaacctggaagc-------------------------------------
--------agccaattatcactcttctccttatcagtcttcttctctttctctgttctctagctgtcctaac
tgtgtgtgtttactgac---------tgtccccacggagactacaagttagatgcacaccccctagaggatc
aca-gtcacagagaataacacccatctgtttattcgtcactcaacagtagctcacacctgacattacaccct
gacactttttgtttgccatttgtttttgtt-------------ttc-ttttgttcttttctctctc--tctc
tcccc------------------------taggtctgtatcagtgtcggttataggtcttccccctcaccgc
cgc-aaacatggctcgccctaaagaccctgttggccactggaaggacctagaagcatggctaagtgttgcaa
tggatagcctcctccctaaggccgccgaaacgctacagcatctgacacaggaccagctggatgagaacctga
acagccttatgaagcaagacccgagcaaaagctacaatcacaaagacctagccaagatc----------aca
ggtactttgagtcacgtcctcatcgccacccttaagttgagtgacaggcattctgcccagctccagcacaag
ctgacacatgtgcagtcccgcatcaaccagctagaactggaggctcaggaacgaccggaacagccagatgag
actgatcaaactgccaaagaggagatcgataaacttcaagagactgaagccgccaccacccaagaaatggag
caagccaaagccgaacatgctgacgtcgctaacaagcttgagtatgtcgaacagctactggaagaggtaaat
gctgactctaaagacaaggacagcagaatcaaagccctcgaaactcacctgagtgaagctagacatgaggtc
agacgactaacgcagcagctggactacatcaaagaagagtccaacagcattaaagatgaactcaagcatgca
aatgaactgacacacaatgagaaagctgaggggtcactgccaaaaccctcaccatctccttctgttccagac
agccacgtatcactatgtggcctggacctcagagaccttgacaagctagtcaagaacctgggcaagttcacg
ccgaatttgccaggtagccaagatgttcacgcct------------------atctgcaagacattgacttt
cacctggaaatgagacccaatgtcactgacaaagatagactgtatttgctc--cgagcaacctccagccctg
aagtgcgcagcttcctggaccgtcagccggctcacacaaagactgactacctcctgctccgagaagccctca
tcagagagtttgatgacatcgagtctgaacaagaacttgtagctgccctggagacgaaacaaggtcgccatg
agtctt------------------------------------------------------------------
------------------------------------------------------------------------
------------------------------------------------------------------------
------------------------------------------------------------------------
------------------------------------------------------------------------
------------------------------------------------------------------------
------------------------------------------------------------------------
------------------------------------------------------------------------
------------------------------------------------------------------------
------------------------------------------------------------------------
------------------------------------------------------------------------
------------------------------------------------------------------------
------------------------------------------------------------------------
------------------------------------------------------------------------
------------------------------------------------------------------------
------------------------------------------------------------------------
------------------------------------------------------------------------
------------------------------------------------------------------------
------------------------------------------------------------------------
------------------------------------------------------------------------
------------------------------------------------------------------------
------------------------------------------------------------------------
------------------------------------------------------------------------
------------------------------------------------------------------------
------------------------------------------------------------------------
------------------------------------------------------------------------
------------------------------------------------------------------------
------------------------------------------------------------------------
------------------------------------------------------------------------
------------------------------------------------------------------------
------------------------------------------------------------------------
------------------------------------------------------------------------
------------------------------------------------------------------------
------------------------------------------------------------------------
------------------------------------------------------------------------
------------------------------------------------------------------------
------------------------------------------------------------------------
------------------------------------------------------------------------
------------------------------------------------------------------------
------------------------------------------------------------------------
------------------------------------------------------------------------
------------------------------------------------------------------------
------------------------------------------------------------------------
------------------------------------------------------------------------
------------------------------------------------------------------------
------------------------------------------------------------------------
------------------------------------------------------------------------
------------------------------------------------------------------------
------------------------------------------------------------------------
------------------------------------------------------------------------
------------------------------------------------------------------------
------------------------------------------------------------------------
------------------------------------------------------------------------
------------------------------------------------------------------------
------------------------------------------------------------------------
-------------------------ctctgaactgcctctgtgtgtatgt------g--------tga-atg
tgtgt----------------------------------------------------gtttgt-ttgttgtt
tgcttattacgtag-----------------------ttagtttcatttttcgt----ggtgtagctcaata
aatct--tt------------gtactca-ttttgtaagaactgtg-ttcttgtttatgtgct-tc-------
----taagtcattgcctcgagctgtaga--tc----ttgttaccttgct-aaaagttaacccaatac-t-gt
gtt-------a---tgttatgatcgttgg-ccac-gtaaata--ttataaacaagat-------tggtaaga
t--------acgatgtctt---cta-tttgcgggacaa----a--tgg-tagataa----------------
--agtg--tgaatcttttgatctgat-------tcaatctgactca---tt-tgagt-----caaaaca-a-
tgatttgaatcttcaggatccgattca------ttgaaatgagctattt---aatccctgatcgat-attaa
a-acgtaggttgatcccctaca
>BHIKHARI-2|87386 chr1|(29375978..29377013,29380325..29380721)|LTR/ERV1|BHIKHARI-2-I_DR
------------------------------------------------------------------------
------------------------------------------------------------------------
------------------------------------------------------------------------
------------------------------------------------------------------------
------------------------------------------------------------------------
------------------------------------------------------------------------
------------------------------------------------------------------------
------------------------------------------------------------------------
------------------------------------------------------------------------
------------------------------------------------------------------------
------------------------------------------------------------------------
------------------------------------------------------------------------
------------------------------------------------------------------------
------------------------------------------------------------------------
------------------------------------------------------------------------
------------------------------------------------------------------------
------------------------------------------------------------------------
------------------------------------------------------------------------
------------------------------------------------------------------------
------------------------------------------------------------------------
------------------------------------------------------------------------
------------------------------------------------------------------------
------------------------------------------------------------------------
------------------------------------------------------------------------
------------------------------------------------------------------------
------------------------------------------------------------------------
------------------------------------------------------------------------
------------------------------------------------------------------------
------------------------------------------------------------------------
------------------------------------------------------------------------
------------------------------------------------------------------------
------------------------------------------------------------------------
------------------------------------------------------------------------
------------------------------------------------------------------------
------------------------------------------------------------------------
------------------------------------------------------------------------
------------------------------------------------------------------------
------------------------------------------------------------------------
------------------------------------------------------------------------
------------------------------------------------------------------------
------------------------------------------------------------------------
------------------------------------------------------------------------
------------------------------------------------------------------------
------------------------------------------------------------------------
------------------------------------------------------------------------
------------------------------------------------------------------------
------------------------------------------------------------------------
------------------------------------------------------------------------
------------------------------------------------------------------------
------------------------------------------------------------------------
------------------------------------------------------------------------
------------------------------------------------------------------------
------------------------------------------------------------------------
------------------------------------------------------------------------
------------------------------------------------------------------------
------------------------------------------------------------------------
------------------------------------------------------------------------
------------------------------------------------------------------------
------------------------------------------------------------------------
------------------------------------------------------------------------
------------------------------------------------------------------------
------------------------------------------------------------------------
------------------------------------------------------------------------
------------------------------------------------------------------------
------------------------------------------------------------------------
------------------------------------------------------------------------
---------------------------------------------------atgcttttctcttct------
------------------------------------------------------------------------
-----------------------gaaacttatcaacactatagaaac-------------------------
------aaccatttcctgtgactgttgagttttga-----------------------agttgagaacctaa
ccagtcttatgaagcaaggtctaagctaaagttacagttacaaagacctagccaagacc----------act
ggtactctgagtcacgttctcattgtcaccattaagctaagtgacaggcaatcc------tcccagcacaag
ctgacatgtgtgcaatcctgcatcaaccagctagaactggaaactcaggaaggaccgaaacagccagatgag
actaatcaagctgccaaaaaggagattgatacacttcaagacactctatctgccaccaggcaagaaatggaa
caagtcaaagccgatgatg-------------caagcttgagtatgcagaacagctactggattaggtaaat
gctgactttaaatacaagaaccgcagaatcaaagcccttgaaagtaacct------agcaagaaataagatc
aaatgactaacataactg---------------------------------------gactacaagcatgca
tatgaactg--acacaatgagaaaactgaggggtctgtgctaaaaccctcaccagctccttctgctccagtc
agccatgtattaccatatggcatggacctcagagaccttgaaaagctagtcaagaacctgggctagtacagt
ccgaatttgccagacagccttgatgtccatgcctagatgtccatgccatgccatctgcaagatattcacttt
tgcctgaaaatgagatccaatgtcactgacaaagataaactgtattttctctgtgagcaagctctagcccta
aagtgtgcagctttcttgaccgtcagcctgctcacacaaagactgactaccttttgatccaaaaagccctt-
----------------------gtctgaacatggacgtttagctgccttggaaatgaaacaaggtcaccatg
aatcttctcaagcctactacagcagactcagatcagcctactctcgcactcgcaatgaacctaagatggaag
aggacatgaacttcaaaattatcttcctgagaaaacttcatcctgtggggtaagccaccatcttggagttct
tgcatgcccccacatgatgaa--------------------------agaaaggctacactaaacacaagat
gacctcagaaaagaatgccaaaatcattgctgtttatgact-------------------tctggcccttga
ggtcacccattgcctagacaaggctaaacaaccttccagggagtggaatgtgccatcttctgacagacaatg
tgactatcatgctgaaactagacctaaacagtggaagagccactcagatggacctcctagttgacaaaactc
acctgaacgtcaccgggagaaattgtagaactggtc-aattcatttgccaaccaaaggggaacaagcttgtt
ggaattcaatggtacttccaa-ggtaatataacaccaccttgaaacatccagcttaa---------------
------------------------------------------------------------------------
------------------------------------------------------------------------
------------------------------------------------------------------------
------------------------------------------------------------------------
------------------------------------------------------------------------
------------------------------------------------------------------------
------------------------------------------------------------------------
------------------------------------------------------------------------
------------------------------------------------------------------------
------------------------------------------------------------------------
------------------------------------------------------------------------
------------------------------------------------------------------------
------------------------------------------------------------------------
------------------------------------------------------------------------
------------------------------------------------------------------------
------------------------------------------------------------------------
------------------------------------------------------------------------
------------------------------------------------------------------------
------------------------------------------------------------------------
------------------------------------------------------------------------
------------------------------------------------------------------------
------------------------------------------------------------------------
------------------------------------------------------------------------
------------------------------------------------------------------------
------------------------------------------------------------------------
------------------------------------------------------------------------
------------------------------------------------------------------------
------------------------------------------------------------------------
------------------------------------------------------------------------
------------------------------------------------------------------------
------------------------------------------------------------------------
------------------------------------------------------------------------
------------------------------------------------------------------------
------------------------------------------------------------------------
------------------------------------------------------------------------
------------------------------------------------------------------------
------------------------------------------------------------------------
------------------------------------------------------------------------
------------------------------------------------------------------------
------------------------------------------------------------------------
------------------------------------------------------------------------
------------------------------------------------------------------------
------------------------------------------------------------------------
------------------------------------------------------------------------
------------------------------------------------------------------------
------------------------------------------------------------------------
------------------------------------------------------------------------
------------------------------------------------------------------------
------------------------------------------------------------------------
------------------------------------------------------------------------
------------------------------------------------------------------------
------------------------------------------------------------------------
------------------------------------------------------------------------
------------------------------------------------------------------------
------------------------------------------------------------------------
------------------------------------------------------------------------
----------------------
>BHIKHARI-2|1690424 chr5|c(54224188..54224627,54225153..54225766)|LTR/ERV1|BHIKHARI-2-I_DR
------------------------------------------------------------------------
------------------------------------------------------------------------
------------------------------------------------------------------------
------------------------------------------------------------------------
------------------------------------------------------------------------
------------------------------------------------------------------------
------------------------------------------------------------------------
------------------------------------------------------------------------
------------------------------------------------------------------------
------------------------------------------------------------------------
------------------------------------------------------------------------
------------------------------------------------------------------------
------------------------------------------------------------------------
------------------------------------------------------------------------
------------------------------------------------------------------------
------------------------------------------------------------------------
------------------------------------------------------------------------
------------------------------------------------------------------------
------------------------------------------------------------------------
------------------------------------------------------------------------
------------------------------------------------------------------------
------------------------------------------------------------------------
------------------------------------------------------------------------
------------------------------------------------------------------------
------------------------------------------------------------------------
------------------------------------------------------------------------
------------------------------------------------------------------------
------------------------------------------------------------------------
------------------------------------------------------------------------
------------------------------------------------------------------------
------------------------------------------------------------------------
------------------------------------------------------------------------
------------------------------------------------------------------------
------------------------------------------------------------------------
------------------------------------------------------------------------
------------------------------------------------------------------------
------------------------------------------------------------------------
------------------------------------------------------------------------
------------------------------------------------------------------------
------------------------------------------------------------------------
------------------------------------------------------------------------
------------------------------------------------------------------------
------------------------------------------------------------------------
------------------------------------------------------------------------
------------------------------------------------------------------------
------------------------------------------------------------------------
------------------------------------------------------------------------
------------------------------------------------------------------------
------------------------------------------------------------------------
------------------------------------------------------------------------
------------------------------------------------------------------------
------------------------------------------------------------------------
------------------------------------------------------------------------
------------------------------------------------------------------------
------------------------------------------------------------------------
------------------------------------------------------------------------
------------------------------------------------------------------------
------------------------------------------------------------------------
------------------------------------------------------------------------
----------------------atagactttcacctggaaatgagacac-----------------------
----------------aatgtcactgt-------------------------------------caaagaca
tgcctgaagtgcg-------------cttgctacgacctgaagtgcgcagctttctggactgtcagcc----
-----------tgctcacacaaaga-----------------------------------------------
----------ctgattac--ctcctgctctgaaaagccctcatcaaagtgtttgttgacacagagtctgaac
---aagaatttaagtag---------ttgccctggaaataaaacaaggtcgccatgagtcttcttaagccta
ctacagcacactcagacaagcctacttcagcact-cacaataaacctgagatggaagaggac-ttgaacttt
aaaattctcttcctgagaaacctccatcctggggtaagccaccttcttggggttcttgcatgcccc--caca
tgatg------------------------aacactcttacaaatacaagatttggcatataaagcctatgtc
aaa-aaaggcaact--tcagaaagaccctgttaaccactggaaggacctagaaacatggctaagtgttgcaa
cagacaacctcttccctaaggccgctgaaacgctacagcatcttacacaggaccagctggatgagaacctga
acagccttatgaagcaagacccaagcaaaagctacaatcacaaagacctaaccaagatctaaccaagatcca
ggtactttaagtcaaattcacatcgccaccctcaagctgagtgacaggcattccacccagctccagcacaag
ctgacatgggtgcaatcccacatcaaccagctagaactggatgctcaagaatgaccggaacagccagatgag
actgatcaagctatcaaagaggagatcgataaacttcaagaaactccagcagccaccaccaaagaaatggaa
caaacctaagcggaccatgctgatgacgctaacaagcttaagtattccacacagctactggaaaaagtaaat
gctgattctaaagacaagaacagcagaaacaaagcccttgaaagtcaactgtatgaagcaagacatgagatc
agacgactaatgcagcagctggactccatcaa----------------------------------------
------------------------------------------------------------------------
------------------------------------------------------------------------
-----------------------tgttcacgccc------------------atttgcaagacatta-----
------------------------------------------------------------------------
------------------------------------------------------------------------
------------------------------------------------------------------------
------------------------------------------------------------------------
------------------------------------------------------------------------
------------------------------------------------------------------------
------------------------------------------------------------------------
------------------------------------------------------------------------
------------------------------------------------------------------------
------------------------------------------------------------------------
------------------------------------------------------------------------
------------------------------------------------------------------------
------------------------------------------------------------------------
------------------------------------------------------------------------
------------------------------------------------------------------------
------------------------------------------------------------------------
------------------------------------------------------------------------
------------------------------------------------------------------------
------------------------------------------------------------------------
------------------------------------------------------------------------
------------------------------------------------------------------------
------------------------------------------------------------------------
------------------------------------------------------------------------
------------------------------------------------------------------------
------------------------------------------------------------------------
------------------------------------------------------------------------
------------------------------------------------------------------------
------------------------------------------------------------------------
------------------------------------------------------------------------
------------------------------------------------------------------------
------------------------------------------------------------------------
------------------------------------------------------------------------
------------------------------------------------------------------------
------------------------------------------------------------------------
------------------------------------------------------------------------
------------------------------------------------------------------------
------------------------------------------------------------------------
------------------------------------------------------------------------
------------------------------------------------------------------------
------------------------------------------------------------------------
------------------------------------------------------------------------
------------------------------------------------------------------------
------------------------------------------------------------------------
------------------------------------------------------------------------
------------------------------------------------------------------------
------------------------------------------------------------------------
------------------------------------------------------------------------
------------------------------------------------------------------------
------------------------------------------------------------------------
------------------------------------------------------------------------
------------------------------------------------------------------------
------------------------------------------------------------------------
------------------------------------------------------------------------
------------------------------------------------------------------------
------------------------------------------------------------------------
------------------------------------------------------------------------
------------------------------------------------------------------------
------------------------------------------------------------------------
------------------------------------------------------------------------
------------------------------------------------------------------------
------------------------------------------------------------------------
------------------------------------------------------------------------
------------------------------------------------------------------------
------------------------------------------------------------------------
------------------------------------------------------------------------
------------------------------------------------------------------------
------------------------------------------------------------------------
----------------------
>BHIKHARI-2|1574144 chr4|c(39201143..39202145,39203393..39203963)|LTR/ERV1|BHIKHARI-2-LTR_DR
------------------------------------------------------------------------
------------------------------------------------------------------------
------------------------------------------------------------------------
------------------------------------------------------------------------
------------------------------------------------------------------------
------------------------------------------------------------------------
------------------------------------------------------------------------
------------------------------------------------------------------------
---------------------------------------------------------------tgttggtgt
a-------aatg-agaactagtagtacaaacagtatttgtcttgtaacattttatttaagatagtttcaatc
ttgcaagagttttaccatgtaaaatctacatgcagtctgttaatgattgaccctttctacgtgggcccacgg
tgtgg---ccccgcccttcatggcaactgctcattggcagacagtgccatagggatggatcagacca----g
gtcacttaaaaacaccctgcaacaaagaaactttgc-ttt--------------------------------
------------------------------------------------------------------------
--------------------------gaaaccgcacg----------aacttccgc-aaaccgactttcagc
agtctgtcacc-tcagtaa-cccaaaactac--ccacccacgagcgagggaattccaaggacgtcacagaag
c----caccagccaatcaggagcaccgtgtttcc-ccaaggccag-ctggcgagggagattcat---cttca
gcaaaa---gtgcaagta--acaaacagacgttgtctcttactgatctggggcagattgatcgtaaacagtt
-aaagat-aagccatatctctgcttttgtggtttctcaggtgttattctaagatcttgttagaag------t
attagaattaatttaggatgg-ttgtcaaatca-ttttatatcctctaacctgcctctgtgtgtatgtg--t
gtgtgcgagtttgt-----------------ttgtttgcttattacgtagttagtttcatgtatcgtagtgt
agctcaataaatc-tttgttctcattttgtaagaat--tgtgttcttgtttatgtgtttctaagtcattgcc
tcgagctgtagatcttgttaccttgctaaaagttaactca--atactgtgttatgttattatcgttggccac
ataaataata---ttaacaagattggtaagatacgatgacttctatttgcaggacaaatggtaaataaagtg
tgaatcttttaacctgattcagtct-gactcaattgagtcaaatcaatgattcaaatctttaagat--cc-g
gtac-attgaaataagctaataaa-ccc-tgatcgatcttaaaatgtaggttgattccctatgaaggaactc
atgggcatattgca-gtggtcaacacgagttg-------aatctgaaatcttgggcatctgcaaattgtctc
agtcattgaacaggcttaagggcttaaaccatcacgataacaaagcaccaattgattt------tgagttat
tctgaccaatactttggccgcagatgt----------tccaggtacccttcagcaaa--------attagta
aatgatttaaacttaataaaggggctttacaggattttcagcaggaaccgcctcacaagacttttaaatgac
tcctctacatggtcatgtgctttgggcacatcctgtcagatgcacaattttgtagagacaaaaaatctctag
aaacattaatgcatacaaatgaa-agaca--------------------atcttttaaaatgttagaactaa
ggcagatgtatct-----------ttaaataataaaccataatgttcctcatatgct-----gtggttattt
caaccaaccagg-----------ttaatcgatgtgttgttttaac---------ccttaaagcagaataaat
tgatctgtatttgtctgaaatgtatgatatctggtc---ttgaatgaaaggtagtgacattt---gcaatct
gttgatg-----------------------------------------------------------------
------------------------------------------------------------------------
------------------------------------------------------------------------
------------------------------------------------------------------------
------------------------------------------------------------------------
------------------------------------------------------------------------
------------------------------------------------------------------------
------------------------------------------------------------------------
------------------------------------------------------------------------
------------------------------------------------------------------------
------------------------------------------------------------------------
------------------------------------------------------------------------
------------------------------------------------------------------------
------------------------------------------------------------------------
------------------------------------------------------------------------
------------------------------------------------------------------------
------------------------------------------------------------------------
------------------------------------------------------------------------
------------------------------------------------------------------------
------------------------------------------------------------------------
------------------------------------------------------------------------
------------------------------------------------------------------------
------------------------------------------------------------------------
------------------------------------------------------------------------
------------------------------------------------------------------------
------------------------------------------------------------------------
------------------------------------------------------------------------
------------------------------------------------------------------------
------------------------------------------------------------------------
------------------------------------------------------------------------
------------------------------------------------------------------------
------------------------------------------------------------------------
------------------------------------------------------------------------
------------------------------------------------------------------------
------------------------------------------------------------------------
------------------------------------------------------------------------
------------------------------------------------------------------------
------------------------------------------------------------------------
------------------------------------------------------------------------
------------------------------------------------------------------------
------------------------------------------------------------------------
------------------------------------------------------------------------
------------------------------------------------------------------------
------------------------------------------------------------------------
------------------------------------------------------------------------
------------------------------------------------------------------------
------------------------------------------------------------------------
------------------------------------------------------------------------
------------------------------------------------------------------------
------------------------------------------------------------------------
------------------------------------------------------------------------
------------------------------------------------------------------------
------------------------------------------------------------------------
------------------------------------------------------------------------
------------------------------------------------------------------------
------------------------------------------------------------------------
------------------------------------------------------------------------
------------------------------------------------------------------------
------------------------------------------------------------------------
------------------------------------------------------------------------
------------------------------------------------------------------------
------------------------------------------------------------------------
------------------------------------------------------------------------
------------------------------------------------------------------------
------------------------------------------------------------------------
------------------------------------------------------------------------
------------------------------------------------------------------------
------------------------------------------------------------------------
------------------------------------------------------------------------
------------------------------------------------------------------------
------------------------------------------------------------------------
------------------------------------------------------------------------
------------------------------------------------------------------------
------------------------------------------------------------------------
------------------------------------------------------------------------
------------------------------------------------------------------------
------------------------------------------------------------------------
------------------------------------------------------------------------
------------------------------------------------------------------------
------------------------------------------------------------------------
------------------------------------------------------------------------
------------------------------------------------------------------------
------------------------------------------------------------------------
------------------------------------------------------------------------
------------------------------------------------------------------------
------------------------------------------------------------------------
------------------------------------------------------------------------
------------------------------------------------------------------------
------------------------------------------------------------------------
------------------------------------------------------------------------
------------------------------------------------------------------------
------------------------------------------------------------------------
------------------------------------------------------------------------
------------------------------------------------------------------------
------------------------------------------------------------------------
------------------------------------------------------------------------
------------------------------------------------------------------------
------------------------------------------------------------------------
------------------------------------------------------------------------
------------------------------------------------------------------------
------------------------------------------------------------------------
------------------------------------------------------------------------
------------------------------------------------------------------------
------------------------------------------------------------------------
------------------------------------------------------------------------
------------------------------------------------------------------------
------------------------------------------------------------------------
------------------------------------------------------------------------
------------------------------------------------------------------------
------------------------------------------------------------------------
------------------------------------------------------------------------
------------------------------------------------------------------------
----------------------
>BHIKHARI-2|1574180 chr4|c(54187598..54188593,54189479..54190049)|LTR/ERV1|BHIKHARI-2-LTR_DR
------------------------------------------------------------------------
------------------------------------------------------------------------
------------------------------------------------------------------------
------------------------------------------------------------------------
------------------------------------------------------------------------
------------------------------------------------------------------------
------------------------------------------------------------------------
------------------------------------------------------------------------
---------------------------------------------------------------tgttggtgt
a-------aatg-agaactagtagtacaaacagtatttgtcttgtaacatttgatgtaagatagtttcaatc
ttgcaagagttttaccatgtaaaatctacatgcagtctgttaatgattgaccttttctacgtgggcacgcgg
tgtgg---ccccgcccttcatggcaactgctcattggcagacagtgtcatagggatggatcagacca----g
gtcacttaaaaacaccctgcaacaaagaaactttgc-ttt--------------------------------
------------------------------------------------------------------------
--------------------------gaaaccgcacg----------aacttccgc-aaaccgactttcagc
agtccgtcacc-tcagtaa-cccagaactac--ccacccacgagcgggggaattccaaggacgtcacagaag
c----caccagccaatcaggagcaccgtgtttcc-ccaaggccag-ctggcgagggagattcat---cttca
gcaaaa---gtgcaagta--acaaacaaacgttgtctcttactgatctggtgcagattgatcgtaaacagtt
-aaagat-aagccatatctctgcttttgtggtttctcaggtgttattctaagatcttgttagagg------t
attagaattaatttaggat-gtttgtcaaatca-ttttatatcctctaacctgcctctgtgtgtgcg-----
---------------------agtttgtttgttgtttgcttattacgtagttagtttcatgtatcgtagtgt
agctcaataaatt-ttttttctcattttgtaagaac--tgtgttcttgtttatgtgtttctaagtcattgcc
tcgagctgtagatcttgttaccttgctaaaagttaactca--atactgtgttatgttattatcgttggccac
gtaaataata---ttaacaagattggtaagatacgatgacttctatttgcaggacaaatggtaaataaagtg
tgaatcttttaacctgattcagtct-gactcaattgagtcaaatcaatgattcaaatctttaagat--cc-g
gtac-attgaaataagctaataaa-ccc-tgatcgatcttaaaatgtaggttgattccctatgaaggaactc
atgggcatattgca-gtggtcaacacgagttgaatctgaaatcttgg-------gcatctgcaaattgtctc
agtcattgaactggcttaagggcttaaaccatcacgataacaaagcaccaattg---------attttgggt
tattctgaccaatactttgg---ccgcaaatgt----tccaggtacccttcagcaaa--------attagta
aatgatttaaactaaataaaggggctttacaggattttcagcagaaaccgcctcacgagacttttgaatgac
tcctctacatggtcatgtgctttgggcacatcctgtcagatgcacaattttgtagagacaaaaaatctctag
aaacattaatgcatacaaatgaa-agaca--------------------atctcttaaaatgttagaactaa
ggcagatgtatct-----------ttaaataataaaccataatgttcctcatatgct-----gtggttattt
caatcaaccagg-----------ttaatcgatgtgttgttttaac---------ccttaaagcagaataaat
tgatctgtatttgtctgaaatgtatgatatctggtc---ttgaatgaaaggtagtgacattt---gcaatct
gttgatg-----------------------------------------------------------------
------------------------------------------------------------------------
------------------------------------------------------------------------
------------------------------------------------------------------------
------------------------------------------------------------------------
------------------------------------------------------------------------
------------------------------------------------------------------------
------------------------------------------------------------------------
------------------------------------------------------------------------
------------------------------------------------------------------------
------------------------------------------------------------------------
------------------------------------------------------------------------
------------------------------------------------------------------------
------------------------------------------------------------------------
------------------------------------------------------------------------
------------------------------------------------------------------------
------------------------------------------------------------------------
------------------------------------------------------------------------
------------------------------------------------------------------------
------------------------------------------------------------------------
------------------------------------------------------------------------
------------------------------------------------------------------------
------------------------------------------------------------------------
------------------------------------------------------------------------
------------------------------------------------------------------------
------------------------------------------------------------------------
------------------------------------------------------------------------
------------------------------------------------------------------------
------------------------------------------------------------------------
------------------------------------------------------------------------
------------------------------------------------------------------------
------------------------------------------------------------------------
------------------------------------------------------------------------
------------------------------------------------------------------------
------------------------------------------------------------------------
------------------------------------------------------------------------
------------------------------------------------------------------------
------------------------------------------------------------------------
------------------------------------------------------------------------
------------------------------------------------------------------------
------------------------------------------------------------------------
------------------------------------------------------------------------
------------------------------------------------------------------------
------------------------------------------------------------------------
------------------------------------------------------------------------
------------------------------------------------------------------------
------------------------------------------------------------------------
------------------------------------------------------------------------
------------------------------------------------------------------------
------------------------------------------------------------------------
------------------------------------------------------------------------
------------------------------------------------------------------------
------------------------------------------------------------------------
------------------------------------------------------------------------
------------------------------------------------------------------------
------------------------------------------------------------------------
------------------------------------------------------------------------
------------------------------------------------------------------------
------------------------------------------------------------------------
------------------------------------------------------------------------
------------------------------------------------------------------------
------------------------------------------------------------------------
------------------------------------------------------------------------
------------------------------------------------------------------------
------------------------------------------------------------------------
------------------------------------------------------------------------
------------------------------------------------------------------------
------------------------------------------------------------------------
------------------------------------------------------------------------
------------------------------------------------------------------------
------------------------------------------------------------------------
------------------------------------------------------------------------
------------------------------------------------------------------------
------------------------------------------------------------------------
------------------------------------------------------------------------
------------------------------------------------------------------------
------------------------------------------------------------------------
------------------------------------------------------------------------
------------------------------------------------------------------------
------------------------------------------------------------------------
------------------------------------------------------------------------
------------------------------------------------------------------------
------------------------------------------------------------------------
------------------------------------------------------------------------
------------------------------------------------------------------------
------------------------------------------------------------------------
------------------------------------------------------------------------
------------------------------------------------------------------------
------------------------------------------------------------------------
------------------------------------------------------------------------
------------------------------------------------------------------------
------------------------------------------------------------------------
------------------------------------------------------------------------
------------------------------------------------------------------------
------------------------------------------------------------------------
------------------------------------------------------------------------
------------------------------------------------------------------------
------------------------------------------------------------------------
------------------------------------------------------------------------
------------------------------------------------------------------------
------------------------------------------------------------------------
------------------------------------------------------------------------
------------------------------------------------------------------------
------------------------------------------------------------------------
------------------------------------------------------------------------
------------------------------------------------------------------------
------------------------------------------------------------------------
------------------------------------------------------------------------
------------------------------------------------------------------------
------------------------------------------------------------------------
------------------------------------------------------------------------
------------------------------------------------------------------------
----------------------
>BHIKHARI-2|1574184 chr4|(56745414..56748137)|LTR/ERV1|BHIKHARI-2-I_DR
------------------------------------------------------------------------
------------------------------------------------------------------------
------------------------------------------------------------------------
------------------------------------------------------------------------
------------------------------------------------------------------------
------------------------------------------------------------------------
------------------------------------------------------------------------
------------------------------------------------------------------------
------------------------------------------------------------------------
------------------------------------------------------------------------
------------------------------------------------------------------------
------------------------------------------------------------------------
------------------------------------------------------------------------
------------------------------------------------------------------------
------------------------------------------------------------------------
------------------------------------------------------------------------
------------------------------------------------------------------------
------------------------------------------------------------------------
------------------------------------------------------------------------
------------------------------------------------------------------------
------------------------------------------------------------------------
------------------------------------------------------------------------
------------------------------------------------------------------------
------------------------------------------------------------------------
------------------------------------------------------------------------
------------------------------------------------------------------------
------------------------------------------------------------------------
------------------------------------------------------------------------
------------------------------------------------------------------------
------------------------------------------------------------------------
------------------------------------------------------------------------
------------------------------------------------------------------------
------------------------------------------------------------------------
------------------------------------------------------------------------
------------------------------------------------------------------------
------------------------------------------------------------------------
------------------------------------------------------------------------
------------------------------------------------------------------------
------------------------------------------------------------------------
------------------------------------------------------------------------
------------------------------------------------------------------------
------------------------------------------------------------------------
------------------------------------------------------------------------
------------------------------------------------------------------------
------------------------------------------------------------------------
------------------------------------------------------------------------
------------------------------------------------------------------------
------------------------------------------------------------------------
------------------------------------------------------------------------
------------------------------------------------------------------------
------------------------------------------------------------------------
------------------------------------------------------------------------
------------------------------------------------------------------------
------------------------------------------------------------------------
------------------------------------------------------------------------
------------------------------------------------------------------------
------------------------------------------------------------------------
------------------------------------------------------------------------
------------------------------------------------------------------------
------------------------------------------------------------------------
------------------------------------------------------------------------
------------------------------------------------------------------------
------------------------------------------------------------------------
------------------------------------------------------------------------
------------------------------------------------------------------------
------------------------------------------------------------------------
------------------------------------------------------------------------
------------------------------------------------------------------------
------------------------------------------------------------------------
------------------------------------------------------------------------
------------------------------------------------------------------------
------------------------------------------------------------------------
----cgcatgtgcagacccgcatcaaccagctagaactggaggctcaggaacgaccggaacagccagatgag
actgatcaagctgccaaagaggagatcgataaacttcaagagactctagctgccactaccctagaaatggag
caagccaacgccgaccatgctgatgtcactaacaagcttgagtatgtcgaacagctactggaagaggtaaat
gctgactctaaagacaaggacagcagaatcaaagccctcgaaactcacctaagtgaagccagacaagaggtc
agacgactaacgcagcagctgtactacatcaaagaagagtccaacagcattaaagatgaactcaagcatgca
tatgaactgacacacaatgagaaagctgaggggtcactgccaaaaccctcaccatctccttctgttccagac
agccacgtatcactatgtggcctagacctcagagaccttgacaagctagtcaagaacctgggcaagttcacg
ccgaatttgccaggtatccaagatgttcacgcct------------------atctggaagacattgacttt
cacctgaaaatgagacccaatgtcactgacaaagatagactgtatttgctc--cgagcaacctccagccctg
aagtgcgcagcttcctggaccgtcagccggctcacacaaacattgactaccacctgctccaagaagccctca
tcagagagtttgatgacatcgagtctgaacaaggacttgtagttgccctggagacgaaacaaggttgccatg
agtcttctcaagcctacttcagcagactcagacgaacctacttcagcacccgcaatgaacctgagatggaag
aggacctaaacttcaaaatcctcttcctgagaaacctccatcc--tggggtaagccaccatcttggggttct
tgcatgcccccacaccatgaacactcagcaattatgagatttggcacacaaagcctacgtcaaacaaaagac
ggcttcagagaagattgccaaaatccctgctgtttatgacttcagcattcagtgtcaagatctggcccttga
gggtgcccaaggcccagacaatgctaaactacctcccagtgagtgaaatgtgttgtcttacaatagacaacg
agactgtcatgctgataccagacccaaacagtggaaccgtcgctggaaaggactgtctggacgacaacactc
acctgaacgtcaccgggagagaccgtggaacaggtccaccttatttgcaaaccaaaaggggacaagctcgtg
ggaatcaagtggtacttccaa-ggtaaagcaacaccaccttgactcaaccagcccaagaggtcaacgaaaga
actcacaaagattccacgctgattgagctccaactgaatccccacaagggaaaacctcaccatgttttgaca
ctcaagaactgatgaaaattatcctgaaagagttcttccaacgaagggaagaggatcggaagtgagaaagga
aaggaaaacctgattctgcctgacaagcaatgacctcactaaacagcatctcttcacctcacttacagagaa
ctgtgagcacaataacttcaaagactcaatagactgtaccagaacaccagagttagacgctaactcaacacc
tgatgcctcaggtcatcactgcatcacacaagcacttgtggatgaaacccttccaattcctaagagtgctct
cttgatcgtttgccacaccactgaactcagaatcaatccaaatcctacctgtgccatgccaactccagtccc
tcaactccaagtgaccagaaagggggaagaattaacctgctgacacagacccactatcctaaactctttttt
taacgctaacctgtttttgtcatttgtgccattttaggaagacacctagccctagctatgtttcctaaaccc
aataaatgcactctcccctccactgcactactaggac---tctctagtagagaggagctatt--acatatgt
gacacttgtttgttgtgttaacctcactcaatgtccttatgtctcagtgttcttttctttctctt-------
-------tgtctttt-------------aattcgtttctcttgccttatcagggaacccccacggatgatgt
ttaagtccagagctcagaattaggattgactcctttcaccaagcctcaaggattaatgccttaaaggtgtg-
---atcgctgtattggtaatttaacattgtagcacctgtctgacgacacgttttaggcaaaaactcaaaaga
tttgttaaccacatttcttcatcttcaatccagaac---ggaagggattgagggtaaagaatgaaatttatt
ggtttgactctcctcaaaacagcattgtagggtatacgttgactttgacacttgccctcttcctccacgagt
gagtaaaggccatcc-aaagttgttcaaatgtgcacgtcccacatctcgcgcatgcttagatgcgataaacg
ctggccaaaa-attaaattctttgctgattgagataatgcctatacaacttcgttgaaccttcaataccttg
gttagtcttaaaaacctaaattctgatcatactaaactatgctcttctacaccttgagcgttgctaacccga
gcatcccaaagttcctaaaccctgcaccaagattcagttagtgatgatgttgtttgtgtcttgtgtttgcct
gttctctctgcttctgcctgtttgttccagtgcctgccaatgttcacaccgggaac----------------
------------------------------------------------------------------------
------------------------------------------------------------------------
------------------------------------------------------------------------
------------------------------------------------------------------------
------------------------------------------------------------------------
------------------------------------------------------------------------
------------------------------------------------------------------------
------------------------------------------------------------------------
------------------------------------------------------------------------
------------------------------------------------------------------------
------------------------------------------------------------------------
------------------------------------------------------------------------
------------------------------------------------------------------------
------------------------------------------------------------------------
------------------------------------------------------------------------
------------------------------------------------------------------------
------------------------------------------------------------------------
------------------------------------------------------------------------
------------------------------------------------------------------------
------------------------------------------------------------------------
------------------------------------------------------------------------
------------------------------------------------------------------------
------------------------------------------------------------------------
------------------------------------------------------------------------
------------------------------------------------------------------------
------------------------------------------------------------------------
------------------------------------------------------------------------
------------------------------------------------------------------------
------------------------------------------------------------------------
------------------------------------------------------------------------
------------------------------------------------------------------------
------------------------------------------------------------------------
------------------------------------------------------------------------
------------------------------------------------------------------------
------------------------------------------------------------------------
------------------------------------------------------------------------
----------------------
>BHIKHARI-2|1690423 chr5|c(54211643..54212680)|LTR/ERV1|BHIKHARI-2-LTR_DR:BHIKHARI-2-I_DR
------------------------------------------------------------------------
------------------------------------------------------------------------
------------------------------------------------------------------------
------------------------------------------------------------------------
------------------------------------------------------------------------
------------------------------------------------------------------------
------------------------------------------------------------------------
------------------------------------------------------------------------
------------------------------------------------------------------------
------------------------------------------------------------------------
------------------------------------------------------------------------
------------------------------------------------------------------------
------------------------------------------------------------------------
------------------------------------------------------------------------
------------------------------------------------------------------------
------------------------------------------------------------------------
------------------------------------------------------------------------
------------------------------------------------------------------------
------------------------------------------------------------------------
------------------------------------------------------------------------
------------------------------------------------------------------------
------------------------------------------------------------------------
------------------------------------------------------------------------
------------------------------------------------------------------------
------------------------------------------------------------------------
------------------------------------------------------------------------
------------------------------------------------------------------------
------------------------------------------------------------------------
------------------------------------------------------------------------
------------------------------------------------------------------------
------------------------------------------------------------------------
------------------------------------------------------------------------
------------------------------------------------------------------------
------------------------------------------------------------------------
------------------------------------------------------------------------
------------------------------------------------------------------------
------------------------------------------------------------------------
------------------------------------------------------------------------
------------------------------------------------------------------------
------------------------------------------------------------------------
------------------------------------------------------------------------
------------------------------------------------------------------------
------------------------------------------------------------------------
------------------------------------------------------------------------
------------------------------------------------------------------------
------------------------------------------------------------------------
------------------------------------------------------------------------
------------------------------------------------------------------------
------------------------------------------------------------------------
------------------------------------------------------------------------
------------------------------------------------------------------------
------------------------------------------------------------------------
------------------------------------------------------------------------
------------------------------------------------------------------------
------------------------------------------------------------------------
------------------------------------------------------------------------
------------------------------------------------------------------------
------------------------------------------------------------------------
------------------------------------------------------------------------
------------------------------------------------------------------------
------------------------------------------------------------------------
------------------------------------------------------------------------
------------------------------------------------------------------------
------------------------------------------------------------------------
------------------------------------------------------------------------
------------------------------------------------------------------------
------------------------------------------------------------------------
------------------------------------------------------------------------
------------------------------------------------------------------------
------------------------------------------------------------------------
------------------------------------------------------------------------
------------------------------------------------------------------------
------------------------------------------------------------------------
------------------------------------------------------------------------
------------------------------------------------------------------------
------------------------------------------------------------------------
------------------------------------------------------------------------
------------------------------------------------------------------------
------------------------------------------------------------------------
------------------------------------------------------------------------
------------------------------------------------------------------------
------------------------------------------------------------------------
------------------------------------------------------------------------
------------------------------------------------------------------------
------------------------------------------------------------------------
-----------------------------------------------------------------aaaaggc
gacttcagaaaagagtgccaaaatccctgctgtttatgacttcaagacttaaagtcaagatctggcccttga
gggtgcccaaggtccagataatgctaaactacctcccagtgagtagaatgtgtcgtcttacaaccgaaaacg
agactgtcatgctgataccagacctaaacagcggaacacccgctagggtagactgcctggacgataacactc
acctgaactttcccgggagagaccgtggaacaggtcctcctcatttgcaaaccaaagggggacaagctcgag
ggagtccagtggtacctccaa-ggcaaagcagcagcaccttgacgcagcctttccaaggagtcaacgaacga
acccacaaagattccgtgctgatca------atctgaatcccctgaaaggaaaa------------------
------------------------------------------------------------------------
------------------------------------------------------------------------
----------cataactttaaagacgcaatagactgtacctgaacaccagagttagacgctaactcaacacc
tgatgcctcaggtcaccactgcatcacacaaacacttgtgaatgaaacccttccaattcctaagagtgctgt
cttggttgtttgccactccgctgtactcagaatcaatccaaatcctacctgtgccatgctaactccagtccc
tcaactccaagtgaccagaaagggggaggaagcaacttgctaacacagacccactatcctacactgatagta
taacattaacaaatttttgttatatgtggcattttaagaagacacctacacctagctatgtttcctaaaccc
aatacacacactgtcttctccactgcactgctaggacccatctctagcagaaaggaactattacacatatgt
gacacttgtttgttgtgctaaacccactcaatgtccttgtgtctcagtgttctgttctttttctctctttat
tgatctctctctttttgttttcatgtcaattcttttcctcttgcctcaccagggaacctccacagatgattt
ttaagtctagagctcttacgcag-------------------------------------ttaaagataagc
caaatcactgcttttgtgatttc-------------------------------------------------
------------------------------------------------------------------------
------------------------------------------------------------------------
------------------------------------------------------------------------
------------------------------------------------------------------------
------------------------------------------------------------------------
------------------------------------------------------------------------
------------------------------------------------------------------------
------------------------------------------------------------------------
------------------------------------------------------------------------
------------------------------------------------------------------------
------------------------------------------------------------------------
------------------------------------------------------------------------
------------------------------------------------------------------------
------------------------------------------------------------------------
------------------------------------------------------------------------
------------------------------------------------------------------------
------------------------------------------------------------------------
------------------------------------------------------------------------
------------------------------------------------------------------------
------------------------------------------------------------------------
------------------------------------------------------------------------
------------------------------------------------------------------------
------------------------------------------------------------------------
------------------------------------------------------------------------
------------------------------------------------------------------------
------------------------------------------------------------------------
------------------------------------------------------------------------
------------------------------------------------------------------------
------------------------------------------------------------------------
------------------------------------------------------------------------
------------------------------------------------------------------------
------------------------------------------------------------------------
------------------------------------------------------------------------
------------------------------------------------------------------------
------------------------------------------------------------------------
------------------------------------------------------------------------
------------------------------------------------------------------------
------------------------------------------------------------------------
------------------------------------------------------------------------
------------------------------------------------------------------------
------------------------------------------------------------------------
------------------------------------------------------------------------
------------------------------------------------------------------------
----------------------
>BHIKHARI-2|638283 chr16|(9387780..9389969)|LTR/ERV1|BHIKHARI-2-I_DR
------------------------------------------------------------------------
------------------------------------------------------------------------
------------------------------------------------------------------------
------------------------------------------------------------------------
------------------------------------------------------------------------
------------------------------------------------------------------------
------------------------------------------------------------------------
------------------------------------------------------------------------
------------------------------------------------------------------------
------------------------------------------------------------------------
------------------------------------------------------------------------
------------------------------------------------------------------------
------------------------------------------------------------------------
------------------------------------------------------------------------
------------------------------------------------------------------------
------------------------------------------------------------------------
------------------------------------------------------------------------
------------------------------------------------------------------------
------------------------------------------------------------------------
------------------------------------------------------------------------
------------------------------------------------------------------------
------------------------------------------------------------------------
------------------------------------------------------------------------
------------------------------------------------------------------------
------------------------------------------------------------------------
------------------------------------------------------------------------
------------------------------------------------------------------------
------------------------------------------------------------------------
------------------------------------------------------------------------
------------------------------------------------------------------------
------------------------------------------------------------------------
------------------------------------------------------------------------
------------------------------------------------------------------------
------------------------------------------------------------------------
------------------------------------------------------------------------
------------------------------------------------------------------------
------------------------------------------------------------------------
------------------------------------------------------------------------
------------------------------------------------------------------------
------------------------------------------------------------------------
------------------------------------------------------------------------
------------------------------------------------------------------------
------------------------------------------------------------------------
------------------------------------------------------------------------
------------------------------------------------------------------------
------------------------------------------------------------------------
------------------------------------------------------------------------
------------------------------------------------------------------------
------------------------------------------------------------------------
------------------------------------------------------------------------
------------------------------------------------------------------------
------------------------------------------------------------------------
------------------------------------------------------------------------
------------------------------------------------------------------------
------------------------------------------------------------------------
------------------------------------------------------------------------
------------------------------------------------------------------------
---tgaaagcagagaatgttagaaacatttgacagaagtttgtgaaacttgaacattttatgttaaaattat
ttgactctctctctctgccctttcttgccatgggacattactcagtcaaggtcaaaacaggtcaaccagaag
acgggcgttttcaaattctattttagatttgcagctaaaagtgatccacctggtgtatggtgtcaat-----
-----------ccaatactgtcattgttattgtactttccttaacctcagaggaaatttaacaac-atcaca
gtcctg-------gagcttcccatttccaaattccagctaagaaacatcctctcacctcatgctagacaaaa
gctaaagaaaacaatctctctaggaacctggaagtacccttacaaaaaattactgcagtttttttttttttt
gtaagggaagccaattattacttaactcctcat---tcttcttctcttcctctgttctctaactgtgcaaac
tgtttatgtttactgacccacccatgtttacccacagagactacaagatagacgcatgcacaccagaggatc
aca-atcacagagaactacacccacctgtttattccacac--------agctcacacttaacattaccccct
gacac-ttttgtttgccatttattttgttt-------------tgt-ttttctctctctctctctctctctc
tctctctctctctctctctccctctcccataggtctgtgtcagtttcagttctaggtcttccccctcactgc
agtaaaacatggctcataccaaagaccctgttggccactggagggccctagaaacatggctaagtgttgtaa
caaacagcgtcctccaaaaggctgctgaaacactacagcatctgacacatggccagctggatgagaacataa
ccagacttatgaagcaagactcaatccaaagctacaatcacaaagacctagccaacatc----------aca
ggtactttgagtcacattctcaacgccaccctcaagctgatcaacaggcattccgcccagctccagcacaag
ctgacatgtgtgcaatcctgcatcaaccagctagaactggaggcataggaacaaccggaacagccagatgag
actgatcaagctgtcaaagaggcgattgataaacttcacaagactctagctgccaccacccaagaaatgtaa
caagccaaagctgaccatgctgatgtcgctaacaagcttgagcatgtcaaacagctattgaaagaggtaaat
gctaactctaaagacaataacagcagaaagaaagcccttgaaagtcacctgtttgaagcaagaaattagatc
agacaactaacacagcaactggactacatcaaagaagagtccaacagcattaaagatgaactcaagcacgca
tatgtactgacacataatgagaaagctgaggggtcaatgctaaaaccctcaccaactccttatgctccagcc
agccatatatcaccatgaagcctggacctcagtgaccttgataaagtagtcaagaacctgggaaagtttacg
ccgaatttaccagacag----------catgcct------------------atctacaagacattgacttt
cacctggaaatgagacccaaagtcactgacaaagatagactgtatttgctt--tacacaacctccagccctg
aagtgtgtagcttcctggactgtcagcttgctcacacaaaaactgactacctcctgatctaagaagccctca
ttagagaatttgctgaccctgagtctaagcaatgtcttgtagctgccctgaagataaaacaaggtcaccagg
aatcttctcaagcctactacagcagactcagacaagcctttctctgcacttgcaataaacctgatatggaaa
attatt--aactttataattctctttctgagaaaccttcaacc--cggggtaagccaccatgttggggttgg
tgcatgtccccacacaatgaacactcaccaattgtgagatttggcacaacagacctaagtcaaacaaaagat
gacttcagaaaagagtgcc-aaatccctgctgtttatgacttcaacactcaaagtcaagatctggctctt--
-ggtgcccaatgcccagacattgttaaactacctcccagagattggaatgtgttgtcttacaacagacaata
agactgtcatgctgatatcagacctaaacagtggaacagccactgggatggactgcctgg------------
------------------------------------------------------------------------
------------------------------------------------------------------------
------------------------------------------------------------------------
------------------------------------------------------------------------
------------------------------------------------------------------------
------------------------------------------------------------------------
------------------------------------------------------------------------
------------------------------------------------------------------------
------------------------------------------------------------------------
------------------------------------------------------------------------
------------------------------------------------------------------------
------------------------------------------------------------------------
------------------------------------------------------------------------
------------------------------------------------------------------------
------------------------------------------------------------------------
------------------------------------------------------------------------
------------------------------------------------------------------------
------------------------------------------------------------------------
------------------------------------------------------------------------
------------------------------------------------------------------------
------------------------------------------------------------------------
------------------------------------------------------------------------
------------------------------------------------------------------------
------------------------------------------------------------------------
------------------------------------------------------------------------
------------------------------------------------------------------------
------------------------------------------------------------------------
------------------------------------------------------------------------
------------------------------------------------------------------------
------------------------------------------------------------------------
------------------------------------------------------------------------
------------------------------------------------------------------------
------------------------------------------------------------------------
------------------------------------------------------------------------
------------------------------------------------------------------------
------------------------------------------------------------------------
------------------------------------------------------------------------
------------------------------------------------------------------------
------------------------------------------------------------------------
------------------------------------------------------------------------
------------------------------------------------------------------------
------------------------------------------------------------------------
------------------------------------------------------------------------
------------------------------------------------------------------------
------------------------------------------------------------------------
------------------------------------------------------------------------
------------------------------------------------------------------------
------------------------------------------------------------------------
------------------------------------------------------------------------
------------------------------------------------------------------------
------------------------------------------------------------------------
------------------------------------------------------------------------
------------------------------------------------------------------------
------------------------------------------------------------------------
------------------------------------------------------------------------
------------------------------------------------------------------------
------------------------------------------------------------------------
------------------------------------------------------------------------
----------------------
>BHIKHARI-2|1574228 chr4|c(77463218..77463695,77463966..77464044,77465074..77466316)|LTR/ERV1|BHIKHARI-2-LTR_DR
------------------------------------------------------------------------
------------------------------------------------------------------------
------------------------------------------------------------------------
------------------------------------------------------------------------
------------------------------------------------------------------------
------------------------------------------------------------------------
------------------------------------------------------------------------
------------------------------------------------------------------------
------------------------------------------------------------------------
------------------------------------------------------------------------
------------------------------------------------------------------------
------------------------------------------------------------------------
------------------------------------------------------------------------
------------------------------------------------------------------------
------------------------------------------------------------------------
------------------------------------------------------------------------
------------------------------------------------------------------------
------------------------------------------------------------------------
----------------------------------------------------atcttgcaagaag------t
attagaattaatttgggac-g-ttgtcaactca-tattgcatcctctgaacttcctctgtgtgtatgtg--t
gaatgtgtgt------------gtttgtttgttgtttgcttattatgtagttagtttcatttatcgtagtgt
agctcaataaatc-tttgtactcattttgtaagaac--tgtgttcttgtttatgtgcttctaagtcattgcc
tcgagctgtagatcttgttaccttgctaaaagttaaccca--atactgtgttatgttattatcgttggccac
gtaaataata---taaacaagattggtaagatacgatgtcttctatttgcgggacaaatggtagataaagtg
tgaatcttttgatctgattcaatct-gactcatttgagtcaaatcaatgattcgaatcttcaggat--cc-g
attt-attgaaatgagctaattaatccc-tgatcgatattaaaacgtaggttgatcccctaca---------
------------------------------------------------------------------------
------------------------------------------------------------------------
------------------------------------------------------------------------
------------------------------------------------------------------------
------------------------------------------------------------------------
------------------------gtgcag------------------------------------------
----------------------------------------------------------------actgatct
taagcagttaaag-----------------------------------------------------------
------------------------------------------------------------------------
------------------------------------------------------------------------
------------------------------------------------------------------------
------------------------------------------------------------------------
------------------------------------------------------------------------
------------------------------------------------------------------------
------------------------------------------------------------------------
------------------------------------------------------------------------
------------------------------------------------------------------------
------------------------------------------------------------------------
------------------------------------------------------------------------
------------------------------------------------------------------------
------------------------------------------------------------------------
------------------------------------------------------------------------
------------------------------------------------------------------------
------------------------------------------------------------------------
-----------------------------------------------ataagccatatctctgctt------
-----------------------------------------------------------------ttgtggt
ttctcaggtgtta-----------------------------------------------------------
------------------------------------------------------------------------
------------------------------------------------------------------------
------------------------------------------------------------------------
------------------------------------------------------------------------
------------------------------------------------------------------------
------------------------------------------------------------------------
------------------------------------------------------------------------
------------------------------------------------------------------------
------------------------------------------------------------------------
------------------------------------------------------------------------
------------------------------------------------------------------------
------------------------------------------------------------------------
------------------------------------------------------------------------
------------------------------------------------------------------------
------------------------------------------------------------------------
------------------------------------------------------------------------
------------------------------------------------------------------------
------------------------------------------------------------------------
------------------------------------------------------------------------
------------------------------------------------------------------------
------------------------------------------------------------------------
------------------------------------------------------------------------
------------------------------------------------------------------------
------------------------------------------------------------------------
------------------------------------------------------------------------
---------------------------ttctaagatcttg--------------------------------
------------------------------------------------------------------------
------------------------------------------------------------------------
------------------------------------------------------------------------
------------------------------------------------------------------------
------------------------------------------------------------------------
------------------------------------------------------------------------
------------------------------------------------------------------------
------------------------------------------------------------------------
------------------------------------------------------------------------
------------------------------------------------------------------------
------------------------------------------------------------------------
------------------------------------------------------------------------
------------------------------------------------------------------------
------------------------------------------------------------------------
------------------------------------------------------------------------
------------------------------------------------------------------------
------------------------------------------------------------------------
------------------------------------------------------------------------
------------------------------------------------------------------------
------------------------------------------------------------------------
------------------------------------------------------------------------
------------------------------------------------------------------------
------------------------------------------------------------------------
------------------------------------------------------------------------
------------------------------------------------------------------------
------------------------------------------------------------------------
------------------------------------------------------------------------
------------------------------------------------------------------------
------------------------------------------------------------------------
------------------------------------------------------------------------
------------------------------------------------------------------------
------------------------------------------------------------------------
----tgaaggaactcatcg----gcatattgcagtggtcaacacaag-ttgaatctgaaatcttgg----gc
---at---c----------t-cc-a-a------------tg------gtctc-atgcatt--gaactagctt
gaggg----cttataccatcag-------------gataac----agagcgccaatttatttcgggctcctc
tgaccagt-act-tc-t-a-tgcagatgt-t-ct-agtacc--cttcggctaa---c-tagccaatgattaa
ttaaatcaattaaattaaaa-acaat-ggc-cc-ttacaggatcttcagcgg-----------a--------
---a----------a--------------cc------------atttcac-gag--a--ct--tttaaa--t
ga-ctc-c------t-------g-------------gtcatg--tgctcg-ccttg-ggc------------
-acat-cct-------gcta-gat-gcacaatttcgtagag--acaaagagatctctagaa-acattaatgc
atatgaataaaagacaatctcttaaaatgtttgaactaaggcagatgtatctgtgaat-----------aat
atgccataat-gttcct--------catatgc--tg--t-----a-------------t-------att---
----------ccaat--caacc--aggttaatcaatgtgtt-------gttttaaccattataacagagt-a
aaat------------------------------------gtt-ctgtatgtgtct-gaaatgtatgatgtc
tggtgttgaacgaaagctagtgacatttgcaatacgttggtgtaaa-tgaaaaactagtagtacaaacagta
ttcatctt--gtaacgtttgatgtaagatagtttcaatcttgcaag-a-g-t--tc-----taccacgtgaa
atc-------------t-------------------acatgcagtctgttaattaatga-------------
-------cctttcctacgtcagtacgag----gcgtggccccgcccttcatggca----actgctcattggc
agac--a--gtgccatggggacgaaccagac---caggtcactt--aaaaacgccttacaacaaagaaactt
tgcttt---tt-gcatcagctagcttgcg--catgct---tttgctctctgccc-cctttcg-cc-t---g-
-cccggacaccgcgccg--ccacgcgattgggtc-accacga-a---c-t-t-tc-a------cgcaaatct
c--------------tt--aagtttcgggactcacgaaactgc---a---cg---aa---c--ttccgcaaa
accgactcttagc--agtccgtcaccta--g---gtaacccaggacaa-cagccattcacgagcgtgtgaat
cccatagacgtcatcg-aag----c-gagaaactacccaatcaggagcaccgtgtttccct-aaggccag-c
c-ggcgagggagattc--ga---cttcag-----caaa-------aagggcgcaa-----gtaacac-aaac
taatgttgtctcttgc----------------tg------atcttgtg-c-a-g-actga---tcttaagca
gttaaag--------------------------ataagccatatctctgcttttgtggtttctcaggtgtta
-ttctaag-----------atcttg-----------------------------------------------
------------------------------------------------------------------------
------------------------------------------------------------------------
------------------------------------------------------------------------
------------------------------------------------------------------------
------------------------------------------------------------------------
------------------------------------------------------------------------
------------------------------------------------------------------------
------------------------------------------------------------------------
------------------------------------------------------------------------
------------------------------------------------------------------------
----------------------
>BHIKHARI-2|1785033 chr6|c(22817426..22819173)|LTR/ERV1|BHIKHARI-2-LTR_DR
tgtaggaactcatcgtca-tattgcagtggtcaacacaagttgaatttggaatcttgggtatct-cc-aatt
gtctcattcattgaactagcttgagggc-ttataccatcaggataacagagcgca-cattgattttgggctc
ctctgaccagtacttc-t-ccgcagatgttct-ggtacccttcggc-taactagccaatgattaattaaatc
aattaaattaaaa-acaatggcccttacagggtcttcagtgggacttttttttttttacaagacttttaaat
gactcc------tggtcatg--tgctcgcctat-ggcacaccctgtcagatgcacaatttcgtagagacaaa
gagatctctagaaacattaatgcatatg------------aataaaagccaatctctt--attgttagaact
aaggcagatgtataattttatttgaataattttttctaaagtttgaataatatgccataatgttcctcatat
gc--tg--t--ttatt-ccaatcaactaggttaatccatgtgttgttttaacccttataacagagtaaaata
atctgtatttgtctgaaatgtatgatgtctggtattgaatgaaagctagtgacatttgccatacgttggtgt
c-------aatgaaaaactagtagtaccaaaa--agtattcttgtaacatttgatgtaagatagtttcaatc
ttgctacagttttaccatgtaaaatctacatgcagtctgttaattattgacctttcctacgtcagtacgggg
cgtgg---ccccgcccttcatcgcagctgctcattggcagatagtgccatttggacgaaccagaaca----g
gtcacttaaaaacaccctgcgacaaagaaactttgc-tttttgcattagctggcttgcacatgcttttgctc
tctgccccctttcgcctgcccggacactgcgccgctacgcgattgggtcaccacgaa-ct-tcc-acgcaaa
cctc----ttaagtttcgggactcgcgaaactgcacg----------aacttccgcaaaaccgactctcagc
agtccgtcacc-taggtaa-cccaggacaacagccattcacgagcacgtgaatctcaaagatgtcatcgaag
cgagtcaccacccaatcaggagcaccgtgtttcc-ccaagg-cag-ccggcgagggagattcga---cttca
gcaaaaagggcgcaagtaacacaaactaatgttgtctcttgctgat-aggtgcaaattaatcgtaagcagtt
-aaagat-aagataaatctctgcatttatggtttctcaggtgttattctaagatcttgcaagaag------t
attagaattaatttgggac-g-ttgtcaactca-ttttgcattcattaaactgcctctgtgtgtatgtg--t
gaatgtgtgtgtgc--------gtttgtttgttgtttgcttattacgtagttagtttcatgtatcgtagtgt
agctcaataaatc-tttgtactcattttgtaagaactgtgtgttcttgtttatgtgcttctaagacattgcc
tcgagctgtagatcttgttaccttgctaaaaattaaccca--atac--tgttatgttattatcgttggccat
gtaaataacaacgttaacaagattggtaagatacgatgtcttctatttgcgggacaaatggtagataaagtg
tgaatcttttgatctgattcagtct-gactcaattgagttgaatcaatgattcgaatcttcagggt--cc-g
attc-atagaaatgagctaataaacccc-tgatcgatattaaaatgaaggttgatcccctaca---------
------------------------------------------------------------------------
------------------------------------------------------------------------
------------------------------------------------------------------------
------------------------------------------------------------------------
------------------------------------------------------------------------
------------------------------------------------------------------------
------------------------------------------------------------------------
------------------------------------------------------------------------
------------------------------------------------------------------------
------------------------------------------------------------------------
------------------------------------------------------------------------
------------------------------------------------------------------------
------------------------------------------------------------------------
------------------------------------------------------------------------
------------------------------------------------------------------------
------------------------------------------------------------------------
------------------------------------------------------------------------
------------------------------------------------------------------------
------------------------------------------------------------------------
------------------------------------------------------------------------
------------------------------------------------------------------------
------------------------------------------------------------------------
------------------------------------------------------------------------
------------------------------------------------------------------------
------------------------------------------------------------------------
------------------------------------------------------------------------
------------------------------------------------------------------------
------------------------------------------------------------------------
------------------------------------------------------------------------
------------------------------------------------------------------------
------------------------------------------------------------------------
------------------------------------------------------------------------
------------------------------------------------------------------------
------------------------------------------------------------------------
------------------------------------------------------------------------
------------------------------------------------------------------------
------------------------------------------------------------------------
------------------------------------------------------------------------
------------------------------------------------------------------------
------------------------------------------------------------------------
------------------------------------------------------------------------
------------------------------------------------------------------------
------------------------------------------------------------------------
------------------------------------------------------------------------
------------------------------------------------------------------------
------------------------------------------------------------------------
------------------------------------------------------------------------
------------------------------------------------------------------------
------------------------------------------------------------------------
------------------------------------------------------------------------
------------------------------------------------------------------------
------------------------------------------------------------------------
------------------------------------------------------------------------
------------------------------------------------------------------------
------------------------------------------------------------------------
------------------------------------------------------------------------
------------------------------------------------------------------------
------------------------------------------------------------------------
------------------------------------------------------------------------
------------------------------------------------------------------------
------------------------------------------------------------------------
------------------------------------------------------------------------
------------------------------------------------------------------------
------------------------------------------------------------------------
------------------------------------------------------------------------
------------------------------------------------------------------------
------------------------------------------------------------------------
------------------------------------------------------------------------
------------------------------------------------------------------------
------------------------------------------------------------------------
------------------------------------------------------------------------
------------------------------------------------------------------------
------------------------------------------------------------------------
------------------------------------------------------------------------
------------------------------------------------------------------------
------------------------------------------------------------------------
------------------------------------------------------------------------
------------------------------------------------------------------------
------------------------------------------------------------------------
------------------------------------------------------------------------
------------------------------------------------------------------------
------------------------------------------------------------------------
------------------------------------------------------------------------
------------------------------------------------------------------------
------------------------------------------------------------------------
------------------------------------------------------------------------
------------------------------------------------------------------------
------------------------------------------------------------------------
------------------------------------------------------------------------
------------------------------------------------------------------------
------------------------------------------------------------------------
------------------------------------------------------------------------
------------------------------------------------------------------------
------------------------------------------------------------------------
------------------------------------------------------------------------
------------------------------------------------------------------------
------------------------------------------------------------------------
------------------------------------------------------------------------
------------------------------------------------------------------------
------------------------------------------------------------------------
------------------------------------------------------------------------
------------------------------------------------------------------------
------------------------------------------------------------------------
------------------------------------------------------------------------
------------------------------------------------------------------------
------------------------------------------------------------------------
------------------------------------------------------------------------
------------------------------------------------------------------------
------------------------------------------------------------------------
------------------------------------------------------------------------
------------------------------------------------------------------------
------------------------------------------------------------------------
------------------------------------------------------------------------
------------------------------------------------------------------------
------------------------------------------------------------------------
------------------------------------------------------------------------
------------------------------------------------------------------------
------------------------------------------------------------------------
------------------------------------------------------------------------
------------------------------------------------------------------------
------------------------------------------------------------------------
----------------------
>BHIKHARI-2|2103536 chrUn_KN150325v1|(12391..13317,14688..15483)|LTR/ERV1|BHIKHARI-2-LTR_DR
tgtaggaactcatcggca-tttttcagtggtcaacacaagttgaatctgaaatcttgggcatct-cc-aatg
gtctcattcattgaactagcttgagggc-ttataccatcaggataacagagcgcc-aattgattgcgggctc
ccctaaccagtacttc-t-ccgcagatgttct-ggtacccttcagc-taactagccaatgattaattaaatc
agttaaattaaaa-acaatggcccttacaggatcttcagcggaa-----accatttcacgagacttttaatt
gactcc------tggtcatg--tgctcgccttg-ggcacatcctgctagaagcacaatttcgtagagacaaa
gagatctctagaaacattaatgtatatg------------aataaaagacaatctcttaaaatgttagaact
aaggcagatgtat---------------------------ctttgaataatatgccataatgttcctcatat
gc--tg--t--ttatt-ccaatcaactaggttaatcaatgtgttgttttaacccttataacagagtaaaata
atctgtatgtgtctgaaatgtatgatgtctggtattgaacgaaagctagtgacatttgcaatacgttggtgt
a-------aatgaaaaactagtagtacaaacagtattcatcttgtaacgtttgatgtaagatagtttcaatc
ttgcaagagttctaccacgtgaaatctacatgcagtctgttaattactgacctttcctacgtcagtacgggg
tgt-g---tcccgcccttcatggcaactgctcattggcagacagtgccatggggacgaaccagacca----g
gtcacttaaaaacaccctgcaacaaagaaactttgc-tttttgcatcagctagcttgcgcatgcttttgctc
tttgccccctttcgcctgcccggacacctcgccgccacgcgattgggtcactacgaa-ct-tcc-acgcaaa
cctcttaattaagtttcgggactcccgaagctgcatg----------aacttccgc-aaaccgactcttagc
agtctgtcacc-tcggtaa-cccaggacaacagccattcacgagcgcgtgaatcccaaagacgtcatcgaag
cgagaaaccacccaatcaggagcaccgtgtttcc-ccaaggccag-ccggcgagggagattcga---cttca
gcaaaaagggcgcaagtaacacaaactaatgttgtctcttgctgatcttgtgcaggttgatcttaagcagtt
-aaagat-aagccatatctctgcttttgtggtttctcaggtgttattctaagatcttgcaagaagtaacgtt
attagaattaatttgggac-g-ttgtcaactca-ttttgcatcctctgaactgcctttgtgtgtatgtg--t
gaatgtgtgt------------gtttgtttgttgtttgcttattacgtagttagtttcatttatcgtagtgt
agctcaataaatc-tttgtactcattttgtaagaac--tgtgttcttgtttatgtgcttctaagtcattgcc
tcgagctgtagatcttgttaccttgctaaaagttaaccca--atactgtgttatgttattatcgttggccac
ataaataata---taaacaagattggtaagatacgatgtcttctatttgcgggacaaatggtagataaagtg
tgaatcttttgatctgattcaatct-gactcatttgagtcaaatcaatgattcgaatcttcaggat--cc-g
attc-attaaaatgagctaattaatccc-tgatcgatattaaaacgtaggttgatcccctaca---------
------------------------------------------------------------------------
------------------------------------------------------------------------
------------------------------------------------------------------------
------------------------------------------------------------------------
------------------------------------------------------------------------
------------------------------------------------------------------------
------------------------------------------------------------------------
------------------------------------------------------------------------
------------------------------------------------------------------------
------------------------------------------------------------------------
------------------------------------------------------------------------
------------------------------------------------------------------------
------------------------------------------------------------------------
------------------------------------------------------------------------
------------------------------------------------------------------------
------------------------------------------------------------------------
------------------------------------------------------------------------
------------------------------------------------------------------------
------------------------------------------------------------------------
------------------------------------------------------------------------
------------------------------------------------------------------------
------------------------------------------------------------------------
------------------------------------------------------------------------
------------------------------------------------------------------------
------------------------------------------------------------------------
------------------------------------------------------------------------
------------------------------------------------------------------------
------------------------------------------------------------------------
------------------------------------------------------------------------
------------------------------------------------------------------------
------------------------------------------------------------------------
------------------------------------------------------------------------
------------------------------------------------------------------------
------------------------------------------------------------------------
------------------------------------------------------------------------
------------------------------------------------------------------------
------------------------------------------------------------------------
------------------------------------------------------------------------
------------------------------------------------------------------------
------------------------------------------------------------------------
------------------------------------------------------------------------
------------------------------------------------------------------------
------------------------------------------------------------------------
------------------------------------------------------------------------
------------------------------------------------------------------------
------------------------------------------------------------------------
------------------------------------------------------------------------
------------------------------------------------------------------------
------------------------------------------------------------------------
------------------------------------------------------------------------
------------------------------------------------------------------------
------------------------------------------------------------------------
------------------------------------------------------------------------
------------------------------------------------------------------------
------------------------------------------------------------------------
------------------------------------------------------------------------
------------------------------------------------------------------------
------------------------------------------------------------------------
------------------------------------------------------------------------
------------------------------------------------------------------------
------------------------------------------------------------------------
------------------------------------------------------------------------
------------------------------------------------------------------------
------------------------------------------------------------------------
------------------------------------------------------------------------
------------------------------------------------------------------------
------------------------------------------------------------------------
------------------------------------------------------------------------
------------------------------------------------------------------------
------------------------------------------------------------------------
------------------------------------------------------------------------
------------------------------------------------------------------------
------------------------------------------------------------------------
------------------------------------------------------------------------
------------------------------------------------------------------------
------------------------------------------------------------------------
------------------------------------------------------------------------
------------------------------------------------------------------------
------------------------------------------------------------------------
------------------------------------------------------------------------
------------------------------------------------------------------------
------------------------------------------------------------------------
------------------------------------------------------------------------
------------------------------------------------------------------------
------------------------------------------------------------------------
------------------------------------------------------------------------
------------------------------------------------------------------------
------------------------------------------------------------------------
------------------------------------------------------------------------
------------------------------------------------------------------------
------------------------------------------------------------------------
------------------------------------------------------------------------
------------------------------------------------------------------------
------------------------------------------------------------------------
------------------------------------------------------------------------
------------------------------------------------------------------------
------------------------------------------------------------------------
------------------------------------------------------------------------
------------------------------------------------------------------------
------------------------------------------------------------------------
------------------------------------------------------------------------
------------------------------------------------------------------------
------------------------------------------------------------------------
------------------------------------------------------------------------
------------------------------------------------------------------------
------------------------------------------------------------------------
------------------------------------------------------------------------
------------------------------------------------------------------------
------------------------------------------------------------------------
------------------------------------------------------------------------
------------------------------------------------------------------------
------------------------------------------------------------------------
------------------------------------------------------------------------
------------------------------------------------------------------------
------------------------------------------------------------------------
------------------------------------------------------------------------
------------------------------------------------------------------------
------------------------------------------------------------------------
------------------------------------------------------------------------
------------------------------------------------------------------------
------------------------------------------------------------------------
----------------------
>BHIKHARI-2|1488918 chr3|(45828460..45830177)|LTR/ERV1|BHIKHARI-2-LTR_DR
------------------------------------------------------------------------
------------------------------------------------------------------------
------------------------------------------------------------------------
------------------------------------------------------------------------
------------------------------------------------------------------------
------------------------------------------------------------------------
------------------------------------------------------------------------
------------------------------------------------------------------------
------------------------------------------------------------------------
------------------------------------------------------------------------
------------------------------------------------------------------------
------------------------------------------------------------------------
------------------------------------------------------------------------
------------------------------------------------------------------------
------------------------------------------------------------------------
------------------------------------------------------------------------
------------------------------------------------------------------------
------------------------------------------------------------------------
------------------------------------------------------------------------
------------------------------------------------------------------------
------------------------------------------------------------------------
------------------------------------------------------------------------
------------------------------------------------------------------------
------------------------------------------------------------------------
------------------------------------------------------------------------
------------------------------------------------------------------------
------------------------------------------------------------------------
------------------------------------------------------------------------
------------------------------------------------------------------------
------------------------------------------------------------------------
------------------------------------------------------------------------
------------------------------------------------------------------------
------------------------------------------------------------------------
------------------------------------------------------------------------
------------------------------------------------------------------------
------------------------------------------------------------------------
------------------------------------------------------------------------
------------------------------------------------------------------------
------------------------------------------------------------------------
------------------------------------------------------------------------
------------------------------------------------------------------------
------------------------------------------------------------------------
------------------------------------------------------------------------
------------------------------------------------------------------------
------------------------------------------------------------------------
------------------------------------------------------------------------
------------------------------------------------------------------------
------------------------------------------------------------------------
------------------------------------------------------------------------
------------------------------------------------------------------------
------------------------------------------------------------------------
------------------------------------------------------------------------
------------------------------------------------------------------------
------------------------------------------------------------------------
------------------------------------------------------------------------
------------------------------------------------------------------------
------------------------------------------------------------------------
------------------------------------------------------------------------
------------------------------------------------------------------------
------------------------------------------------------------------------
------------------------------------------------------------------------
------------------------------------------------------------------------
------------------------------------------------------------------------
------------------------------------------------------------------------
------------------------------------------------------------------------
------------------------------------------------------------------------
------------------------------------------------------------------------
------------------------------------------------------------------------
------------------------------------------------------------------------
------------------------------------------------------------------------
------------------------------------------------------------------------
------------------------------------------------------------------------
------------------------------------------------------------------------
------------------------------------------------------------------------
------------------------------------------------------------------------
------------------------------------------------------------------------
------------------------------------------------------------------------
------------------------------------------------------------------------
------------------------------------------------------------------------
------------------------------------------------------------------------
------------------------------------------------------------------------
------------------------------------------------------------------------
------------------------------------------------------------------------
------------------------------------------------------------------------
------------------------------------------------------------------------
------------------------------------------------------------------------
------------------------------------------------------------------------
------------------------------------------------------------------------
------------------------------------------------------------------------
------------------------------------------------------------------------
------------------------------------------------------------------------
------------------------------------------------------------------------
------------------------------------------------------------------------
------------------------------------------------------------------------
------------------------------------------------------------------------
------------------------------------------------------------------------
------------------------------------------------------------------------
------------------------------------------------------------------------
------------------------------------------------------------------------
------------------------------------------------------------------------
------------------------------------------------------------------------
------------------------------------------------------------------------
------------------------------------------------------------------------
------------------------------------------------------------------------
------------------------------------------------------------------------
------------------------------------------------------------------------
------------------------------------------------------------------------
------------------------------------------------------------------------
------------------------------------------------------------------------
------------------------------------------------------------------------
------------------------------------------------------------------------
----tgtaggaactcatcg----gcatttttcagtggtcaacacaag-ttgaatcttaaatcttgg----gc
---at---c----------t-cc-a-a------------tg------gtctc-attcatt--gaactagctt
gaggg----cttataccatcag-------------gataac----agagcgccaattgatttc-ggctcctc
tgaccagt-act-tc-t-a-tgcagatgt-t-ct-ggtactggttctggctaa---c-tagccaatgattaa
ttaaatcagttaaataaaaa-acaat-ggc-cc-ttacaggatcttcagcgg-----------a--------
---a----------a--------------cc------------atttcac-gag--a--ct--tttaat--t
ga-ctc-c------t-------g-------------gtcatg--tgctcg-ccttg-ggc------------
-acat-cct-------gcta-gaa-gcacaatttcgtagag--acaaagagatctctagaa-acattaatgc
atatgaataaaagcgaatctctt--aatgttagaactaaggcagatgtatctttgaat-----------aat
atgccataat-gttcct--------catatgc--tg--t-----t-------------t-------att---
----------ccaat--caact--aggttaatcaatgtgtt-------gttttaacccttataacagagt-a
aaat------------------------------------aat-ctgtatgtgtct-gaaatgtatgatgtc
tggtattgaacgaaagctagtgacatttgcaatacgttggtgtaaa-tgaaaaactagtagtacaaacagta
ttcatctt--gtaacgtttgatgtaagatagtttcaatcttgcaag-a-g-t--tc-----taccacgtgaa
atc-------------t-------------------acatgcagtctgttaattaatga-------------
-------cctttcctacgtcagtacggg----gcgtggccccaccctttatggca----actgctcattggc
agac--a--gtgccatggggacgaaccagac---caggtcactt--aaaaacaccctgcgacaatgaaactt
tgcttt---tt-gcatcagctagcttgca--catgct---tttgctctctgtcc-cctttcg-cc-t---g-
-cccggacaccgcgccg--ccacacgattgggtc-accacga-a---c-t-t-cc-a------cgcaaacct
c--------------tt--aagtttcgggactcacgaaactgc---a---ca---aa---c--ttccgcaaa
accgattctcagc--agtctgtcacctc--g---gtaacccaggacaa-cagccattcacgagcgtgtgaat
cccaaagatgtcatcg-aag----c-gagaaaccacccaatcaggagcaccgtgtttcccc-aaggccag-c
c-ggtgagggagattc--ga---cttcag-----caaa-------aagggcgcaa-----gtaacac-aaac
taatgttgtctcttgc----------------tg------atcttgtg-c-a-g-attgaaatctttaagca
gttaaag--------------------------ataagccatatctctgcttttgtggtttctcaggtgtta
-ttctaag-----------atcttgcaagaag----------------------------------------
-----------tat-----tagaattaatt------t---ggg-ac-g--ttgtcaactcat-----tttgc
----------------------atcctctgaactgcctttgtgtgtatgt------g--------tga-atg
tgtgtgt---------------------------------------------------tttgt-ttgttgtt
tgcttatcacgtaa-----------------------ttagttgcatttatcgt----agtgtagctcaata
aatct--tt------------gtactca-ttttgtaagaaatgtg-atcttgtttatgtgct-tc-------
----taagtcatttcctcgagctgtaga--tc----ttgttaccttgct-aaaagttaatccaatac-t-gt
gtt-------a---tgttattatcgttgg-ccac-gtaaata--atataaacaagat-------tggtaaga
t--------acaatgtctt---cta-tttgcgggacaa----a--tgg-tagataa----------------
--agtg--tgaatcttttgatctgat-------tcaatctgactca---tt-tgagt-----caaatca-a-
tgaatcaaatcttcaggatccgattca------ttgaaatgagctaatt---aatccctgatcgat-attaa
a-acgtaggttgatcccctaca
>BHIKHARI-2|1574141 chr4|(37858941..37860656)|LTR/ERV1|BHIKHARI-2-LTR_DR
------------------------------------------------------------------------
------------------------------------------------------------------------
------------------------------------------------------------------------
------------------------------------------------------------------------
------------------------------------------------------------------------
------------------------------------------------------------------------
------------------------------------------------------------------------
------------------------------------------------------------------------
------------------------------------------------------------------------
------------------------------------------------------------------------
------------------------------------------------------------------------
------------------------------------------------------------------------
------------------------------------------------------------------------
------------------------------------------------------------------------
------------------------------------------------------------------------
------------------------------------------------------------------------
------------------------------------------------------------------------
------------------------------------------------------------------------
------------------------------------------------------------------------
------------------------------------------------------------------------
------------------------------------------------------------------------
------------------------------------------------------------------------
------------------------------------------------------------------------
------------------------------------------------------------------------
------------------------------------------------------------------------
------------------------------------------------------------------------
------------------------------------------------------------------------
------------------------------------------------------------------------
------------------------------------------------------------------------
------------------------------------------------------------------------
------------------------------------------------------------------------
------------------------------------------------------------------------
------------------------------------------------------------------------
------------------------------------------------------------------------
------------------------------------------------------------------------
------------------------------------------------------------------------
------------------------------------------------------------------------
------------------------------------------------------------------------
------------------------------------------------------------------------
------------------------------------------------------------------------
------------------------------------------------------------------------
------------------------------------------------------------------------
------------------------------------------------------------------------
------------------------------------------------------------------------
------------------------------------------------------------------------
------------------------------------------------------------------------
------------------------------------------------------------------------
------------------------------------------------------------------------
------------------------------------------------------------------------
------------------------------------------------------------------------
------------------------------------------------------------------------
------------------------------------------------------------------------
------------------------------------------------------------------------
------------------------------------------------------------------------
------------------------------------------------------------------------
------------------------------------------------------------------------
------------------------------------------------------------------------
------------------------------------------------------------------------
------------------------------------------------------------------------
------------------------------------------------------------------------
------------------------------------------------------------------------
------------------------------------------------------------------------
------------------------------------------------------------------------
------------------------------------------------------------------------
------------------------------------------------------------------------
------------------------------------------------------------------------
------------------------------------------------------------------------
------------------------------------------------------------------------
------------------------------------------------------------------------
------------------------------------------------------------------------
------------------------------------------------------------------------
------------------------------------------------------------------------
------------------------------------------------------------------------
------------------------------------------------------------------------
------------------------------------------------------------------------
------------------------------------------------------------------------
------------------------------------------------------------------------
------------------------------------------------------------------------
------------------------------------------------------------------------
------------------------------------------------------------------------
------------------------------------------------------------------------
------------------------------------------------------------------------
------------------------------------------------------------------------
------------------------------------------------------------------------
------------------------------------------------------------------------
------------------------------------------------------------------------
------------------------------------------------------------------------
------------------------------------------------------------------------
------------------------------------------------------------------------
------------------------------------------------------------------------
------------------------------------------------------------------------
------------------------------------------------------------------------
------------------------------------------------------------------------
------------------------------------------------------------------------
------------------------------------------------------------------------
------------------------------------------------------------------------
------------------------------------------------------------------------
------------------------------------------------------------------------
------------------------------------------------------------------------
------------------------------------------------------------------------
------------------------------------------------------------------------
------------------------------------------------------------------------
------------------------------------------------------------------------
------------------------------------------------------------------------
------------------------------------------------------------------------
------------------------------------------------------------------------
------------------------------------------------------------------------
------------------------------------------------------------------------
------------------------------------------------------------------------
------------------------------------------------------------------------
------------------------------------------------------------------------
----tgtaggaactcatcg----gcatttttcagtggtcaacacaag-ttgaatctgaaatcttgg----gc
---at---c----------t-cc-a-a------------tg------gtctc-attcatt--gaactagctt
gaggg----cttataccatcag-------------gataac----agagcgccaattgattttgggctcctc
tgaccagt-act-tc-t-c-cgcagatgt-t-ct-ggtacc--cttcggctaa---c-tagccaatgattaa
tcaaatcagttaaattaaaa-acaat-ggc-cc-ttacaggatcttcagcgg-----------a--------
---a----------a--------------cc------------atttcac-gag--a--ct--tttaat--t
ga-ctc-c------t-------g-------------gtcatg--tgctcg-ccttg-ggc------------
-acat-cct-------gcta-gaa-gcacaatttcgtagag--acaaagagatctctagaa-acattaatgc
atatgaacaaaagctaatctctt--aatgttagaactaaggcagatgtatctttgaat-----------aat
atgccataat-gttcct--------catatgc--tg--t-----t-------------t-------att---
----------ccaat--caact--aggttaatcaatgtgtt-------gttttaacccttataacagagt-a
aaat------------------------------------aat-ctgtatgtgtct-gaaatttatgatgtc
tggtattgaacgaaagctagtgacatttgcaatacgttggtgtaaa-tgaaaaactagtagtacaaacagta
ttcaactt--gtaacgtttgatgtaagatagtttcaatcttgcaag-a-g-t--tc-----taccaagtgaa
atc-------------t-------------------acatgcagtctgttaattattga-------------
-------cctttcctacgtcagtacggg----gcgtggccccgcccttcatggca----actgctcattggc
agac--a--gtgccatggggacgaaccagcc---caggtcactt--aaaaacaccctgcgacaaagaaactt
tgcttt---tt-gcatcagctagcttgcg--catgct---tttgctctctgccc-cctttcg-cc-t---g-
-cccggacaccgcgccg--ccacgcgattgggtt-actacga-a---c-t-t-cc-a------cgcaaacct
c--------------tt--aagtttcgggactcccgaagctgc---a---cg---aa---c--ttccgc-aa
accgactctcagc--agtctgtcacctc--g---gtaacccaggacaa-cagccattcacgagcgtgtgaat
cccaaagacgtcatcg-aag----c-gagaaaccacccaatcaggagcaccgtgtttcccc-aaggccag-c
c-ggcgagggagattc--ga---cttcag-----caaa-------aagggcgcaa-----gtaacac-aaac
taatgttgtctcttgc----------------tg------atcttgtg-c-a-g-attga---tcttaagca
gttaaag--------------------------ataagccatatctctgcttttgtggtttctcaggtgtta
-ttctaag-----------atcttgcaagaag----------------------------------------
-----------tat-----tagaattaatt------t---ggg-ac-g--ttgtcaactcat-----attgc
----------------------atcctctgaactacctctgtgtgtatgt------g--------tga-atg
tgtgtgtgc------------------------------------------------gtttgt-ttgttgtt
tgcttattacgtag-----------------------ttagtttcatgtatcgt----agtgtagctcaata
aatct--tt------------gtactca-ttttgtaagaactgtg-ttcttgtttatgtgct-tc-------
----taagtcattgcctcgagctgtaga--tc----ttgttaccttgct-aaaagttaacccaatac-t-gt
gtt-------a---tgttatgatcgttgg-ccac-gtaaata--atataaacaagat-------tggtaaga
t--------acgatgtctt---cta-tttgcgggacaa----a--tgg-tagataa----------------
--agtg--tgaatcttttgatctgat-------tcaatctgactca---tt-tgagt-----caaatca-a-
tgattcgaatcttcaggatccgattct------ttgaaatgagctaatt---aatccctgatcgat-attaa
a-acgtaggttgatcccctaca
>BHIKHARI-2|1574177 chr4|c(53330114..53331829)|LTR/ERV1|BHIKHARI-2-LTR_DR
tgtaggaactcatcggcc-tttttcagtggtcaacacaagttgaatctgaaatcttgggcaact-cc-aatg
gtctcattcattgaactagcttgagggc-ttataccatcaggataacagagcgcc-aattgattttgggctc
ctctgaccagtacttc-t-ccgcagatgttct-ggtacccttcggc-taactagccaatgattaattaaatc
agttaaattaaaacacaatggcccttacaggatcttcagcggaa-----accatttcacgagacttttaatt
gactcc------tggtcatg--tgctcgccttg-ggcacatcctgctagaagcacaatttcgtagagacaaa
gagacctctagaaacattaatgcatatg------------aacaaaagctaatctctt--aatgttagaact
aaggcagatgtat---------------------------ctttgaataatatgccataatgttcctcatat
gc--tg--t--ttatt-ccaatcaactaggttaatcaatgtgttgttttaacccttataac--tgtaaaata
atctgtatgtgtctgaaatgtatgatgtctggtattgaacgaaagctagtgacatttgcaatacgttggtgt
a-------aatgaaaaactagtagtacaaacagtattcatcttgtaacgtttgatgtaagatagtttcaatc
ttgcaagagttctaccacgtgaaatctacatgcagtctgttaattaatgacctttcctacgtcagtacgggg
cgtgg---ccccgggcttcatggcaactgctcattggcagacagtgccatggggacgaaccagacca----g
gtcacttaaaaacgccctgcaacaaagaaactttgc-tttttgcatcagctagcttgcgcatgcttttgctc
tctgccccctttcgcctgcccggacaccgcgccgccacgcgattgggtcaccacgaa-ct-tcc-acgcaaa
cctc----ttaagtttcgggactcacgaaactgcacg----------aacttccgcaaaaccgactctcagc
agtccgtcacc-taggtaa-cccaggacaacagccattcacaagcgtgtgaatcccaaagacgtcatcgaag
cgagtcaccacccaatcaggagcaccgtgtttcc-ccaaggccag-ccggcgagggagattcga---cttca
gcaaaaagggcgcaagtaacacaaactaatgttgtctcttgctgatcttgtgcagattgatcttaagcagtt
-aaagat-aagccatatctctgcttttgtggtttctcaggtgttattctaagatcttgcaagaag------t
attagaattaatttgggac-g-ttgtcaactca-ttttgcatcctctgaactgcctctgtgtgtatgtg--t
gaatgtgtgtgtgt--------gtttgtttgttgtttgcttattacgtagttagtttcatttatcgtagtgt
agctcaataaatc-tttgtactcattttgtaagaac--tgtgttcttgtttatgtgcttctaagtcattgcc
tcgagctgtagatcttgttaccttgctaaaagttaaccca--atactgtgttatgttattatcgttggccac
gtaaataata---taaacaagattggtaagatacgatgtcttctatttgcgggacaaatggtagataaagtg
tgaatcttttgatctgattcaatct-gactcatttgagtcaaatcaatgattcgaatcttcaggat--cc-g
attc-attgaaatgagctaataaacccc-tgatcgatattaaaacgtaggttgatcccctaca---------
------------------------------------------------------------------------
------------------------------------------------------------------------
------------------------------------------------------------------------
------------------------------------------------------------------------
------------------------------------------------------------------------
------------------------------------------------------------------------
------------------------------------------------------------------------
------------------------------------------------------------------------
------------------------------------------------------------------------
------------------------------------------------------------------------
------------------------------------------------------------------------
------------------------------------------------------------------------
------------------------------------------------------------------------
------------------------------------------------------------------------
------------------------------------------------------------------------
------------------------------------------------------------------------
------------------------------------------------------------------------
------------------------------------------------------------------------
------------------------------------------------------------------------
------------------------------------------------------------------------
------------------------------------------------------------------------
------------------------------------------------------------------------
------------------------------------------------------------------------
------------------------------------------------------------------------
------------------------------------------------------------------------
------------------------------------------------------------------------
------------------------------------------------------------------------
------------------------------------------------------------------------
------------------------------------------------------------------------
------------------------------------------------------------------------
------------------------------------------------------------------------
------------------------------------------------------------------------
------------------------------------------------------------------------
------------------------------------------------------------------------
------------------------------------------------------------------------
------------------------------------------------------------------------
------------------------------------------------------------------------
------------------------------------------------------------------------
------------------------------------------------------------------------
------------------------------------------------------------------------
------------------------------------------------------------------------
------------------------------------------------------------------------
------------------------------------------------------------------------
------------------------------------------------------------------------
------------------------------------------------------------------------
------------------------------------------------------------------------
------------------------------------------------------------------------
------------------------------------------------------------------------
------------------------------------------------------------------------
------------------------------------------------------------------------
------------------------------------------------------------------------
------------------------------------------------------------------------
------------------------------------------------------------------------
------------------------------------------------------------------------
------------------------------------------------------------------------
------------------------------------------------------------------------
------------------------------------------------------------------------
------------------------------------------------------------------------
------------------------------------------------------------------------
------------------------------------------------------------------------
------------------------------------------------------------------------
------------------------------------------------------------------------
------------------------------------------------------------------------
------------------------------------------------------------------------
------------------------------------------------------------------------
------------------------------------------------------------------------
------------------------------------------------------------------------
------------------------------------------------------------------------
------------------------------------------------------------------------
------------------------------------------------------------------------
------------------------------------------------------------------------
------------------------------------------------------------------------
------------------------------------------------------------------------
------------------------------------------------------------------------
------------------------------------------------------------------------
------------------------------------------------------------------------
------------------------------------------------------------------------
------------------------------------------------------------------------
------------------------------------------------------------------------
------------------------------------------------------------------------
------------------------------------------------------------------------
------------------------------------------------------------------------
------------------------------------------------------------------------
------------------------------------------------------------------------
------------------------------------------------------------------------
------------------------------------------------------------------------
------------------------------------------------------------------------
------------------------------------------------------------------------
------------------------------------------------------------------------
------------------------------------------------------------------------
------------------------------------------------------------------------
------------------------------------------------------------------------
------------------------------------------------------------------------
------------------------------------------------------------------------
------------------------------------------------------------------------
------------------------------------------------------------------------
------------------------------------------------------------------------
------------------------------------------------------------------------
------------------------------------------------------------------------
------------------------------------------------------------------------
------------------------------------------------------------------------
------------------------------------------------------------------------
------------------------------------------------------------------------
------------------------------------------------------------------------
------------------------------------------------------------------------
------------------------------------------------------------------------
------------------------------------------------------------------------
------------------------------------------------------------------------
------------------------------------------------------------------------
------------------------------------------------------------------------
------------------------------------------------------------------------
------------------------------------------------------------------------
------------------------------------------------------------------------
------------------------------------------------------------------------
------------------------------------------------------------------------
------------------------------------------------------------------------
------------------------------------------------------------------------
------------------------------------------------------------------------
------------------------------------------------------------------------
------------------------------------------------------------------------
------------------------------------------------------------------------
----------------------
>BHIKHARI-2|2079438 chrUn_KN149689v2|c(53644..55358)|LTR/ERV1|BHIKHARI-2-LTR_DR
tgtaggaactcatcggca-tttttcagtggtcaacacaagttgaatctgaaatcttgggcatct-cc-aatg
gtctcatttattgaactagcttgagggc-ttataccatcaggataacagagcgcc-aattgattttgggctc
ctctgaccagtacttc-t-ccgcagatgttct-ggtacccttcggc-taactagccaatgattaattaaacc
agttaaatt-aaa-acaatggcccttacaggatcttcagcggaa-----accatttcacgagacttttaaat
gactcc------tggtcatg--tgctcgccttg-ggcacatcctgctagatgcacaatttcgtagagacaaa
gagatctctagaaacatcaatgcatatg------------aataaaagctaatctctt--aatgttagaact
aaggcagatgtat---------------------------ctttgaataatatgccataatgttcctcatat
gc--tg--t--ttatt-ccaatcaactaggttaatcaatgtgttgttttaacccttataacagagtaaaata
atctgtatgtgtctgaaatgtatgatgtctggtattgaacgaaagctagtgacatttgcaatacgttggtgt
a-------aatgaaaaactagtagtacaaacagtattcatcttgtaacgtttgatgtaagatagtttcaatc
ttgcaagagttctaccaagtgaaatctacatgcagtctgttaatttatgacctttcctacgtcagtacgggg
cgtgg---ccctgcctttcatggcaactgctcattggcagacagtgccattgggacgaaccagacca----g
gtcacttaaaaacaccctgcaacaaagaaactttgc-tttttgcatcagctagcttgcgcatgcttttgctc
tctgccccctttcgcctgcccggacaccgcgccgccacgcgattgggtcactacgaa-ct-tcc-acgcaaa
cctc----ttaagtttcaggactcccgaagctgcatg----------aacttccgc-aaaccgactctcagc
agtctgtcacc-tcggtaa-cccaggacaacagccattcacgagcgcgtgaatcccaaagacgtcatcgaag
cgagaaaccacccaatcaggagcaccgtgtttcc-ccaaggccag-ccggcgagggagattcaa---cttca
gcaaaaagggcgcaagtaacacaaactaatgttgtctcttgctgatcttgtgcaggttgatcttaagcagtt
-aaagat-aagccatatctctgcttttgtggtttctcaggtgttattctaagatcttgcaagaagtaacgtt
attagaattaatttgggac-g-ttgtcaactca-ttttgcatcctctgaactgcctttgtgtgtgtg-----
---tgaatgtgtgt--------gtttgtttgttgtttgcttattacgtagttagtttcatttatcgtagtgt
agctcaataaatc-tttgtactcattttgtaagaac--tgtgttcttgtttatgtgcttctaagtcattgcc
tcgagctgtagatcttgttaccttgctaaaagatcatcca--atactgtgttatgttattatcgttggccac
gtaaataata---ttaacaagattggtaagatacgatgtcttctatttgcaggacaaatggtagataaagtg
tgaatcttttaatctgattcaatct-gactcaattgagtcgaatcaattattcgaatcttcaggat--cc-g
attc-attgaaatgagctaataaacccc-tgatcgatattaaaacgtaggttgatcccctaca---------
------------------------------------------------------------------------
------------------------------------------------------------------------
------------------------------------------------------------------------
------------------------------------------------------------------------
------------------------------------------------------------------------
------------------------------------------------------------------------
------------------------------------------------------------------------
------------------------------------------------------------------------
------------------------------------------------------------------------
------------------------------------------------------------------------
------------------------------------------------------------------------
------------------------------------------------------------------------
------------------------------------------------------------------------
------------------------------------------------------------------------
------------------------------------------------------------------------
------------------------------------------------------------------------
------------------------------------------------------------------------
------------------------------------------------------------------------
------------------------------------------------------------------------
------------------------------------------------------------------------
------------------------------------------------------------------------
------------------------------------------------------------------------
------------------------------------------------------------------------
------------------------------------------------------------------------
------------------------------------------------------------------------
------------------------------------------------------------------------
------------------------------------------------------------------------
------------------------------------------------------------------------
------------------------------------------------------------------------
------------------------------------------------------------------------
------------------------------------------------------------------------
------------------------------------------------------------------------
------------------------------------------------------------------------
------------------------------------------------------------------------
------------------------------------------------------------------------
------------------------------------------------------------------------
------------------------------------------------------------------------
------------------------------------------------------------------------
------------------------------------------------------------------------
------------------------------------------------------------------------
------------------------------------------------------------------------
------------------------------------------------------------------------
------------------------------------------------------------------------
------------------------------------------------------------------------
------------------------------------------------------------------------
------------------------------------------------------------------------
------------------------------------------------------------------------
------------------------------------------------------------------------
------------------------------------------------------------------------
------------------------------------------------------------------------
------------------------------------------------------------------------
------------------------------------------------------------------------
------------------------------------------------------------------------
------------------------------------------------------------------------
------------------------------------------------------------------------
------------------------------------------------------------------------
------------------------------------------------------------------------
------------------------------------------------------------------------
------------------------------------------------------------------------
------------------------------------------------------------------------
------------------------------------------------------------------------
------------------------------------------------------------------------
------------------------------------------------------------------------
------------------------------------------------------------------------
------------------------------------------------------------------------
------------------------------------------------------------------------
------------------------------------------------------------------------
------------------------------------------------------------------------
------------------------------------------------------------------------
------------------------------------------------------------------------
------------------------------------------------------------------------
------------------------------------------------------------------------
------------------------------------------------------------------------
------------------------------------------------------------------------
------------------------------------------------------------------------
------------------------------------------------------------------------
------------------------------------------------------------------------
------------------------------------------------------------------------
------------------------------------------------------------------------
------------------------------------------------------------------------
------------------------------------------------------------------------
------------------------------------------------------------------------
------------------------------------------------------------------------
------------------------------------------------------------------------
------------------------------------------------------------------------
------------------------------------------------------------------------
------------------------------------------------------------------------
------------------------------------------------------------------------
------------------------------------------------------------------------
------------------------------------------------------------------------
------------------------------------------------------------------------
------------------------------------------------------------------------
------------------------------------------------------------------------
------------------------------------------------------------------------
------------------------------------------------------------------------
------------------------------------------------------------------------
------------------------------------------------------------------------
------------------------------------------------------------------------
------------------------------------------------------------------------
------------------------------------------------------------------------
------------------------------------------------------------------------
------------------------------------------------------------------------
------------------------------------------------------------------------
------------------------------------------------------------------------
------------------------------------------------------------------------
------------------------------------------------------------------------
------------------------------------------------------------------------
------------------------------------------------------------------------
------------------------------------------------------------------------
------------------------------------------------------------------------
------------------------------------------------------------------------
------------------------------------------------------------------------
------------------------------------------------------------------------
------------------------------------------------------------------------
------------------------------------------------------------------------
------------------------------------------------------------------------
------------------------------------------------------------------------
------------------------------------------------------------------------
------------------------------------------------------------------------
------------------------------------------------------------------------
------------------------------------------------------------------------
----------------------
>BHIKHARI-2|881089 chr19|c(25043848..25045561)|LTR/ERV1|BHIKHARI-2-LTR_DR
tgtaggaactcatcagca-tttttccgctgtcaacacaagttgaatctgaaatcttgggcatct-cc-aatg
gtctcattcattgaactagcttgagggc-ttatacc--------aacagagcgcc-aattgatttcgggctc
ctctgaccagtacttc-t-atgcagatgttct-ggtacccttcggc-taactagccaatgattaatcaaatc
agttaaattaaaa-acaatggcccttacaggatcttcagcggaa-----accatttcacgagacttttaatt
gcctcc------tggtcatg--tgctcgccttg-ggcacatcctgctagaagcacaatttcgtagagacaaa
gagatctctagaaacattaatgcatatg------------aacaaaagctaatctctt--aatgttagaact
aaggcagatgtat---------------------------ctttgaataatatgccataacgttcctcatat
gc--tg--t--ttatt-ccaatcaactaggttaatcaatgtgttgttttaacccttataacagagtaaaata
atctgtatgtgtctgaaatgtatgatgtctggtattgaacgaaagctagtgacatttgcaatacgttggtgt
a-------aatgaaaaactagtagtacaaacagtattcatcttgtaacgtttgatgtaagatggtttcaatc
ttgcaagagttctaccacgtgaaatctacatgcagtctgttaattaatgacctttcctacgtcagtacgggg
cgtgg---ccctgcccttcatggcaactgctcattggcagacagtgccatggggacgaaccagacca----g
gtcacttaaaaacgccctgcaacaaagaaacttggc-tttttgcatcagctagcttgcgcatgcttttgctc
tctgccccctttcgcctgcccggacaccgcgccgccacgcgattgggtcactacgaa-ca-tct-acgcaaa
cctc----ttaagtttcgggactcccgaagctgcatg----------aacttccgc-aaaccgactctcagc
agcctgtcacc-tcggtaa-cccaggacaacagccattcacgagcgcgtgaatcccaaagacgtcatcgaag
cgagaaaccacccaatcaggagcaccgtgtttcc-ccaaggccag-ccggcgagggagattcga---cttca
gcaaaaagggcgcaagtaacacaaactaatgttgtctcttgctgatcttgtgcagattgatcttaagcagtt
-aaagat-aagccatatctctgcttttgtggtttctcaggtgttattctaagatcttgcaagaagtaacgtt
attagaattaatttgggac-g-ttgtcaactca-ttttgcatcctctgaactgcctttgtgtgtatgtg--t
gaatgtgtgtgtgt--------gtttgtttgttgtttgcttattacgtagttagtttcatttatcgtagtgt
agctcaataaatc-tttgtactcattttgtaagaac--tgtgttcttgtttatgtgcttctaagtcattgcc
tcgagctgtagatcttgttaccttgctaaaagttaaccca--atactgtgttatgttatgatcgttggccac
gtaaataata---taaacaagattggtaagatacgatgtcttctatttgcgggacaaatggtagataaagtg
tgaatcttttgatctgattcaatct-gactcatttgagtcaaatcaatgattcgaatcttcaggat--cc-g
attc-attgaaatgagctaattaatccc-tgatcgatattaaaacgtaggttgatcccctaca---------
------------------------------------------------------------------------
------------------------------------------------------------------------
------------------------------------------------------------------------
------------------------------------------------------------------------
------------------------------------------------------------------------
------------------------------------------------------------------------
------------------------------------------------------------------------
------------------------------------------------------------------------
------------------------------------------------------------------------
------------------------------------------------------------------------
------------------------------------------------------------------------
------------------------------------------------------------------------
------------------------------------------------------------------------
------------------------------------------------------------------------
------------------------------------------------------------------------
------------------------------------------------------------------------
------------------------------------------------------------------------
------------------------------------------------------------------------
------------------------------------------------------------------------
------------------------------------------------------------------------
------------------------------------------------------------------------
------------------------------------------------------------------------
------------------------------------------------------------------------
------------------------------------------------------------------------
------------------------------------------------------------------------
------------------------------------------------------------------------
------------------------------------------------------------------------
------------------------------------------------------------------------
------------------------------------------------------------------------
------------------------------------------------------------------------
------------------------------------------------------------------------
------------------------------------------------------------------------
------------------------------------------------------------------------
------------------------------------------------------------------------
------------------------------------------------------------------------
------------------------------------------------------------------------
------------------------------------------------------------------------
------------------------------------------------------------------------
------------------------------------------------------------------------
------------------------------------------------------------------------
------------------------------------------------------------------------
------------------------------------------------------------------------
------------------------------------------------------------------------
------------------------------------------------------------------------
------------------------------------------------------------------------
------------------------------------------------------------------------
------------------------------------------------------------------------
------------------------------------------------------------------------
------------------------------------------------------------------------
------------------------------------------------------------------------
------------------------------------------------------------------------
------------------------------------------------------------------------
------------------------------------------------------------------------
------------------------------------------------------------------------
------------------------------------------------------------------------
------------------------------------------------------------------------
------------------------------------------------------------------------
------------------------------------------------------------------------
------------------------------------------------------------------------
------------------------------------------------------------------------
------------------------------------------------------------------------
------------------------------------------------------------------------
------------------------------------------------------------------------
------------------------------------------------------------------------
------------------------------------------------------------------------
------------------------------------------------------------------------
------------------------------------------------------------------------
------------------------------------------------------------------------
------------------------------------------------------------------------
------------------------------------------------------------------------
------------------------------------------------------------------------
------------------------------------------------------------------------
------------------------------------------------------------------------
------------------------------------------------------------------------
------------------------------------------------------------------------
------------------------------------------------------------------------
------------------------------------------------------------------------
------------------------------------------------------------------------
------------------------------------------------------------------------
------------------------------------------------------------------------
------------------------------------------------------------------------
------------------------------------------------------------------------
------------------------------------------------------------------------
------------------------------------------------------------------------
------------------------------------------------------------------------
------------------------------------------------------------------------
------------------------------------------------------------------------
------------------------------------------------------------------------
------------------------------------------------------------------------
------------------------------------------------------------------------
------------------------------------------------------------------------
------------------------------------------------------------------------
------------------------------------------------------------------------
------------------------------------------------------------------------
------------------------------------------------------------------------
------------------------------------------------------------------------
------------------------------------------------------------------------
------------------------------------------------------------------------
------------------------------------------------------------------------
------------------------------------------------------------------------
------------------------------------------------------------------------
------------------------------------------------------------------------
------------------------------------------------------------------------
------------------------------------------------------------------------
------------------------------------------------------------------------
------------------------------------------------------------------------
------------------------------------------------------------------------
------------------------------------------------------------------------
------------------------------------------------------------------------
------------------------------------------------------------------------
------------------------------------------------------------------------
------------------------------------------------------------------------
------------------------------------------------------------------------
------------------------------------------------------------------------
------------------------------------------------------------------------
------------------------------------------------------------------------
------------------------------------------------------------------------
------------------------------------------------------------------------
------------------------------------------------------------------------
------------------------------------------------------------------------
------------------------------------------------------------------------
----------------------
>BHIKHARI-2|1574205 chr4|(61372480..61374192)|LTR/ERV1|BHIKHARI-2-LTR_DR
------------------------------------------------------------------------
------------------------------------------------------------------------
------------------------------------------------------------------------
------------------------------------------------------------------------
------------------------------------------------------------------------
------------------------------------------------------------------------
------------------------------------------------------------------------
------------------------------------------------------------------------
------------------------------------------------------------------------
------------------------------------------------------------------------
------------------------------------------------------------------------
------------------------------------------------------------------------
------------------------------------------------------------------------
------------------------------------------------------------------------
------------------------------------------------------------------------
------------------------------------------------------------------------
------------------------------------------------------------------------
------------------------------------------------------------------------
------------------------------------------------------------------------
------------------------------------------------------------------------
------------------------------------------------------------------------
------------------------------------------------------------------------
------------------------------------------------------------------------
------------------------------------------------------------------------
------------------------------------------------------------------------
------------------------------------------------------------------------
------------------------------------------------------------------------
------------------------------------------------------------------------
------------------------------------------------------------------------
------------------------------------------------------------------------
------------------------------------------------------------------------
------------------------------------------------------------------------
------------------------------------------------------------------------
------------------------------------------------------------------------
------------------------------------------------------------------------
------------------------------------------------------------------------
------------------------------------------------------------------------
------------------------------------------------------------------------
------------------------------------------------------------------------
------------------------------------------------------------------------
------------------------------------------------------------------------
------------------------------------------------------------------------
------------------------------------------------------------------------
------------------------------------------------------------------------
------------------------------------------------------------------------
------------------------------------------------------------------------
------------------------------------------------------------------------
------------------------------------------------------------------------
------------------------------------------------------------------------
------------------------------------------------------------------------
------------------------------------------------------------------------
------------------------------------------------------------------------
------------------------------------------------------------------------
------------------------------------------------------------------------
------------------------------------------------------------------------
------------------------------------------------------------------------
------------------------------------------------------------------------
------------------------------------------------------------------------
------------------------------------------------------------------------
------------------------------------------------------------------------
------------------------------------------------------------------------
------------------------------------------------------------------------
------------------------------------------------------------------------
------------------------------------------------------------------------
------------------------------------------------------------------------
------------------------------------------------------------------------
------------------------------------------------------------------------
------------------------------------------------------------------------
------------------------------------------------------------------------
------------------------------------------------------------------------
------------------------------------------------------------------------
------------------------------------------------------------------------
------------------------------------------------------------------------
------------------------------------------------------------------------
------------------------------------------------------------------------
------------------------------------------------------------------------
------------------------------------------------------------------------
------------------------------------------------------------------------
------------------------------------------------------------------------
------------------------------------------------------------------------
------------------------------------------------------------------------
------------------------------------------------------------------------
------------------------------------------------------------------------
------------------------------------------------------------------------
------------------------------------------------------------------------
------------------------------------------------------------------------
------------------------------------------------------------------------
------------------------------------------------------------------------
------------------------------------------------------------------------
------------------------------------------------------------------------
------------------------------------------------------------------------
------------------------------------------------------------------------
------------------------------------------------------------------------
------------------------------------------------------------------------
------------------------------------------------------------------------
------------------------------------------------------------------------
------------------------------------------------------------------------
------------------------------------------------------------------------
------------------------------------------------------------------------
------------------------------------------------------------------------
------------------------------------------------------------------------
------------------------------------------------------------------------
------------------------------------------------------------------------
------------------------------------------------------------------------
------------------------------------------------------------------------
------------------------------------------------------------------------
------------------------------------------------------------------------
------------------------------------------------------------------------
------------------------------------------------------------------------
------------------------------------------------------------------------
------------------------------------------------------------------------
----tgtaggaactcatcg----gcatttttcagtggtcaacacaag-ttgaatctgaaatcttgg----gc
---at---c----------t-cc-a-a------------tg------gtctc-attcatt--gaactagctt
gaggg----cttataccatcag-------------gataac----agagcgccaattgatttcgggctcctc
tgaccagt-act-tc-t-a-tgcagatgt-t-ct-ggtacc--cttcggctaa---c-tagccaatgattaa
ttaaatcagttaaattaaaa-acaat-ggc-cc-ttacaggatcttcagcgg-----------a--------
---a----------a--------------cc------------atttcac-gag--a--ct--tttaat--t
ga-ctc-c------t-------g-------------gtcatg--tgctcg-ccttg-ggc------------
-acat-cct-------gcta-gaa-gcacaatttcgtagag--acaaagagatctttagaa-acattaatgc
atatgaatataagctaatatctt--aatgttagaactaagtcagatgtatctttgaat-----------aat
atgccataat-gttcct--------catatgc--tg--t-----t-------------t-------att---
----------ccaat--caact--aggttaatcaatgtgtt-------gttttaacccttataacagagt-a
aaat------------------------------------aat-ctgtatgtgtct-gtaatgtatgatgtc
tggtattgaacgaaagctagtgacatttgcaatacgttggtgtaaa-tgaaaaactagtagtacaaacagta
ttcatctt--gtaacgtttgatgtaag--agtttcaatcttgcaag-a-g-t--tc-----taccacgtgaa
aac-------------t-------------------acatgcagtctgttaattaatga-------------
-------cctttcctacgtcagtacggg----gcgtggccccgcccttcatggca----gctgctcattggc
cgac--a--gtgccatggggacgaaccagac---caggtcactt--aaaaacgccctgcaacaaagaaactt
tgcttt---tt-gcatcagctagcttgcg--catgct---tttgctctctgccc-cctttcg-cc-t---g-
-cccggacaccgcgccg--tcacgcgattgggtc-accacga-a---c-t-t-cc-a------cgcaaactt
c--------------tt--aagtttcgggactcacgaaactgc---a---tg---aa---c--ttccgcaaa
accgactctcagc--agtccgtcaccta--g---gtaacccaggacaa-cagccattcacgagcgtgtgaat
cccatagacgtcatcg-aag----c-gagaaactacccaatcaggagcaccgtgtttcccc-aaggccag-c
c-ggcgagggagattc--ga---cttcag-----caaa-------aagggcgcaa-----gtaacac-aaac
taatgttgtctcttgc----------------tg------atcttgtg-c-a-g-attga---tcttaagca
gttaaag--------------------------ataagccatatctctgc-tttgtggtttctcaggtgtta
-ttctaag-----------atcttgcaagaag----------------------------------------
-----------tat-----tagaattaatt------t---ggg-ac-g--ttgtcaactcat-----attgc
----------------------atcctctgaactacctctgtgtgtatgt------g--------tga-atg
tgtgtgtgc------------------------------------------------gtttgt-ttgttgtt
tgcttattacgtag-----------------------ttagtttcatgtatcgt----agtgtagctcaata
aatct--tt------------gtactca-ctttgtaagaactgtg-ttcttgtttatgtgct-tc-------
----taagtcattgcctcgagctgtaga--tc----ttattaccttgct--aaagttaacccaatac-t-gt
gtt-------a---tgttattatcgttgg-ccac-gtaaata--atattaacaagat-------tggtaaga
t--------acgatgtctt---cta-tttgcgggacaa----a--tgg-tagataa----------------
--agtg--tgaatcttttgatctgat-------tcaatctgactca---tt-tgagt-----caaatca-a-
ttactcgaatctttaggatccgattca------ttgaaatgagctaatt---aatccctgatcgat-attaa
a-acgtaggttgatcccctaca
>BHIKHARI-2|1574192 chr4|(59286713..59288425)|LTR/ERV1|BHIKHARI-2-LTR_DR
------------------------------------------------------------------------
------------------------------------------------------------------------
------------------------------------------------------------------------
------------------------------------------------------------------------
------------------------------------------------------------------------
------------------------------------------------------------------------
------------------------------------------------------------------------
------------------------------------------------------------------------
------------------------------------------------------------------------
------------------------------------------------------------------------
------------------------------------------------------------------------
------------------------------------------------------------------------
------------------------------------------------------------------------
------------------------------------------------------------------------
------------------------------------------------------------------------
------------------------------------------------------------------------
------------------------------------------------------------------------
------------------------------------------------------------------------
------------------------------------------------------------------------
------------------------------------------------------------------------
------------------------------------------------------------------------
------------------------------------------------------------------------
------------------------------------------------------------------------
------------------------------------------------------------------------
------------------------------------------------------------------------
------------------------------------------------------------------------
------------------------------------------------------------------------
------------------------------------------------------------------------
------------------------------------------------------------------------
------------------------------------------------------------------------
------------------------------------------------------------------------
------------------------------------------------------------------------
------------------------------------------------------------------------
------------------------------------------------------------------------
------------------------------------------------------------------------
------------------------------------------------------------------------
------------------------------------------------------------------------
------------------------------------------------------------------------
------------------------------------------------------------------------
------------------------------------------------------------------------
------------------------------------------------------------------------
------------------------------------------------------------------------
------------------------------------------------------------------------
------------------------------------------------------------------------
------------------------------------------------------------------------
------------------------------------------------------------------------
------------------------------------------------------------------------
------------------------------------------------------------------------
------------------------------------------------------------------------
------------------------------------------------------------------------
------------------------------------------------------------------------
------------------------------------------------------------------------
------------------------------------------------------------------------
------------------------------------------------------------------------
------------------------------------------------------------------------
------------------------------------------------------------------------
------------------------------------------------------------------------
------------------------------------------------------------------------
------------------------------------------------------------------------
------------------------------------------------------------------------
------------------------------------------------------------------------
------------------------------------------------------------------------
------------------------------------------------------------------------
------------------------------------------------------------------------
------------------------------------------------------------------------
------------------------------------------------------------------------
------------------------------------------------------------------------
------------------------------------------------------------------------
------------------------------------------------------------------------
------------------------------------------------------------------------
------------------------------------------------------------------------
------------------------------------------------------------------------
------------------------------------------------------------------------
------------------------------------------------------------------------
------------------------------------------------------------------------
------------------------------------------------------------------------
------------------------------------------------------------------------
------------------------------------------------------------------------
------------------------------------------------------------------------
------------------------------------------------------------------------
------------------------------------------------------------------------
------------------------------------------------------------------------
------------------------------------------------------------------------
------------------------------------------------------------------------
------------------------------------------------------------------------
------------------------------------------------------------------------
------------------------------------------------------------------------
------------------------------------------------------------------------
------------------------------------------------------------------------
------------------------------------------------------------------------
------------------------------------------------------------------------
------------------------------------------------------------------------
------------------------------------------------------------------------
------------------------------------------------------------------------
------------------------------------------------------------------------
------------------------------------------------------------------------
------------------------------------------------------------------------
------------------------------------------------------------------------
------------------------------------------------------------------------
------------------------------------------------------------------------
------------------------------------------------------------------------
------------------------------------------------------------------------
------------------------------------------------------------------------
------------------------------------------------------------------------
------------------------------------------------------------------------
------------------------------------------------------------------------
------------------------------------------------------------------------
------------------------------------------------------------------------
------------------------------------------------------------------------
------------------------------------------------------------------------
------------------------------------------------------------------------
----tgtaggaactcatcg----gcatttttcagtggtcaacacaag-ttgaatctgaaatcttgg----gc
---at---c----------t-cc-a-a------------tg------gtctc-attcatt--gaactagctt
gaggg----cttataccatcag-------------gataac----agagcgccaattgatttcgggctcctc
tgaccagt-act-tc-t-c-cgcagatgt-t-ct-agtacc--cttcggctaa---c-tagccaatgattaa
ttaaatcagttaaatt-aaaaacaat-ggc-cc-ttacaggatcttcagcgg-----------a--------
---a----------a--------------cc------------atttcac-gag--a--ct--tttaat--t
ga-ctc-c------t-------g-------------gtcatg--tgctcg-ccttg-ggc------------
-acat-cct-------gcta-gaa-gcacaatttcgtagag--acaaagagatctctagaa-acattaatgc
atatgaatgaaagacaatctcttaaaatgttagaactaaggcagatgtatctttgaat-----------aat
atgccataat-gttcct--------catatgc--tg--t-----t-------------t-------att---
---------gcaaat--caacc--aggttaatcaatgtgtt-------gttttaacccttataacagagt-a
aaat------------------------------------gtt-ctgtatgtgtct-gaaatgtatgatgtc
tggtattgaacgaaagctagtgacatttgcaatacgttggtgtaaa-tgaaaacctagtagtacaaacagta
tccatctt--gtaacgtttgatgtaag--agtttcaatcttgcaag-a-g-t--tc-----taccacgttaa
atc-------------t-------------------acatgcagtctgttaattattga-------------
-------cctttcctacgtcagtacggg----gcgtggccccgcccttcatggta----actgctcattggc
agac--a--gtgccatggggacgaaccagcc---caggtcactt--aaaaacaccctgcgacaaagaaactt
tgcctt---tt-gcatcagctagcttgcg--catgct---tttgctctctgccc-cctttcg-cc-t---g-
-cccggacaccgagccg--ccacgcgattgggtc-accacga-a---c-t-t-cc-a------cgcaaacct
c--------------tt--aagtttcgggactcacgaaactgc---a---cg---aa---c--ttccgcaaa
accgactctcagc--agtccgtcaccta--g---gtaacccaggacaa-cagccattcacgagcgcgtgaat
cccaaagacgtcattg-aag----c-gagaaaccacccaatcaggagcaccgtgtttcccc-aaggccag-t
c-ggcgagggagattc--ga---cttcag-----caaa-------aagggcgcaa-----gtaacac-aaac
taatgttgtctcttgc----------------tg------atcttgtg-c-a-g-attga---tcttaagca
gttaaag--------------------------ataagccatatctctgcttttgtggtttctcaggtgtta
-ttctaag-----------atcttgcaagaag----------------------------------------
-----------tat-----tagaattaatt------t---ggg-ac-g--ttgtcaactcat-----tttgc
----------------------atcctctgaactgcctctgtgtgtatgt------g--------tga-atg
tgtgt----------------------------------------------------gttggt-ttgttgtt
tgcttattacgtag-----------------------ttagtttcatttatcgt----agtgtagctcaata
aatct--tt------------gtactca-ttttgtaagaactgtg-ttcttgtttatgtgct-tc-------
----taagtcattgcctcgagctgtaga--tc----ttgttaccttgct-aaaagatcatccaatac-t-gt
gtt-------a---tgttattatcgttgg-ccac-gtaaata--atattaacaagat-------tggtaaga
t---------cgatgtctt---cta-tttgcgggacaa----a--tgg-tagataa----------------
--agtg--tgaatcttttgatctgat-------tcaatctgactca---tt-tgagt-----caaatca-a-
tgattcgaatctttaggatccgattca------ttgaaatgagctaatt---aatccctgatcgat-attaa
a-acgtaggttgatcccctaca
>BHIKHARI-2|975289 chr2|(16433249..16434960)|LTR/ERV1|BHIKHARI-2-LTR_DR
tgtaggaactcatcggca-tttttcagtggtcaacacaagttgaatctgaaatcttgggcatct-cc-aatg
gtctcattcattgaactagcttgagggc-ttataccatcaggataacagagcgcc-aattgattttgggctc
ctctgaccagtacttc-t-ccgcagatgttct-ggtacccttcggc-taactagccaatgattaattaaatc
agttaaattaaaacacaatggcccttacaggatcttcagcggaa-----accatttcacgagacttttgatt
gactcc------tggtcatg--tgctcgccttg-ggcacatcctgctagaagcacaatttcgtagagacaaa
gagatctctagaaacattaatgcatatg------------aataaaagcgaatctctt--aatgttagaact
aaggcagatgtat---------------------------ctttgaataatatgccataatgttcctcatat
gc--tg--t--ttatt-ccaatcaactaggttaatcaatgtgttgttttaacccttataacagagtaaaata
atctgtatgtgtctgaaatgtataatgtctggtattgaacgaaagctagtgacatttgcaatacgttggtgt
a-------aatgaaaaactagtagtacaaacagtattcatcttgtaacgtttgatgtaagatagtttcaatc
ttgcaagagttctaccacgtgaaatctacatgcagtctgttaattaatgacctttcctacgtcagtacgggg
cgtgg---ccccgcccttcatggcagctgctcattggcagacagtgccatggggacgaaccagacca----g
gtcactt-aaaacaccctgcaacaaagaaactttgc-tttttgcatcagctagcttgcgcatgcttttgctc
tctgccccctttcgcctacccggacaccgcgccgccacgcgattgggttactacgaa-ct-tcc-acgcaaa
cctc----ttaagtttcggtactcacgaaactgcacg----------aacttccgc-aaaccgactctcagc
agtccgtcacc-tcggtaa-cccaggacaacagccattcacgagcgtgtgaatcccaaagacgtcatcgaag
cgagaaaccacccaatcaggagcaccgtgtttcc-ccaaggccag-ccggcgagggagattcga---cttca
gcaaaaagggcgcaagtaacacaaactaatgttgtctcttgctgatcttgtgcagattgatcttaagcagtt
-aaagat-aagccatatctctgcttttgtggtttctcaggtgttattctaagatcttgcaagaag------t
attagaattaatttgggac-g-ttgtcaactca-ttttgcatcctctgaactgcctctgtgtgtatgtg--t
gaa----tgtgtgt--------gtttgtttgttgtttgcttgttacgtagttagtttcatttatcgtagtgt
agctcaataaatc-tttgtactcattttgtaagaac--tgtgttcttgtttatgtgcttctaagtcattgcc
tcgagctgtagatcttgttaccttgctaaaagatcatcca--atactgtgttatgttattatcgttggccac
gtaaataata---ttaacaagattggtaagatacgatgtcttctatttgcgggacaaatggtagataaagtg
tgaatcttttgatcggattcaatct-gactcatttgagtcaaatcaatgattcgaatctttaggat--cc-g
attc-attgaaatgagctaattaatccc-tgatcgatattaaaacgtaggttgatcccctaca---------
------------------------------------------------------------------------
------------------------------------------------------------------------
------------------------------------------------------------------------
------------------------------------------------------------------------
------------------------------------------------------------------------
------------------------------------------------------------------------
------------------------------------------------------------------------
------------------------------------------------------------------------
------------------------------------------------------------------------
------------------------------------------------------------------------
------------------------------------------------------------------------
------------------------------------------------------------------------
------------------------------------------------------------------------
------------------------------------------------------------------------
------------------------------------------------------------------------
------------------------------------------------------------------------
------------------------------------------------------------------------
------------------------------------------------------------------------
------------------------------------------------------------------------
------------------------------------------------------------------------
------------------------------------------------------------------------
------------------------------------------------------------------------
------------------------------------------------------------------------
------------------------------------------------------------------------
------------------------------------------------------------------------
------------------------------------------------------------------------
------------------------------------------------------------------------
------------------------------------------------------------------------
------------------------------------------------------------------------
------------------------------------------------------------------------
------------------------------------------------------------------------
------------------------------------------------------------------------
------------------------------------------------------------------------
------------------------------------------------------------------------
------------------------------------------------------------------------
------------------------------------------------------------------------
------------------------------------------------------------------------
------------------------------------------------------------------------
------------------------------------------------------------------------
------------------------------------------------------------------------
------------------------------------------------------------------------
------------------------------------------------------------------------
------------------------------------------------------------------------
------------------------------------------------------------------------
------------------------------------------------------------------------
------------------------------------------------------------------------
------------------------------------------------------------------------
------------------------------------------------------------------------
------------------------------------------------------------------------
------------------------------------------------------------------------
------------------------------------------------------------------------
------------------------------------------------------------------------
------------------------------------------------------------------------
------------------------------------------------------------------------
------------------------------------------------------------------------
------------------------------------------------------------------------
------------------------------------------------------------------------
------------------------------------------------------------------------
------------------------------------------------------------------------
------------------------------------------------------------------------
------------------------------------------------------------------------
------------------------------------------------------------------------
------------------------------------------------------------------------
------------------------------------------------------------------------
------------------------------------------------------------------------
------------------------------------------------------------------------
------------------------------------------------------------------------
------------------------------------------------------------------------
------------------------------------------------------------------------
------------------------------------------------------------------------
------------------------------------------------------------------------
------------------------------------------------------------------------
------------------------------------------------------------------------
------------------------------------------------------------------------
------------------------------------------------------------------------
------------------------------------------------------------------------
------------------------------------------------------------------------
------------------------------------------------------------------------
------------------------------------------------------------------------
------------------------------------------------------------------------
------------------------------------------------------------------------
------------------------------------------------------------------------
------------------------------------------------------------------------
------------------------------------------------------------------------
------------------------------------------------------------------------
------------------------------------------------------------------------
------------------------------------------------------------------------
------------------------------------------------------------------------
------------------------------------------------------------------------
------------------------------------------------------------------------
------------------------------------------------------------------------
------------------------------------------------------------------------
------------------------------------------------------------------------
------------------------------------------------------------------------
------------------------------------------------------------------------
------------------------------------------------------------------------
------------------------------------------------------------------------
------------------------------------------------------------------------
------------------------------------------------------------------------
------------------------------------------------------------------------
------------------------------------------------------------------------
------------------------------------------------------------------------
------------------------------------------------------------------------
------------------------------------------------------------------------
------------------------------------------------------------------------
------------------------------------------------------------------------
------------------------------------------------------------------------
------------------------------------------------------------------------
------------------------------------------------------------------------
------------------------------------------------------------------------
------------------------------------------------------------------------
------------------------------------------------------------------------
------------------------------------------------------------------------
------------------------------------------------------------------------
------------------------------------------------------------------------
------------------------------------------------------------------------
------------------------------------------------------------------------
------------------------------------------------------------------------
------------------------------------------------------------------------
------------------------------------------------------------------------
------------------------------------------------------------------------
----------------------
>BHIKHARI-2|1574121 chr4|c(26670791..26672501)|LTR/ERV1|BHIKHARI-2-LTR_DR
tgtaggaactcatcggca-tttttcagtggtcaacacaagttgaatatgaaatcttgggcatct-cc-aatg
gtctcattcattgaactagcttgagagc-ttataccatcaggataacagaacccc-aattgatttcgggctc
ctctgaccagtacttc-t-ccgcagatgttct-ggtacccttcggc-taactagccaatgactaattaaatc
agttaaattaaaa-acaatggcccttacaggatcttcagcggaa-----accgtttcacgagacttttaaat
gactcc------tggtcatg--tgctcgccttg-ggcacatcctgctagatgcacaatttcgtagagacaaa
gagatctctagaaacattaatgcatatg------------gatgaaagacaatctgttaaaatgttagaact
aaggcagatgtat---------------------------ctttgaataatatgccataatgttcctcatat
gc--tg--t--ttatt-ccaatcaaccaggttaatcaaggtgttgttttaacccttataactgagtaaaatg
atctgtatgtgtctgaaatgtatgatatctggtattgaacgaaagctagtgacatttgcaatacaatcgtgt
a-------aatgaaaaactagtagtacaaacagtattcatcttgtaacatttgatgtaagatagtttaaatc
ttgcaagagttctaccacgtgaaatctacatgcagtctgttaattattgacctttcctacgtcaatacgggg
tgtgg---ccccgcccttcatggcaactgctcattggcagacagtaccatggggacgaactagacca----g
gtcacttaaaaatgccctgcgacaaagaaactttgc-tttttgcatcagctagcttgcgcatgcttttgctc
tctgccccctttcgcctgcccggacaccgcgctgccatgcgactgggtcataacgaa-ct-tcc-acgcaaa
cctc----ttaagtttcgggactcccgaagctgcaca----------aacttctgcaaaaccgactctcagc
agtccgtcacc-taggtaa-cccagaacaacagccattcacgagcgtgtgaatcccaaagacgtcatcgaag
cgagtcaccacccaatcaggagcaccgtgtttcc-ccaaggccag-ccggcgaaggagattcga---cttca
gcaaaaggggcgcaagtaacacaaactaatgttgtcactagctgat-tggtgcagattaatcgtaagcagtt
-aaaaat-aagataaatctctgcttttgtggtttctcaggtgttattttaagatcttgtaagaag------t
attagaattaatttgggat-g-ttgtcaactca-ttttgcatcctctgagctgcctctgtgtgtatgtg--t
gaatgtgtgtgc----------gtttgtttgttgtttgcttattacgtagttagtttcatgtattgtagtgt
agctcaataaatc-tttgttctcattttgtaagaac--tgtgttcttgtttatgtgcttctaagtcattgcc
ttgagctgtagatcttgttaccttgct-aaagttaaccca--atactgtgttatgttattattgttggccac
gtaaataata---ttaacaagattggtaagatacgatgtcttctatttgcgggacaaatgg----taaagtg
tgaatcttgtaatctgattcaatct-gactcaattgagtcgaatcaatgattcgaatcttcatgat--ct-g
attc-actgaaatgagctaataaacccc-tgatcgatattaaaacgtaggttgatcccctaca---------
------------------------------------------------------------------------
------------------------------------------------------------------------
------------------------------------------------------------------------
------------------------------------------------------------------------
------------------------------------------------------------------------
------------------------------------------------------------------------
------------------------------------------------------------------------
------------------------------------------------------------------------
------------------------------------------------------------------------
------------------------------------------------------------------------
------------------------------------------------------------------------
------------------------------------------------------------------------
------------------------------------------------------------------------
------------------------------------------------------------------------
------------------------------------------------------------------------
------------------------------------------------------------------------
------------------------------------------------------------------------
------------------------------------------------------------------------
------------------------------------------------------------------------
------------------------------------------------------------------------
------------------------------------------------------------------------
------------------------------------------------------------------------
------------------------------------------------------------------------
------------------------------------------------------------------------
------------------------------------------------------------------------
------------------------------------------------------------------------
------------------------------------------------------------------------
------------------------------------------------------------------------
------------------------------------------------------------------------
------------------------------------------------------------------------
------------------------------------------------------------------------
------------------------------------------------------------------------
------------------------------------------------------------------------
------------------------------------------------------------------------
------------------------------------------------------------------------
------------------------------------------------------------------------
------------------------------------------------------------------------
------------------------------------------------------------------------
------------------------------------------------------------------------
------------------------------------------------------------------------
------------------------------------------------------------------------
------------------------------------------------------------------------
------------------------------------------------------------------------
------------------------------------------------------------------------
------------------------------------------------------------------------
------------------------------------------------------------------------
------------------------------------------------------------------------
------------------------------------------------------------------------
------------------------------------------------------------------------
------------------------------------------------------------------------
------------------------------------------------------------------------
------------------------------------------------------------------------
------------------------------------------------------------------------
------------------------------------------------------------------------
------------------------------------------------------------------------
------------------------------------------------------------------------
------------------------------------------------------------------------
------------------------------------------------------------------------
------------------------------------------------------------------------
------------------------------------------------------------------------
------------------------------------------------------------------------
------------------------------------------------------------------------
------------------------------------------------------------------------
------------------------------------------------------------------------
------------------------------------------------------------------------
------------------------------------------------------------------------
------------------------------------------------------------------------
------------------------------------------------------------------------
------------------------------------------------------------------------
------------------------------------------------------------------------
------------------------------------------------------------------------
------------------------------------------------------------------------
------------------------------------------------------------------------
------------------------------------------------------------------------
------------------------------------------------------------------------
------------------------------------------------------------------------
------------------------------------------------------------------------
------------------------------------------------------------------------
------------------------------------------------------------------------
------------------------------------------------------------------------
------------------------------------------------------------------------
------------------------------------------------------------------------
------------------------------------------------------------------------
------------------------------------------------------------------------
------------------------------------------------------------------------
------------------------------------------------------------------------
------------------------------------------------------------------------
------------------------------------------------------------------------
------------------------------------------------------------------------
------------------------------------------------------------------------
------------------------------------------------------------------------
------------------------------------------------------------------------
------------------------------------------------------------------------
------------------------------------------------------------------------
------------------------------------------------------------------------
------------------------------------------------------------------------
------------------------------------------------------------------------
------------------------------------------------------------------------
------------------------------------------------------------------------
------------------------------------------------------------------------
------------------------------------------------------------------------
------------------------------------------------------------------------
------------------------------------------------------------------------
------------------------------------------------------------------------
------------------------------------------------------------------------
------------------------------------------------------------------------
------------------------------------------------------------------------
------------------------------------------------------------------------
------------------------------------------------------------------------
------------------------------------------------------------------------
------------------------------------------------------------------------
------------------------------------------------------------------------
------------------------------------------------------------------------
------------------------------------------------------------------------
------------------------------------------------------------------------
------------------------------------------------------------------------
------------------------------------------------------------------------
------------------------------------------------------------------------
------------------------------------------------------------------------
------------------------------------------------------------------------
------------------------------------------------------------------------
----------------------
>BHIKHARI-2|1195130 chr22|(30460131..30461841)|LTR/ERV1|BHIKHARI-2-LTR_DR
tgaaggaactcatcggca-tattgcagtggttaacacaagttgaatctgaaatcttgggcatct-cc-aatg
gtctcattcattgaactagcttgagggc-ttataccatcaggataacagagctcc-aattgatttcgggctc
ctctgactagtacttc-t-atgcagatgttct-ggtacccttcggc-taactagccaatgattaattaaacc
agttaaattaaaa-acaatggcccttacaggatcttcagcggaa-----accatttcacgagacttttaatt
gactcc------tggtcatg--tgctcgccttg-ggcatatcctgcgagaagcacaatttcgtagagacaaa
gagatctctagaaacattaatgcatatg------------aacaaaagctaatctctt--aatgttagaact
aaggcagatgtat---------------------------ctttgaataatatgccataatgttccatatat
gc--tg--t--ttatt-ccaatcaactaggttaatcaatgtgttgttttaacccttataacagagtaaaata
atctgtatgtgtctgaaatgtatgatgtctggtattgaacaaaagctagtgacatttgcaatatgttggtgt
a-------aatgaaaaactagtagtacaaacagtattcttcttgtaacgtttgatgtaggacagtttcaatc
ttgcaagagttctaccacgtgaaatctacatgcagtctgttaattaatgacctttcctacgtcagtatgggg
cgtgg---ccccacccttcatggcagctgctcattggcagacagtgccatggggacgaaccagacca----g
gtcacttaaaaacaccctgcaacaaagaaactttgc-tttttgcatcagctagcttgcgcatgcttttgctc
tctgccccctttcgcctgcccggacaacgcgtcgccacgcgattgggtcactatgaa-ct-tcc-acgcaaa
cctc----ttaagtttcgggactcccgaagctgcatg----------aacttccgc-aaaccgactctcagc
agtctgtcacc-tcggtaa-cccaggacaacagccattcatgagcgcgtgaatcccaaagacgtcatcgaag
cgagaaactacccaatcagaagcaccgtgtttcc-ccaaggccag-ccggcgagggagattcga---cttca
gcaaaaagggcgcaagtaacacaaactaatgttgtctcttgctgatcttgtgcagattgatcttaagcagtt
-aaagat-aagccatatctctgcttttgtggtttctcaggtgttattctaagatcttgtaagaag------t
attagaattaatttgggac-g-ttgtcaactca-tattgcatcctctgaactacctctgtgtgtatgtg--t
gaatgtgtgtgtgc--------gtttgtttgttgtttgcttattacgtagttagtttcatgtatcgtagtgt
agctcaataaatc-tttgtactcattttgtaagaac--tgtgttcttgtttgtgtgcttctaagtcattgcc
tcgagctgtagatcttgttaccttgctaaacaaacatcca--atactgtgttatgttattatcgttggccac
gtaaataata---ttaacaagattggtgagatacgatgtcttctatttgcgggacaaatggtagataaagtg
tgaatcttttaatctgattcaatct-gactcaattgagtcgaattga-----ggtaccttcaggat--cc-g
attc-attgaaatgagctaataaacccc-tgatcgatattaaaacgtaggttgatcccctaca---------
------------------------------------------------------------------------
------------------------------------------------------------------------
------------------------------------------------------------------------
------------------------------------------------------------------------
------------------------------------------------------------------------
------------------------------------------------------------------------
------------------------------------------------------------------------
------------------------------------------------------------------------
------------------------------------------------------------------------
------------------------------------------------------------------------
------------------------------------------------------------------------
------------------------------------------------------------------------
------------------------------------------------------------------------
------------------------------------------------------------------------
------------------------------------------------------------------------
------------------------------------------------------------------------
------------------------------------------------------------------------
------------------------------------------------------------------------
------------------------------------------------------------------------
------------------------------------------------------------------------
------------------------------------------------------------------------
------------------------------------------------------------------------
------------------------------------------------------------------------
------------------------------------------------------------------------
------------------------------------------------------------------------
------------------------------------------------------------------------
------------------------------------------------------------------------
------------------------------------------------------------------------
------------------------------------------------------------------------
------------------------------------------------------------------------
------------------------------------------------------------------------
------------------------------------------------------------------------
------------------------------------------------------------------------
------------------------------------------------------------------------
------------------------------------------------------------------------
------------------------------------------------------------------------
------------------------------------------------------------------------
------------------------------------------------------------------------
------------------------------------------------------------------------
------------------------------------------------------------------------
------------------------------------------------------------------------
------------------------------------------------------------------------
------------------------------------------------------------------------
------------------------------------------------------------------------
------------------------------------------------------------------------
------------------------------------------------------------------------
------------------------------------------------------------------------
------------------------------------------------------------------------
------------------------------------------------------------------------
------------------------------------------------------------------------
------------------------------------------------------------------------
------------------------------------------------------------------------
------------------------------------------------------------------------
------------------------------------------------------------------------
------------------------------------------------------------------------
------------------------------------------------------------------------
------------------------------------------------------------------------
------------------------------------------------------------------------
------------------------------------------------------------------------
------------------------------------------------------------------------
------------------------------------------------------------------------
------------------------------------------------------------------------
------------------------------------------------------------------------
------------------------------------------------------------------------
------------------------------------------------------------------------
------------------------------------------------------------------------
------------------------------------------------------------------------
------------------------------------------------------------------------
------------------------------------------------------------------------
------------------------------------------------------------------------
------------------------------------------------------------------------
------------------------------------------------------------------------
------------------------------------------------------------------------
------------------------------------------------------------------------
------------------------------------------------------------------------
------------------------------------------------------------------------
------------------------------------------------------------------------
------------------------------------------------------------------------
------------------------------------------------------------------------
------------------------------------------------------------------------
------------------------------------------------------------------------
------------------------------------------------------------------------
------------------------------------------------------------------------
------------------------------------------------------------------------
------------------------------------------------------------------------
------------------------------------------------------------------------
------------------------------------------------------------------------
------------------------------------------------------------------------
------------------------------------------------------------------------
------------------------------------------------------------------------
------------------------------------------------------------------------
------------------------------------------------------------------------
------------------------------------------------------------------------
------------------------------------------------------------------------
------------------------------------------------------------------------
------------------------------------------------------------------------
------------------------------------------------------------------------
------------------------------------------------------------------------
------------------------------------------------------------------------
------------------------------------------------------------------------
------------------------------------------------------------------------
------------------------------------------------------------------------
------------------------------------------------------------------------
------------------------------------------------------------------------
------------------------------------------------------------------------
------------------------------------------------------------------------
------------------------------------------------------------------------
------------------------------------------------------------------------
------------------------------------------------------------------------
------------------------------------------------------------------------
------------------------------------------------------------------------
------------------------------------------------------------------------
------------------------------------------------------------------------
------------------------------------------------------------------------
------------------------------------------------------------------------
------------------------------------------------------------------------
------------------------------------------------------------------------
------------------------------------------------------------------------
------------------------------------------------------------------------
------------------------------------------------------------------------
------------------------------------------------------------------------
----------------------
>BHIKHARI-2|1574161 chr4|c(47246637..47248345)|LTR/ERV1|BHIKHARI-2-LTR_DR
------------------------------------------------------------------------
------------------------------------------------------------------------
------------------------------------------------------------------------
------------------------------------------------------------------------
------------------------------------------------------------------------
------------------------------------------------------------------------
------------------------------------------------------------------------
------------------------------------------------------------------------
------------------------------------------------------------------------
------------------------------------------------------------------------
------------------------------------------------------------------------
------------------------------------------------------------------------
------------------------------------------------------------------------
------------------------------------------------------------------------
------------------------------------------------------------------------
------------------------------------------------------------------------
------------------------------------------------------------------------
------------------------------------------------------------------------
------------------------------------------------------------------------
------------------------------------------------------------------------
------------------------------------------------------------------------
------------------------------------------------------------------------
------------------------------------------------------------------------
------------------------------------------------------------------------
------------------------------------------------------------------------
------------------------------------------------------------------------
------------------------------------------------------------------------
------------------------------------------------------------------------
------------------------------------------------------------------------
------------------------------------------------------------------------
------------------------------------------------------------------------
------------------------------------------------------------------------
------------------------------------------------------------------------
------------------------------------------------------------------------
------------------------------------------------------------------------
------------------------------------------------------------------------
------------------------------------------------------------------------
------------------------------------------------------------------------
------------------------------------------------------------------------
------------------------------------------------------------------------
------------------------------------------------------------------------
------------------------------------------------------------------------
------------------------------------------------------------------------
------------------------------------------------------------------------
------------------------------------------------------------------------
------------------------------------------------------------------------
------------------------------------------------------------------------
------------------------------------------------------------------------
------------------------------------------------------------------------
------------------------------------------------------------------------
------------------------------------------------------------------------
------------------------------------------------------------------------
------------------------------------------------------------------------
------------------------------------------------------------------------
------------------------------------------------------------------------
------------------------------------------------------------------------
------------------------------------------------------------------------
------------------------------------------------------------------------
------------------------------------------------------------------------
------------------------------------------------------------------------
------------------------------------------------------------------------
------------------------------------------------------------------------
------------------------------------------------------------------------
------------------------------------------------------------------------
------------------------------------------------------------------------
------------------------------------------------------------------------
------------------------------------------------------------------------
------------------------------------------------------------------------
------------------------------------------------------------------------
------------------------------------------------------------------------
------------------------------------------------------------------------
------------------------------------------------------------------------
------------------------------------------------------------------------
------------------------------------------------------------------------
------------------------------------------------------------------------
------------------------------------------------------------------------
------------------------------------------------------------------------
------------------------------------------------------------------------
------------------------------------------------------------------------
------------------------------------------------------------------------
------------------------------------------------------------------------
------------------------------------------------------------------------
------------------------------------------------------------------------
------------------------------------------------------------------------
------------------------------------------------------------------------
------------------------------------------------------------------------
------------------------------------------------------------------------
------------------------------------------------------------------------
------------------------------------------------------------------------
------------------------------------------------------------------------
------------------------------------------------------------------------
------------------------------------------------------------------------
------------------------------------------------------------------------
------------------------------------------------------------------------
------------------------------------------------------------------------
------------------------------------------------------------------------
------------------------------------------------------------------------
------------------------------------------------------------------------
------------------------------------------------------------------------
------------------------------------------------------------------------
------------------------------------------------------------------------
------------------------------------------------------------------------
------------------------------------------------------------------------
------------------------------------------------------------------------
------------------------------------------------------------------------
------------------------------------------------------------------------
------------------------------------------------------------------------
------------------------------------------------------------------------
------------------------------------------------------------------------
------------------------------------------------------------------------
------------------------------------------------------------------------
----tgaaggaactcagcg----gcatattgcagtggtcaacacaag-ttgaatctgaaatcttgg----gc
---at---c----------t-cc-a-a------------tg------gtctc-attcatt--gaactagctt
gaggg----cttataccatcag-------------gataac----agagcgccaattgatttcgggctcctc
tgaccagt-act-tc-t-a-tgcagatgt-t-ct-ggtacc--cttcggctaa---c-tagccaatgattaa
tcaaatcagttaaattaaaa-acaat-ggc-cc-ttacaggatcttcagcgg-----------a--------
---a----------a--------------cc------------atttcac-gag--a--ct--tttaaa--t
ga-ctc-c------t-------g-------------gtcatg--tgctcg-ccttg-ggc------------
-acat-cct-------gcta-gat-gcacaatttcgttgag--acaaagagatctctagaa-atatttatgc
atatgaataaaagctaatctctt--aatgttagaactaaggcagatgtatctttgaat-----------aat
atgccataat-attcct--------catatgc--tg--t-----t-------------t-------att---
----------ccaat--caact--aggttaatcaatgtgtt-------gttttaacccttataacagagt-a
aaat------------------------------------aat-ctgtatgtgtct-gaaatgtataatgtc
tggtattgaacgaaagctagtgacatttgcaatacgttggtgtaaa-tgaaaaactagtagtacaaacagta
ttcatctt--gtaacgtttgatgtaaga--------------------------------------------
------------------------------------------------------------------------
------------------------------------------------------------------------
------------------------------------------------------------------------
------------------------------------------------------------------------
------------------------------------------------------------------------
------------------------------------------------------------------------
------------------------------------------------------------------------
------------------------------------------------------------------------
------------------------------------------------------------------------
------------------------------------------------------------------------
------------------------------------------------------------------------
------------------------------------------------------------------------
------------------------------------------------------------------------
------------------------------------------------------------------------
------------------------------------------------------------------------
------------------------------------------------------------------------
------------------------------------------------------------------------
------------------------------------------------------------------------
------------------------------------------------------------------------
------------------------------------------------------------------------
------------------------------------------------------------------------
------------------------------------------------------------------------
----------------------
>BHIKHARI-2|1574181 chr4|c(54965698..54967406)|LTR/ERV1|BHIKHARI-2-LTR_DR
tgtaggaactcatcggca-tttttcagtggtcaacacaagttgaatctgaaatcttgggcatct-cc-aatg
gtctcattcattgaactagcttgagggc-ttataccatcaggataacagagcgcc-aattgattttgggctc
ctctgaccagtacttc-t-ctgcagatgttct-ggtacccttcggc-taactagccaatgattaattgaatc
agttaaattaaaa-acaatggcccttacaggatcttcagcggaa-----accatttcacgagacttttaatt
gactcc------tggtcatg--tgctggccttg-ggcacatcctgctagatgcacaatttcgtagagacaaa
gagatctctagaaacattaatgcatatg------------aataaaagctaatctctt--aatgttagaact
aaggcagatgtat---------------------------ctttgaataatacgccataatgttcctcatat
gc--tg--t--ttatt-ccaatcaactaggttaatcaatgtgttgttttaacccttataac--agtaaaata
atctgtatgtgtctgaaatgtatgatgtctggtattgaacgaaagctagtgacatttgcaatacgttggtgt
a-------aatgaaaaactagtagtaccaacagtattcatcatgtaacgtttgatgtaagatagtttcaatc
ttgcaagagttctaccacgcgaaatctacatgcagtctgttaattattgacctttcctacgtcagtacgggg
cgtgg---ccctgcccttcatggcaactgctcattggcagacagtgccatggggacgaaccagacca----g
gtcactt-aaaacaccctgcaacaaagaaactttgc-tttttgcattagctagcttgcacatgcttttgctc
tctgccccctttcgcctgcccggacaccgcgccgccacgcgattgggttactacgaa-ct-tcc-acgcaaa
cctc----ttaagtttcgggactcccaaagctgcacg----------aacttccgc-aaaccgactctcagc
agtctgtcacc-ttggtaa-cccaggacaacagccattcacgagcgtgtgaatcccatagacgtcatcgaag
cgagaaactacccaatcaggagcaccgtgtttcc-ccaaggccag-ccggcgagggagattcga---cttca
gcaaaaagggcgcaagtaacacaaactaatgttgtctcttgctgatcttgtgcagattgatcttaagcagtt
-aaagat-aagccatatctctgcttttgtggtttctcaggtgttattctaagatcttgtaagaag------t
attagaattaatttgggac-g-ttgtcaactca-tttggcatcctctgaactgcctctgtgtgtatgtg--t
gaa----tgtgtgt--------gtttgtttgttgtttgcttattacgtagttagtttcatttatcgtagtgt
agctcaataaatc-tttgtactcattttgtaagaac--tgtgttcttgtttatgtgcttctaagtcattgcc
tcgagctgtagatcttgttaccttgctaaaagttaagcca--atactgtgttatgttatgatcgttggccac
gtaaataata---ataacaagattggtaagatacgatgtcttctatttgcgggacaaatggtagataaagtg
tgaatcttttaatctgattcaatct-gactcatttgagtcaaatcaatgattggaatcttcaggat--cc-g
attc-attgaaatgagctaattaatccc-tgatcgatattaaaacgtaggttgatcccctaca---------
------------------------------------------------------------------------
------------------------------------------------------------------------
------------------------------------------------------------------------
------------------------------------------------------------------------
------------------------------------------------------------------------
------------------------------------------------------------------------
------------------------------------------------------------------------
------------------------------------------------------------------------
------------------------------------------------------------------------
------------------------------------------------------------------------
------------------------------------------------------------------------
------------------------------------------------------------------------
------------------------------------------------------------------------
------------------------------------------------------------------------
------------------------------------------------------------------------
------------------------------------------------------------------------
------------------------------------------------------------------------
------------------------------------------------------------------------
------------------------------------------------------------------------
------------------------------------------------------------------------
------------------------------------------------------------------------
------------------------------------------------------------------------
------------------------------------------------------------------------
------------------------------------------------------------------------
------------------------------------------------------------------------
------------------------------------------------------------------------
------------------------------------------------------------------------
------------------------------------------------------------------------
------------------------------------------------------------------------
------------------------------------------------------------------------
------------------------------------------------------------------------
------------------------------------------------------------------------
------------------------------------------------------------------------
------------------------------------------------------------------------
------------------------------------------------------------------------
------------------------------------------------------------------------
------------------------------------------------------------------------
------------------------------------------------------------------------
------------------------------------------------------------------------
------------------------------------------------------------------------
------------------------------------------------------------------------
------------------------------------------------------------------------
------------------------------------------------------------------------
------------------------------------------------------------------------
------------------------------------------------------------------------
------------------------------------------------------------------------
------------------------------------------------------------------------
------------------------------------------------------------------------
------------------------------------------------------------------------
------------------------------------------------------------------------
------------------------------------------------------------------------
------------------------------------------------------------------------
------------------------------------------------------------------------
------------------------------------------------------------------------
------------------------------------------------------------------------
------------------------------------------------------------------------
------------------------------------------------------------------------
------------------------------------------------------------------------
------------------------------------------------------------------------
------------------------------------------------------------------------
------------------------------------------------------------------------
------------------------------------------------------------------------
------------------------------------------------------------------------
------------------------------------------------------------------------
------------------------------------------------------------------------
------------------------------------------------------------------------
------------------------------------------------------------------------
------------------------------------------------------------------------
------------------------------------------------------------------------
------------------------------------------------------------------------
------------------------------------------------------------------------
------------------------------------------------------------------------
------------------------------------------------------------------------
------------------------------------------------------------------------
------------------------------------------------------------------------
------------------------------------------------------------------------
------------------------------------------------------------------------
------------------------------------------------------------------------
------------------------------------------------------------------------
------------------------------------------------------------------------
------------------------------------------------------------------------
------------------------------------------------------------------------
------------------------------------------------------------------------
------------------------------------------------------------------------
------------------------------------------------------------------------
------------------------------------------------------------------------
------------------------------------------------------------------------
------------------------------------------------------------------------
------------------------------------------------------------------------
------------------------------------------------------------------------
------------------------------------------------------------------------
------------------------------------------------------------------------
------------------------------------------------------------------------
------------------------------------------------------------------------
------------------------------------------------------------------------
------------------------------------------------------------------------
------------------------------------------------------------------------
------------------------------------------------------------------------
------------------------------------------------------------------------
------------------------------------------------------------------------
------------------------------------------------------------------------
------------------------------------------------------------------------
------------------------------------------------------------------------
------------------------------------------------------------------------
------------------------------------------------------------------------
------------------------------------------------------------------------
------------------------------------------------------------------------
------------------------------------------------------------------------
------------------------------------------------------------------------
------------------------------------------------------------------------
------------------------------------------------------------------------
------------------------------------------------------------------------
------------------------------------------------------------------------
------------------------------------------------------------------------
------------------------------------------------------------------------
------------------------------------------------------------------------
------------------------------------------------------------------------
------------------------------------------------------------------------
------------------------------------------------------------------------
------------------------------------------------------------------------
------------------------------------------------------------------------
----------------------
>BHIKHARI-2|2101678 chrUn_KN150258v1|c(88767..90474)|LTR/ERV1|BHIKHARI-2-LTR_DR
tgtaggaactcatcggca-tttttcagtggtcaacacaagttgaatctgaaatcttgggcatct-cc-aatg
gtctcatttattgaactagcttgagggc-ttataccatcaggataacagagcgcc-aattgatttcgggctc
ctctgaccagtacctc-t-atgcagatgttct-ggtacccttcggc-taactagccaatgattaattaaatc
agttaaattaaaa-acaatggcccttacaggatcttcggcggaa-----accatttcacgagacttttaatt
gactcc------tggtcatg--tgctcgccttg-ggcacatcctgctagaagcacaatttcgtagagacaaa
gagatctctagaaacattaatgcatatg------------aataaaagctaatctctt--aatgttagaact
aaggcagatgtat---------------------------ctttgaata--atgccataatgttcctcatat
gc--tgttt--ttttt-ccaatcaactaggttaatcaatgtgttgttttaacccttataacagagtaaaata
atctgtatgtgtctgaaatgtttgatgtctggtattgaacgaaagctagtgacatttgcaatacgttggtgt
a-------aatgaaaaactagtagtacaaacagtattcttcttgtaacgtttgatgtaggacagtttcaatc
ttgcaagagttcttccccgtgaaatctacatgcagtctgttaattaatgacctttcctacgtcagtacgggg
cgtggcccccccccccttcatggcagctgctcattggcagacagtgccatggggacgaaccagacca----g
gtcactt-aaaacaccctgcaacaaagaaactttgc-tttttgcatcagctagcttgcgcatgcttttgctc
tctgcccccttt-gcctgcccggacaccgcgccgccacgcgattgggttactacgaa-ct-tcc-acgcaaa
cctc----ttatgtttcgggactcccgaagctgcacg----------aacttccgc-aaaccgactctcagc
agtctgtcacc-tcggtaa-cccaggacaacagccattcacgagcgcttgaatcccaaagatgtcatcgaag
cgagaaaccacccaatcaggagcaccgtgtttcc-ccaaggccag-ctggcgagggagattcga---cttca
gcaaaaagagcgcaagtaacacaaactaatgttgtctcttgctgatcttttgcagattgatcttaagcagtt
-aaatat-aagccatatctctgcttttgtggtttctcaggtgttattctaagatcttgcaagaag------t
attagaattaatttgggac-g-ttgtcaactca-ttttgcatcctctgaactgcctctgtgtgtatgtg--t
gaatgtgtgt------------gtttgtttgttgtttgcttattacgtag-----ttcatttatcgtagtgt
agctcaataaatc-tttgtactcattttgtaagaac--tgtgttcttgtttatgtgcttctaagtcattgcc
tcgagctgtagatcttgttaccttgctaaaagattatcca--atactgtgttatgttatgatcgttggccac
gtaaataata---taaacaagattggtaagatacgatgtcttctatttgcgggacaaatggtagataaagtg
tgaatcttttgatctgattcaatct-gactcatttgagtcaaatcaatgattcgattcttcaggat--cc-g
attc-attgaaatgagctaattaatccc-tgatcgatattaaaacgtaggttgatcccctaca---------
------------------------------------------------------------------------
------------------------------------------------------------------------
------------------------------------------------------------------------
------------------------------------------------------------------------
------------------------------------------------------------------------
------------------------------------------------------------------------
------------------------------------------------------------------------
------------------------------------------------------------------------
------------------------------------------------------------------------
------------------------------------------------------------------------
------------------------------------------------------------------------
------------------------------------------------------------------------
------------------------------------------------------------------------
------------------------------------------------------------------------
------------------------------------------------------------------------
------------------------------------------------------------------------
------------------------------------------------------------------------
------------------------------------------------------------------------
------------------------------------------------------------------------
------------------------------------------------------------------------
------------------------------------------------------------------------
------------------------------------------------------------------------
------------------------------------------------------------------------
------------------------------------------------------------------------
------------------------------------------------------------------------
------------------------------------------------------------------------
------------------------------------------------------------------------
------------------------------------------------------------------------
------------------------------------------------------------------------
------------------------------------------------------------------------
------------------------------------------------------------------------
------------------------------------------------------------------------
------------------------------------------------------------------------
------------------------------------------------------------------------
------------------------------------------------------------------------
------------------------------------------------------------------------
------------------------------------------------------------------------
------------------------------------------------------------------------
------------------------------------------------------------------------
------------------------------------------------------------------------
------------------------------------------------------------------------
------------------------------------------------------------------------
------------------------------------------------------------------------
------------------------------------------------------------------------
------------------------------------------------------------------------
------------------------------------------------------------------------
------------------------------------------------------------------------
------------------------------------------------------------------------
------------------------------------------------------------------------
------------------------------------------------------------------------
------------------------------------------------------------------------
------------------------------------------------------------------------
------------------------------------------------------------------------
------------------------------------------------------------------------
------------------------------------------------------------------------
------------------------------------------------------------------------
------------------------------------------------------------------------
------------------------------------------------------------------------
------------------------------------------------------------------------
------------------------------------------------------------------------
------------------------------------------------------------------------
------------------------------------------------------------------------
------------------------------------------------------------------------
------------------------------------------------------------------------
------------------------------------------------------------------------
------------------------------------------------------------------------
------------------------------------------------------------------------
------------------------------------------------------------------------
------------------------------------------------------------------------
------------------------------------------------------------------------
------------------------------------------------------------------------
------------------------------------------------------------------------
------------------------------------------------------------------------
------------------------------------------------------------------------
------------------------------------------------------------------------
------------------------------------------------------------------------
------------------------------------------------------------------------
------------------------------------------------------------------------
------------------------------------------------------------------------
------------------------------------------------------------------------
------------------------------------------------------------------------
------------------------------------------------------------------------
------------------------------------------------------------------------
------------------------------------------------------------------------
------------------------------------------------------------------------
------------------------------------------------------------------------
------------------------------------------------------------------------
------------------------------------------------------------------------
------------------------------------------------------------------------
------------------------------------------------------------------------
------------------------------------------------------------------------
------------------------------------------------------------------------
------------------------------------------------------------------------
------------------------------------------------------------------------
------------------------------------------------------------------------
------------------------------------------------------------------------
------------------------------------------------------------------------
------------------------------------------------------------------------
------------------------------------------------------------------------
------------------------------------------------------------------------
------------------------------------------------------------------------
------------------------------------------------------------------------
------------------------------------------------------------------------
------------------------------------------------------------------------
------------------------------------------------------------------------
------------------------------------------------------------------------
------------------------------------------------------------------------
------------------------------------------------------------------------
------------------------------------------------------------------------
------------------------------------------------------------------------
------------------------------------------------------------------------
------------------------------------------------------------------------
------------------------------------------------------------------------
------------------------------------------------------------------------
------------------------------------------------------------------------
------------------------------------------------------------------------
------------------------------------------------------------------------
------------------------------------------------------------------------
------------------------------------------------------------------------
------------------------------------------------------------------------
------------------------------------------------------------------------
----------------------
>BHIKHARI-2|1785031 chr6|(22701182..22701300,22702878..22704463)|LTR/ERV1|BHIKHARI-2-LTR_DR
------------------------------------------------------------------------
------------------------------------------------------------------------
------------------------------------------------------------------------
------------------------------------------------------------------------
------------------------------------------------------------------------
------------------------------------------------------------------------
------------------------------------------------------------------------
------------------------------------------------------------------------
------------------------------------------------------------------------
------------------------------------------------------------------------
------------------------------------------------------------------------
------------------------------------------------------------------------
------------------------------------------------------------------------
------------------------------------------------------------------------
------------------------------------------------------------------------
------------------------------------------------------------------------
------------------------------------------------------------------------
------------------------------------------------------------------------
------------------------------------------------------------------------
------------------------------------------------------------------------
------------------------------------------------------------------------
------------------------------------------------------------------------
------------------------------------------------------------------------
------------------------------------------------------------------------
------------------------------------------------------------------------
------------------------------------------------------------------------
------------------------------------------------------------------------
------------------------------------------------------------------------
------------------------------------------------------------------------
------------------------------------------------------------------------
------------------------------------------------------------------------
------------------------------------------------------------------------
------------------------------------------------------------------------
------------------------------------------------------------------------
------------------------------------------------------------------------
------------------------------------------------------------------------
------------------------------------------------------------------------
------------------------------------------------------------------------
------------------------------------------------------------------------
------------------------------------------------------------------------
------------------------------------------------------------------------
------------------------------------------------------------------------
------------------------------------------------------------------------
------------------------------------------------------------------------
------------------------------------------------------------------------
------------------------------------------------------------------------
------------------------------------------------------------------------
------------------------------------------------------------------------
------------------------------------------------------------------------
------------------------------------------------------------------------
------------------------------------------------------------------------
------------------------------------------------------------------------
------------------------------------------------------------------------
------------------------------------------------------------------------
------------------------------------------------------------------------
------------------------------------------------------------------------
------------------------------------------------------------------------
------------------------------------------------------------------------
------------------------------------------------------------------------
------------------------------------------------------------------------
------------------------------------------------------------------------
------------------------------------------------------------------------
------------------------------------------------------------------------
------------------------------------------------------------------------
------------------------------------------------------------------------
------------------------------------------------------------------------
------------------------------------------------------------------------
------------------------------------------------------------------------
------------------------------------------------------------------------
------------------------------------------------------------------------
------------------------------------------------------------------------
------------------------------------------------------------------------
------------------------------------------------------------------------
------------------------------------------------------------------------
------------------------------------------------------------------------
------------------------------------------------------------------------
------------------------------------------------------------------------
------------------------------------------------------------------------
------------------------------------------------------------------------
------------------------------------------------------------------------
------------------------------------------------------------------------
------------------------------------------------------------------------
------------------------------------------------------------------------
------------------------------------------------------------------------
------------------------------------------------------------------------
------------------------------------------------------------------------
------------------------------------------------------------------------
------------------------------------------------------------------------
------------------------------------------------------------------------
------------------------------------------------------------------------
------------------------------------------------------------------------
------------------------------------------------------------------------
------------------------------------------------------------------------
------------------------------------------------------------------------
------------------------------------------------------------------------
------------------------------------------------------------------------
------------------------------------------------------------------------
------------------------------------------------------------------------
------------------------------------------------------------------------
------------------------------------------------------------------------
------------------------------------------------------------------------
------------------------------------------------------------------------
------------------------------------------------------------------------
------------------------------------------------------------------------
------------------------------------------------------------------------
------------------------------------------------------------------------
------------------------------------------------------------------------
------------------------------------------------------------------------
------------------------------------------------------------------------
------------------------------------------------------------------------
------------------------------------------------------------------------
----tgtaggaacttatcg----gcatattgcagtggtcaacacaag-ttgaatctgaaatcttgg----gc
---at---c----------t-cc-a-a------------tg------gtctc-attcatt--gaactagctt
gaggg----cttataccatcag-------------gataacagagagagcgccaattgattttgggctcctc
tgaccagt-act-tc-t-a-tgcagatgt-t-ct-ggtacc--cttcggctaa---c-tagccaatgattaa
ataaatcagttaaattaaaa-acaat-ggc-cc-ttacaggatcttcagcag-----------a--------
---a----------a--------------cc------------atttcac-gag--a--ct--tttaaa--t
ga-ctc-c------t-------g-------------gtcatg--tgctcg-ccttg-ggc------------
-acat-cct-------gcta-gat-gcacaatttcgtagag--acaaagagatctctagaa-acattaatgc
atatgaataaaagctaatctctt--aatgttagaactaaggcagatgtatctttgaat-----------aat
atgccataat-gttcct--------catatgc--tg--t-----t-------------t-------att---
----------ccaat--caact--aggttaatcaatgtgtt-------gttttaacccttataacagagt-a
aaat------------------------------------aat-ctgtatgtgtct-gaaatgtatgatgtc
tggtattgaacgaaagctagtgacatttgcaatacgttggtgtaaa-tgaaaaactagcagtacaaacaata
ttcatctt--gtaacgtttgatgtaagatagttttaatcttgcaag-a-g-t--tc-----taccacgtgaa
atc-------------t-------------------acatgcagtctgttaattaatga-------------
-------cctttcctacgtcagtacggg----gcgtggccctgcccttcatggca----actgctcattggc
agac--a--gtgccatggggacgaacca--------------tg--aaaaacgccctgcaacaaagaaactt
tgcttt---tt-gcatcagctagcttgcg--catgct---tttgctctctg-cc-cctttcg-cc-a---g-
-cccggacaccgcgccg--ccacgcgattgggtt-accacga-a---c-t-t-cc-a------cgcaaatct
c--------------tt--aagtttcgggactcacgaacctgc---a---cg---aa---c--ttccgcaaa
accgactctcagc--agtccgtcaccta--g---gtaacccaggacaa-cagccattcacgagcgtgtgaat
cccatagacgtcatcg-aag----c-aagaaactacccaatcaggagcaccgtgtttcccc-aaggccag-c
c-ggcgagggagattc--aa---cctcag-----caaa-------aagggcgcaa-----ctaacac-aaac
taatgttgtctcttgc----------------tg------atcttgtg-c-a-g-attga---tcttaagca
gttaaag--------------------------ataagccatatctctgcttttgtggtttctcaggtgtta
-ttctaag-----------atcttgcaagaag----------------------------------------
-----------tat-----tagaattaatt------t---ggg-ac-g--ttgtcaactcat-----tttgc
----------------------atcctctgaacagcctttgtgtgtatgt------g--------tga-atg
tgtgt----------------------------------------------------gtttgt-ttgttgtt
tgcttattacgtag-----------------------ttagtttcatgtatcat----agtgtagctcaata
aatct--tt------------gtactca-ttttgtaagaactgtg-ttcttgtttatgtgct-tc-------
----taagtcattgcctcgagctgtaga--tc----ttgttactttgct-aaaagttaacccaatac-t-gt
gtt-------a---tgttatgatcgttgg-ccac-gtaaata--atataaacaagat-------tggtaaga
t--------acgatgtctt---cta-tttgcgggacaa----a--tgg-tagataa----------------
--cgtg--tggatcttttgatctgat-------tcaatctgactca---tt-tgagt-----cgaatca-a-
tgattcgagtcttccggatccgattta------ttgaaatgagctaatt---aatccctgatcgat-attaa
a-acgtaggttgatcccctaca
>BHIKHARI-2|309585 chr12|c(47824735..47826436)|LTR/ERV1|BHIKHARI-2-LTR_DR
tgtaggaactcatcggca-tattgcagcggtcaacacgagttgaatctgaaatcttgggcatct-cc-aatt
gtctcattcattgaactagcttgagggc-ttataccatcaggataacagagtgcc-aattgatttcgggctc
ctctgaccagcac---------------ttct-ggtacccttcggc-taactagccaatgattaattaaatc
aattaaattaaaa-acaatggcccttacaggatcttcagcggaa-----accttttcacgagacttttaaat
tactcc------tggtcatg--tgctcgcctat-ggcacatcctgccagatgcacaatttcgtagagacaaa
gaaatctctagaaacattaatgcatatg------------aatga----caatctcttaaaatgttagaact
aaggcagatgtat---------------------------ctttgaataacatgccataatgttccttatat
gc--tg--t--ttatt-ccaatcaaccaggttaatcaatgtgttgtttgaacccttataacagagtcaaatg
atctgtatatgtctgaaatgtatgatgtctggtattgaacgaaagctagtgacatttgcagtacgttggtgt
a-------aatgaaaaactagtagtacaaacagttttcttcttgtaacatttgatgtaagatagtttcaatc
ttgcaagagttcaaccatgtgaaatctacatgcagtctgttaatcattgacctttcctacttcggtacgggg
cgtgg---ccccgcccttcatggcagctgctcattggcagacagtgccatggggacaaaccagacca----g
gtcacttaaaaacgccctgcgacaaagaaactttgc-tttttgcatcagctatcttacgcatgcttttgctc
tctgccctctctcgcctgcccagacaccgagccgccacgcgattgggtcactacgaa-ct-tcc-acgcaaa
tctc----ttaagtttcaggaccgccgaaactgcatg----------aacttccgc-aaaccgactctcagt
agtccgtcatt-tcggtaa-cccaggaaaacagccattcacgagcatgtgaatcccaaagacgtcattaaag
caagaaaccacccaatcaggagcaccgtgtttcc-ccaaggccag-ccggcgagggagattcga---cttta
gcaaaaagggcgcaagtaacacaaactaatgttgtctcttgctgatcttgtgcagactaatcgtaagcagtt
-aaagat-aagataaacctctgcttttgtggtttctcaggtgttattctaagatcttgcaagaag------t
attagaattaatttgggac-g-ttgtcaactca-ttttgcatcctctgaactgcctctgtgtgtgtgtg--t
gaatgtgtgtgtgcg-------ttttttttgttgtttgcttattacgtagttagtttcatgtatcgtagtgt
agctcaataaatc-tttatactcattttgtaagaat--tgtgttcttgtttatgtgcttctaagtcattgcc
tcgagctgtagatcttgttaccttgctaaaagttaaccca--atactgtgttatgttattatcgttggccac
gtaaataata---ttaacaagattggtaagatacgatgtcttctatttgcgggacaaatggtagataaagtg
tgaatcttttgatctgattcaatct-gactcaattgagtcgaatcaatgattcgaattatcaagat--tg-g
gttc-attgaaatgagctaaaaaaaccc-tgatcgatattaaacggtaggttgatcccctaca---------
------------------------------------------------------------------------
------------------------------------------------------------------------
------------------------------------------------------------------------
------------------------------------------------------------------------
------------------------------------------------------------------------
------------------------------------------------------------------------
------------------------------------------------------------------------
------------------------------------------------------------------------
------------------------------------------------------------------------
------------------------------------------------------------------------
------------------------------------------------------------------------
------------------------------------------------------------------------
------------------------------------------------------------------------
------------------------------------------------------------------------
------------------------------------------------------------------------
------------------------------------------------------------------------
------------------------------------------------------------------------
------------------------------------------------------------------------
------------------------------------------------------------------------
------------------------------------------------------------------------
------------------------------------------------------------------------
------------------------------------------------------------------------
------------------------------------------------------------------------
------------------------------------------------------------------------
------------------------------------------------------------------------
------------------------------------------------------------------------
------------------------------------------------------------------------
------------------------------------------------------------------------
------------------------------------------------------------------------
------------------------------------------------------------------------
------------------------------------------------------------------------
------------------------------------------------------------------------
------------------------------------------------------------------------
------------------------------------------------------------------------
------------------------------------------------------------------------
------------------------------------------------------------------------
------------------------------------------------------------------------
------------------------------------------------------------------------
------------------------------------------------------------------------
------------------------------------------------------------------------
------------------------------------------------------------------------
------------------------------------------------------------------------
------------------------------------------------------------------------
------------------------------------------------------------------------
------------------------------------------------------------------------
------------------------------------------------------------------------
------------------------------------------------------------------------
------------------------------------------------------------------------
------------------------------------------------------------------------
------------------------------------------------------------------------
------------------------------------------------------------------------
------------------------------------------------------------------------
------------------------------------------------------------------------
------------------------------------------------------------------------
------------------------------------------------------------------------
------------------------------------------------------------------------
------------------------------------------------------------------------
------------------------------------------------------------------------
------------------------------------------------------------------------
------------------------------------------------------------------------
------------------------------------------------------------------------
------------------------------------------------------------------------
------------------------------------------------------------------------
------------------------------------------------------------------------
------------------------------------------------------------------------
------------------------------------------------------------------------
------------------------------------------------------------------------
------------------------------------------------------------------------
------------------------------------------------------------------------
------------------------------------------------------------------------
------------------------------------------------------------------------
------------------------------------------------------------------------
------------------------------------------------------------------------
------------------------------------------------------------------------
------------------------------------------------------------------------
------------------------------------------------------------------------
------------------------------------------------------------------------
------------------------------------------------------------------------
------------------------------------------------------------------------
------------------------------------------------------------------------
------------------------------------------------------------------------
------------------------------------------------------------------------
------------------------------------------------------------------------
------------------------------------------------------------------------
------------------------------------------------------------------------
------------------------------------------------------------------------
------------------------------------------------------------------------
------------------------------------------------------------------------
------------------------------------------------------------------------
------------------------------------------------------------------------
------------------------------------------------------------------------
------------------------------------------------------------------------
------------------------------------------------------------------------
------------------------------------------------------------------------
------------------------------------------------------------------------
------------------------------------------------------------------------
------------------------------------------------------------------------
------------------------------------------------------------------------
------------------------------------------------------------------------
------------------------------------------------------------------------
------------------------------------------------------------------------
------------------------------------------------------------------------
------------------------------------------------------------------------
------------------------------------------------------------------------
------------------------------------------------------------------------
------------------------------------------------------------------------
------------------------------------------------------------------------
------------------------------------------------------------------------
------------------------------------------------------------------------
------------------------------------------------------------------------
------------------------------------------------------------------------
------------------------------------------------------------------------
------------------------------------------------------------------------
------------------------------------------------------------------------
------------------------------------------------------------------------
------------------------------------------------------------------------
------------------------------------------------------------------------
------------------------------------------------------------------------
------------------------------------------------------------------------
------------------------------------------------------------------------
------------------------------------------------------------------------
----------------------
>BHIKHARI-2|1898203 chr7|c(3007563..3009264)|LTR/ERV1|BHIKHARI-2-LTR_DR
------------------------------------------------------------------------
------------------------------------------------------------------------
------------------------------------------------------------------------
------------------------------------------------------------------------
------------------------------------------------------------------------
------------------------------------------------------------------------
------------------------------------------------------------------------
------------------------------------------------------------------------
------------------------------------------------------------------------
------------------------------------------------------------------------
------------------------------------------------------------------------
------------------------------------------------------------------------
------------------------------------------------------------------------
------------------------------------------------------------------------
------------------------------------------------------------------------
------------------------------------------------------------------------
------------------------------------------------------------------------
------------------------------------------------------------------------
------------------------------------------------------------------------
------------------------------------------------------------------------
------------------------------------------------------------------------
------------------------------------------------------------------------
------------------------------------------------------------------------
------------------------------------------------------------------------
------------------------------------------------------------------------
------------------------------------------------------------------------
------------------------------------------------------------------------
------------------------------------------------------------------------
------------------------------------------------------------------------
------------------------------------------------------------------------
------------------------------------------------------------------------
------------------------------------------------------------------------
------------------------------------------------------------------------
------------------------------------------------------------------------
------------------------------------------------------------------------
------------------------------------------------------------------------
------------------------------------------------------------------------
------------------------------------------------------------------------
------------------------------------------------------------------------
------------------------------------------------------------------------
------------------------------------------------------------------------
------------------------------------------------------------------------
------------------------------------------------------------------------
------------------------------------------------------------------------
------------------------------------------------------------------------
------------------------------------------------------------------------
------------------------------------------------------------------------
------------------------------------------------------------------------
------------------------------------------------------------------------
------------------------------------------------------------------------
------------------------------------------------------------------------
------------------------------------------------------------------------
------------------------------------------------------------------------
------------------------------------------------------------------------
------------------------------------------------------------------------
------------------------------------------------------------------------
------------------------------------------------------------------------
------------------------------------------------------------------------
------------------------------------------------------------------------
------------------------------------------------------------------------
------------------------------------------------------------------------
------------------------------------------------------------------------
------------------------------------------------------------------------
------------------------------------------------------------------------
------------------------------------------------------------------------
------------------------------------------------------------------------
------------------------------------------------------------------------
------------------------------------------------------------------------
------------------------------------------------------------------------
------------------------------------------------------------------------
------------------------------------------------------------------------
------------------------------------------------------------------------
------------------------------------------------------------------------
------------------------------------------------------------------------
------------------------------------------------------------------------
------------------------------------------------------------------------
------------------------------------------------------------------------
------------------------------------------------------------------------
------------------------------------------------------------------------
------------------------------------------------------------------------
------------------------------------------------------------------------
------------------------------------------------------------------------
------------------------------------------------------------------------
------------------------------------------------------------------------
------------------------------------------------------------------------
------------------------------------------------------------------------
------------------------------------------------------------------------
------------------------------------------------------------------------
------------------------------------------------------------------------
------------------------------------------------------------------------
------------------------------------------------------------------------
------------------------------------------------------------------------
------------------------------------------------------------------------
------------------------------------------------------------------------
------------------------------------------------------------------------
------------------------------------------------------------------------
------------------------------------------------------------------------
------------------------------------------------------------------------
------------------------------------------------------------------------
------------------------------------------------------------------------
------------------------------------------------------------------------
------------------------------------------------------------------------
------------------------------------------------------------------------
------------------------------------------------------------------------
------------------------------------------------------------------------
------------------------------------------------------------------------
------------------------------------------------------------------------
------------------------------------------------------------------------
------------------------------------------------------------------------
------------------------------------------------------------------------
------------------------------------------------------------------------
----tgaaggaactcatcg----gcatattgcagtggtcaacacaag-ttgaatctgaaatcttgg----gc
---at---c----------t-cc-a-a------------tg------gtctc-attcatt--gaactagctt
gaggg----cttataccatcag-------------gataac----agagcgccaattgatttcgggctcctc
tgaccagt-act-tc-t-a-tgcagatgt-t-ct-ggtacc--cttcggctaa---c-tagccaatgattaa
ttcaatcagttaaattaaaa-accat-ggc-cc-ttacaggatcttcagcgg-----------a--------
---a----------a--------------cc------------atttcac-gag--a--ct--tttaat--t
ga-ctc-c------t-------g-------------gtcatg--tgctcg-ccttg-ggc------------
-acat-cct-------gcta-gaa-gcacaatttcgtagag--acaaagagatctctagaa-acattaatgc
atatgaataaaagctaatctctt--aatgttagaactatggcagatgtatctttgaat-----------aat
atgccataat-gttcct--------catatgc--tg--t-----t-------------t-------att---
----------ccaat--ctact--aggttaatcaatgtgtt-------gttttaacccttatagcagatt-a
acat------------------------------------gct-ctgtatgtgtct-gaaatgtatgatgtc
tggtattgaacgaaagctagtgacatttgcaataggttggtgtaaa-tgaaaaactagtagtaccaacagta
tttatctt--gtaacgtttgatgtaaga--------------------------------------------
------------------------------------------------------------------------
------------------------------------------------------------------------
------------------------------------------------------------------------
------------------------------------------------------------------------
------------------------------------------------------------------------
------------------------------------------------------------------------
------------------------------------------------------------------------
------------------------------------------------------------------------
------------------------------------------------------------------------
------------------------------------------------------------------------
------------------------------------------------------------------------
------------------------------------------------------------------------
------------------------------------------------------------------------
------------------------------------------------------------------------
------------------------------------------------------------------------
------------------------------------------------------------------------
------------------------------------------------------------------------
------------------------------------------------------------------------
------------------------------------------------------------------------
------------------------------------------------------------------------
------------------------------------------------------------------------
------------------------------------------------------------------------
----------------------
>BHIKHARI-2|1574175 chr4|c(52215393..52217092)|LTR/ERV1|BHIKHARI-2-LTR_DR
tgtaggaactcatcggca-tttttcagtggtcaacacaagttgaatctgaaatcttgggcatct-cc-aatg
gtctcattcattgaactagcttgagggc-ttataccatcaggataacaaagcgcc-aattgatttcgggctc
ctctgaccagtacttc-t-atgcagatgttct-ggcacccttcggc-taactagccaatgattaattaaatc
agttaaattaaaaaacaatggcccttacaggatcttaagcagaa-----accatttcacgagacttttaatt
gactcc------tggtcatg--tgctcgccttg-ggcacatcctgctagaagcacaatttcgtagagacaaa
gagatctctagaaacattaatgtatatg------------aataaaagacaatctcttaaaatgttagaact
aaggcagatgtat---------------------------ctttgaataatatgccataatgttcctcatat
gc--tg--t--ttatt-ccaatcaactaggttaatcaatgtgttgttttaacccttataacagagtaaaata
atctgtatgtgtctgaaatgtatgatgtctggtattgaacgaaagctagtgacatttgcaatacgttggtgt
a-------aatgaaaaactagtagtacaaacagtattcatcttgtaacgtttgatgtaagatagtttcaatc
ttgcaagagttctaccacgtgaaatctacatgcagtctgttaattattgacctttcctacgtcagtacgggg
tgt-g---tcccgcccttcatggcaactgctcattggcagacagtgccatggggacgaaccagacca----g
atcacttaaaaacaccctgcaacaaagaaactttgc-tttttgcatcagctagcttgcgcatgcttttgctc
tctgccccctttcgcctgcccggacaccgcgccgccacgcgattgggtcaccacgaa-ct-tcc-acgcaaa
cctc----ttaagtttcgggact--caaaaccgca----------------------aaaccgactctcagc
agttcgtcacc-taggtaa-cccaggacaacagccattcacgagcgtgtgaatcccaaagacgtcatcgaag
cgagaaaccacccaatcaggagcaccgtgtttcc-ccaaggccag-ccggcgagggagattcga---cttca
gcaaaaagggcgcaagta--acaaactaatgttgtctcttgctgatcttgtgcagattgatcttaagcagtt
-aaagat-aagccatatctctgcttttgtggtttctcaggtgttattctaagatcttgcaa-aag------t
attagaattaatttgggac-g-ttgtcaactca-tattgcatcctctgaactacctctgtgtgtatgtg--t
gaatgtgtgtgtgc--------gtttgtttgttgtttgcttattacgtagttagtttcatgtatcgtagtgt
agctcaataaatc-tttgtactcattttgtaagaac--tgtgttcttgtttgtgtgcttctaagtcattgcc
tcgagctgtagatcttgttaccttgct-aaagatcatcca--atactgtgttatgttattatcgttggccac
gtaaataata---ttaacaagattggtaagatacgatgtcttctatttgcgggacaaatggtagataaagtg
tgaatcttttaatctgattcaatct-gactcaattgagtcaaatcaatgattcgaaccttcaggat--cc-g
atta-attgaaatgagctaataaacccc-tgatcgatattaaaacgtaggttgatcccctac----------
------------------------------------------------------------------------
------------------------------------------------------------------------
------------------------------------------------------------------------
------------------------------------------------------------------------
------------------------------------------------------------------------
------------------------------------------------------------------------
------------------------------------------------------------------------
------------------------------------------------------------------------
------------------------------------------------------------------------
------------------------------------------------------------------------
------------------------------------------------------------------------
------------------------------------------------------------------------
------------------------------------------------------------------------
------------------------------------------------------------------------
------------------------------------------------------------------------
------------------------------------------------------------------------
------------------------------------------------------------------------
------------------------------------------------------------------------
------------------------------------------------------------------------
------------------------------------------------------------------------
------------------------------------------------------------------------
------------------------------------------------------------------------
------------------------------------------------------------------------
------------------------------------------------------------------------
------------------------------------------------------------------------
------------------------------------------------------------------------
------------------------------------------------------------------------
------------------------------------------------------------------------
------------------------------------------------------------------------
------------------------------------------------------------------------
------------------------------------------------------------------------
------------------------------------------------------------------------
------------------------------------------------------------------------
------------------------------------------------------------------------
------------------------------------------------------------------------
------------------------------------------------------------------------
------------------------------------------------------------------------
------------------------------------------------------------------------
------------------------------------------------------------------------
------------------------------------------------------------------------
------------------------------------------------------------------------
------------------------------------------------------------------------
------------------------------------------------------------------------
------------------------------------------------------------------------
------------------------------------------------------------------------
------------------------------------------------------------------------
------------------------------------------------------------------------
------------------------------------------------------------------------
------------------------------------------------------------------------
------------------------------------------------------------------------
------------------------------------------------------------------------
------------------------------------------------------------------------
------------------------------------------------------------------------
------------------------------------------------------------------------
------------------------------------------------------------------------
------------------------------------------------------------------------
------------------------------------------------------------------------
------------------------------------------------------------------------
------------------------------------------------------------------------
------------------------------------------------------------------------
------------------------------------------------------------------------
------------------------------------------------------------------------
------------------------------------------------------------------------
------------------------------------------------------------------------
------------------------------------------------------------------------
------------------------------------------------------------------------
------------------------------------------------------------------------
------------------------------------------------------------------------
------------------------------------------------------------------------
------------------------------------------------------------------------
------------------------------------------------------------------------
------------------------------------------------------------------------
------------------------------------------------------------------------
------------------------------------------------------------------------
------------------------------------------------------------------------
------------------------------------------------------------------------
------------------------------------------------------------------------
------------------------------------------------------------------------
------------------------------------------------------------------------
------------------------------------------------------------------------
------------------------------------------------------------------------
------------------------------------------------------------------------
------------------------------------------------------------------------
------------------------------------------------------------------------
------------------------------------------------------------------------
------------------------------------------------------------------------
------------------------------------------------------------------------
------------------------------------------------------------------------
------------------------------------------------------------------------
------------------------------------------------------------------------
------------------------------------------------------------------------
------------------------------------------------------------------------
------------------------------------------------------------------------
------------------------------------------------------------------------
------------------------------------------------------------------------
------------------------------------------------------------------------
------------------------------------------------------------------------
------------------------------------------------------------------------
------------------------------------------------------------------------
------------------------------------------------------------------------
------------------------------------------------------------------------
------------------------------------------------------------------------
------------------------------------------------------------------------
------------------------------------------------------------------------
------------------------------------------------------------------------
------------------------------------------------------------------------
------------------------------------------------------------------------
------------------------------------------------------------------------
------------------------------------------------------------------------
------------------------------------------------------------------------
------------------------------------------------------------------------
------------------------------------------------------------------------
------------------------------------------------------------------------
------------------------------------------------------------------------
------------------------------------------------------------------------
------------------------------------------------------------------------
------------------------------------------------------------------------
------------------------------------------------------------------------
------------------------------------------------------------------------
------------------------------------------------------------------------
------------------------------------------------------------------------
----------------------
>BHIKHARI-2|1574164 chr4|c(47497537..47499236)|LTR/ERV1|BHIKHARI-2-LTR_DR
tgtaggaactcatcggca-tttttcagtggtcaacacaagttgaatctgaaatcttgggcatct-cc-aatg
gtctcattcattgaactagcttgagggc-ttataccatcaggataacaaagcgcc-aattgatttcgggctc
ctctgaccagtacttc-t-atgcagatgttct-ggcacccttcggc-taactagccaatgattaattaaatc
agttaaattaaaaaacaatggcccttacaggatcttaagcagaa-----accatttcacgagacttttaatt
gactcc------tggtcatg--tgctcgccttg-ggcacatcctgctagaagcacaatttcgtagagacaaa
gagattactagaaacattaatgtatatg------------aataaaagacaatctcttaaaatgttagaact
aaggcagatgtat---------------------------ctttgaataatatgccataatgttcctcatat
gc--tg--t--ttatt-ccaatcaactaggttaatcaatgtgttgttttaacccttataacagagtaaaata
atctgtatgtgtctgaaatgtatgatgtctggtattgaacgaaagctagtgacatttgcaatacgttggtgt
a-------aatgaaaaactagtagtacaaacagtattcatcttgtaacgtttgatgtaagatagtttcaatc
ttgcaagagttctaccacgtgaaatctacatgcagtctgttaattattgacctttcctacgtcagtacgggg
tgt-g---tcccgcccttcatggcaactgctcattggcagacagtgccatggggacgaaccagacca----g
atcacttaaaaacaccctgcaacaaagaaactttgc-tttttgcatcagctagcttgcgcatgcttttgctc
tctgccccctttcgcctgcccggacaccgcgccgccacgcgattgggtcaccacgaa-ct-tcc-acgcaaa
cctc----ttaagtttcgggact--caaaaccgca----------------------aaaccgactctcagc
agttcgtcacc-taggtaa-cccaggacaacagccattcacgagcgtgtgaatcccaaagacgtcatcgaag
cgagaaaccacccaatcaggagcaccgtgtttcc-ccaaggccag-ccggcgagggagattcga---cttca
gcaaaaagggcgcaagta--acaaactaatgttgtctcttgctgatcttgtgcagattgatcttaagcagtt
-aaagat-aagccatatctctgcttttgtggtttctcaggtgttattctaagatcttgcaa-aag------t
attagaattaatttgggac-g-ttgtcaactca-tattgcatcctctgaactacctctgtgtgtatgtg--t
gaatgtgtgtgtgc--------gtttgtttgttgtttgcttattacgtagttagtttcatgtatcgtagtgt
agctcaataaatc-tttgtactcattttgtaagaac--tgtgttcttgtttgtgtgcttctaagtcattgcc
tcgagctgtagatcttgttaccttgct-aaagatcatcca--atactgtgttatgttattatcgttggccac
gtaaataata---ttaacaagattggtaagatacgatgtcttctatttgcgggacaaatggtagataaagtg
tgaatcttttaatctgattcaatct-gactcaattgagtcaaatcaatgattcgaaccttcaggat--cc-g
attc-attgaaatgagctaataaacccc-tgatcgatattaaaacgtaggttgatcccctac----------
------------------------------------------------------------------------
------------------------------------------------------------------------
------------------------------------------------------------------------
------------------------------------------------------------------------
------------------------------------------------------------------------
------------------------------------------------------------------------
------------------------------------------------------------------------
------------------------------------------------------------------------
------------------------------------------------------------------------
------------------------------------------------------------------------
------------------------------------------------------------------------
------------------------------------------------------------------------
------------------------------------------------------------------------
------------------------------------------------------------------------
------------------------------------------------------------------------
------------------------------------------------------------------------
------------------------------------------------------------------------
------------------------------------------------------------------------
------------------------------------------------------------------------
------------------------------------------------------------------------
------------------------------------------------------------------------
------------------------------------------------------------------------
------------------------------------------------------------------------
------------------------------------------------------------------------
------------------------------------------------------------------------
------------------------------------------------------------------------
------------------------------------------------------------------------
------------------------------------------------------------------------
------------------------------------------------------------------------
------------------------------------------------------------------------
------------------------------------------------------------------------
------------------------------------------------------------------------
------------------------------------------------------------------------
------------------------------------------------------------------------
------------------------------------------------------------------------
------------------------------------------------------------------------
------------------------------------------------------------------------
------------------------------------------------------------------------
------------------------------------------------------------------------
------------------------------------------------------------------------
------------------------------------------------------------------------
------------------------------------------------------------------------
------------------------------------------------------------------------
------------------------------------------------------------------------
------------------------------------------------------------------------
------------------------------------------------------------------------
------------------------------------------------------------------------
------------------------------------------------------------------------
------------------------------------------------------------------------
------------------------------------------------------------------------
------------------------------------------------------------------------
------------------------------------------------------------------------
------------------------------------------------------------------------
------------------------------------------------------------------------
------------------------------------------------------------------------
------------------------------------------------------------------------
------------------------------------------------------------------------
------------------------------------------------------------------------
------------------------------------------------------------------------
------------------------------------------------------------------------
------------------------------------------------------------------------
------------------------------------------------------------------------
------------------------------------------------------------------------
------------------------------------------------------------------------
------------------------------------------------------------------------
------------------------------------------------------------------------
------------------------------------------------------------------------
------------------------------------------------------------------------
------------------------------------------------------------------------
------------------------------------------------------------------------
------------------------------------------------------------------------
------------------------------------------------------------------------
------------------------------------------------------------------------
------------------------------------------------------------------------
------------------------------------------------------------------------
------------------------------------------------------------------------
------------------------------------------------------------------------
------------------------------------------------------------------------
------------------------------------------------------------------------
------------------------------------------------------------------------
------------------------------------------------------------------------
------------------------------------------------------------------------
------------------------------------------------------------------------
------------------------------------------------------------------------
------------------------------------------------------------------------
------------------------------------------------------------------------
------------------------------------------------------------------------
------------------------------------------------------------------------
------------------------------------------------------------------------
------------------------------------------------------------------------
------------------------------------------------------------------------
------------------------------------------------------------------------
------------------------------------------------------------------------
------------------------------------------------------------------------
------------------------------------------------------------------------
------------------------------------------------------------------------
------------------------------------------------------------------------
------------------------------------------------------------------------
------------------------------------------------------------------------
------------------------------------------------------------------------
------------------------------------------------------------------------
------------------------------------------------------------------------
------------------------------------------------------------------------
------------------------------------------------------------------------
[truncated: 1,030,791 more chars]
