# Supplementary material for: Gag proteins encoded by endogenous retroviruses are required for zebrafish development
Source: bioRxiv. 2024 Mar 25:2024.03.25.586437. Preprint. [Version 1] doi: 10.1101/2024.03.25.586437 (PMC10996621; doi:10.1101/2024.03.25.586437)
Supplement: Supplement 4 [file media-4.gz]

Archive with 6 entries (5 files):
- supp_data_2
- supp_data_2/CB_bik12_full_length_intact.bam
- supp_data_2/T5D_bik12_full_length_intact.bam
- supp_data_2/AB_bik12_full_length_intact.bam
- supp_data_2/TU_bik12_full_length_intact.bam
- supp_data_2/NA_bik12_full_length_intact.bam
