# Supplementary material for: Gag proteins encoded by endogenous retroviruses are required for zebrafish development
Source: bioRxiv. 2024 Mar 25:2024.03.25.586437. Preprint. [Version 1] doi: 10.1101/2024.03.25.586437 (PMC10996621; doi:10.1101/2024.03.25.586437)
Supplement: Supplement 5 [file media-5.gz › supp_data_3.csv]

Genes	baseMean	log2FoldChange	lfcSE	stat	pvalue	padj
BHIKHARI_LTR	3290.439395	-1.84977262	0.086622209	-21.35448448	3.54E-101	5.43E-97
ntpcr	92.48502416	-1.106204746	0.135435821	-8.167741267	3.14E-16	2.41E-12
im:7138144	155.2849451	-1.451175595	0.191791762	-7.566412545	3.84E-14	1.96E-10
pawr	42.82187282	-1.508836029	0.202755338	-7.441658718	9.94E-14	3.81E-10
camk2d1	73.19036726	-1.507747414	0.203736399	-7.400481308	1.36E-13	4.12E-10
agap1	111.2199441	-0.941396254	0.127872133	-7.362012584	1.81E-13	4.12E-10
CR383676.2	2319.076614	-1.998669466	0.271666264	-7.357076414	1.88E-13	4.12E-10
six3b	254.5440054	-1.09059375	0.149469544	-7.296427877	2.96E-13	5.66E-10
si:ch211-165f21.6	999.2008407	0.898472216	0.125926453	7.134896585	9.69E-13	1.65E-09
BHIKHARI_I-int	2197.165697	-1.394517002	0.199941361	-6.974629952	3.07E-12	4.70E-09
ift74	350.9002281	-0.716928335	0.104744359	-6.844553199	7.67E-12	1.07E-08
zgc:165518	98.79428793	-1.529257986	0.224998519	-6.796746888	1.07E-11	1.37E-08
rex1bd	76.23996363	-0.876880418	0.129945354	-6.748070588	1.50E-11	1.77E-08
rsrc1	187.4876613	-1.358787707	0.206274548	-6.587277579	4.48E-11	4.78E-08
pcxa	233.3853415	-0.983502368	0.149446162	-6.580981084	4.67E-11	4.78E-08
cry3a	1193.145109	0.773634586	0.120484221	6.421044847	1.35E-10	1.30E-07
birc6	480.3099993	-0.469558112	0.073366365	-6.400182352	1.55E-10	1.40E-07
atp2b4	275.7056777	-0.827097029	0.131988988	-6.26640936	3.69E-10	3.15E-07
rx3	130.4301044	-1.402621721	0.22449066	-6.248018154	4.16E-10	3.19E-07
lamb1a	1452.957067	-0.309355246	0.049493784	-6.250385806	4.09E-10	3.19E-07
shc1	302.4553911	-0.45575631	0.074377742	-6.12759002	8.92E-10	6.51E-07
man1a1	177.0924641	-0.898829323	0.147006988	-6.114194535	9.70E-10	6.76E-07
mapk8ip3	141.4002564	-0.708075845	0.116087188	-6.099517594	1.06E-09	7.09E-07
prim2	198.8460411	-0.679048392	0.11161914	-6.083619608	1.17E-09	7.51E-07
hmx1	18.39488464	-2.406894544	0.398775453	-6.0357139	1.58E-09	9.71E-07
si:ch1073-164k15.3	192.6583355	0.741139166	0.124677872	5.944432281	2.77E-09	1.64E-06
mrpl11	125.4651081	-0.787820809	0.132896923	-5.928059085	3.07E-09	1.69E-06
gcgra	34.57025863	-1.591573085	0.268553728	-5.926460585	3.10E-09	1.69E-06
si:ch211-226h8.14	26.19581351	-1.65229962	0.279451691	-5.912648498	3.37E-09	1.75E-06
si:ch1073-263o8.2	51.41344796	-1.657245687	0.280435006	-5.909553557	3.43E-09	1.75E-06
arhgap35a	289.0691322	-0.932703272	0.158423489	-5.887405206	3.92E-09	1.94E-06
diaph2	16.63409894	-2.005773985	0.341712706	-5.869767057	4.36E-09	2.09E-06
si:dkey-12j5.1	108.8942559	-1.388522753	0.237943952	-5.83550345	5.36E-09	2.49E-06
si:ch211-209j10.6	247.4600712	0.65649291	0.11401099	5.758154634	8.50E-09	3.83E-06
sfswap	308.0933921	-0.475702168	0.083029196	-5.729336106	1.01E-08	4.42E-06
ENSDARG00000093374	454.7680897	-0.489440629	0.086128601	-5.682672449	1.33E-08	5.65E-06
tp53	1762.30549	0.342980975	0.060480215	5.670961556	1.42E-08	5.88E-06
cast	1196.144398	-0.514947979	0.09093222	-5.662987008	1.49E-08	6.00E-06
hmx4	19.7205462	-2.056676326	0.366022771	-5.618984634	1.92E-08	7.55E-06
pdzrn3b	126.8465334	-0.973295475	0.173721866	-5.602607773	2.11E-08	8.09E-06
camk1b	196.0137016	-0.574822049	0.103176492	-5.571250158	2.53E-08	9.46E-06
vps13a	336.0010396	-0.455606266	0.082784115	-5.503546958	3.72E-08	1.36E-05
rx2	15.63952764	-2.147740788	0.393243153	-5.461610128	4.72E-08	1.67E-05
cry3b	299.3834649	-0.526257166	0.096411855	-5.45842795	4.80E-08	1.67E-05
ptprfb	539.8941395	-0.728822807	0.133747411	-5.449247958	5.06E-08	1.72E-05
sema6e	33.50530763	-1.047419765	0.19269643	-5.435595071	5.46E-08	1.74E-05
col14a1a	135.3644935	-0.7712048	0.141786484	-5.439198275	5.35E-08	1.74E-05
si:ch211-24o8.4	58.79443478	1.093026136	0.201019316	5.437418438	5.41E-08	1.74E-05
Gypsy85-LTR_DR:Gypsy:LTR	58.56458507	-0.946895447	0.174916094	-5.413426652	6.18E-08	1.93E-05
xbp1	1240.92743	0.27667293	0.051220552	5.401599977	6.60E-08	1.99E-05
vav2	45.81441052	-1.331996459	0.24657652	-5.401959832	6.59E-08	1.99E-05
ccng1	6406.709928	0.519453041	0.096528652	5.3813353	7.39E-08	2.18E-05
plxdc2b	534.850778	-0.741167611	0.139163218	-5.325887249	1.00E-07	2.85E-05
pggt1b	349.8594774	-0.429029864	0.08053796	-5.327051535	9.98E-08	2.85E-05
frem1b	228.5513207	-0.397257346	0.074678976	-5.319533908	1.04E-07	2.90E-05
cryba4	33.96240354	-1.152279719	0.216949709	-5.311275698	1.09E-07	2.98E-05
cacna1aa	12.88533071	-1.883481151	0.355207357	-5.302483499	1.14E-07	3.07E-05
abl2	168.4164236	-0.679015776	0.128333089	-5.2910421	1.22E-07	3.21E-05
ENSDARG00000104613	118.8067856	0.634949546	0.120312428	5.277505854	1.31E-07	3.40E-05
snd1	808.9624937	-0.56119532	0.106831467	-5.253090102	1.50E-07	3.75E-05
slc25a3b	3050.444949	-0.231503734	0.044093377	-5.250306322	1.52E-07	3.75E-05
zgc:110425	47.50004607	-1.176880801	0.224108176	-5.251396104	1.51E-07	3.75E-05
plekha7b	36.82787363	-1.120175458	0.213555787	-5.245352866	1.56E-07	3.80E-05
utrn	184.8018611	-1.013203862	0.193522806	-5.235578614	1.64E-07	3.94E-05
chsy1	120.1510451	-0.951097951	0.182147705	-5.221575257	1.77E-07	4.12E-05
elmo1	104.8591922	-0.742812436	0.142178122	-5.224519955	1.75E-07	4.12E-05
spop	121.8641667	-0.806922373	0.15505565	-5.204082365	1.95E-07	4.46E-05
clasp2	714.4803999	-0.320183887	0.061614974	-5.196527164	2.03E-07	4.58E-05
camk2g2	281.2947308	-0.677728156	0.130704796	-5.185181992	2.16E-07	4.73E-05
agrn	275.2965948	-1.120131704	0.216026336	-5.18516273	2.16E-07	4.73E-05
aamp	471.1159385	-0.408399406	0.079113839	-5.162174066	2.44E-07	5.27E-05
ENSDARG00000055052	109.079237	-0.93147963	0.181322285	-5.1371492	2.79E-07	5.86E-05
neo1a	191.8779308	-0.983577627	0.19138699	-5.139208402	2.76E-07	5.86E-05
eif4g1a	4010.645369	-0.190867139	0.037247248	-5.124328571	2.99E-07	6.19E-05
dyrk3	785.220285	0.289987537	0.057428386	5.049550505	4.43E-07	9.05E-05
haus8	300.2144153	-0.610428391	0.121193279	-5.036817176	4.73E-07	9.55E-05
scrib	1099.621738	-0.488188863	0.097049458	-5.030310022	4.90E-07	9.75E-05
dph1	56.50031336	-0.983376077	0.195690175	-5.02516837	5.03E-07	9.89E-05
ENSDARG00000098691	296.5997159	-0.440517235	0.087801923	-5.01717072	5.24E-07	0.000101763
BX511089.2	84.39600899	1.02717849	0.205794787	4.991275556	6.00E-07	0.000114948
zic1	283.2826515	-0.663102832	0.132975381	-4.986658625	6.14E-07	0.000116274
vps8	67.04298169	-0.831480461	0.167212168	-4.972607394	6.61E-07	0.000123505
Gypsy117-LTR_DR:Gypsy:LTR	136.5530166	-0.578420053	0.116430586	-4.967939017	6.77E-07	0.000124991
dnajc1	625.8180521	-0.341147616	0.06879913	-4.958603628	7.10E-07	0.000129586
wdr18	245.5006118	-0.530426989	0.107216893	-4.947233361	7.53E-07	0.000134192
ENSDARG00000103933	75.67623534	-0.795809403	0.160790277	-4.949362712	7.45E-07	0.000134192
ENSDARG00000095732	62.7957194	-1.100666826	0.222661526	-4.943228613	7.68E-07	0.000135405
arhgef12b	353.7751049	-0.833422629	0.168786692	-4.937727132	7.90E-07	0.000137697
bysl	822.4580367	-0.25755619	0.052208808	-4.933194207	8.09E-07	0.00013935
gbf1	177.4818815	-0.929266578	0.189072735	-4.914862938	8.88E-07	0.000149953
zgc:174862	91.37540165	-0.649718049	0.132204179	-4.914504633	8.90E-07	0.000149953
irx1b	581.3691346	0.305381416	0.062413147	4.892902044	9.94E-07	0.000165575
lamc1	1088.08985	-0.621104359	0.127080542	-4.887485908	1.02E-06	0.000168364
bzw1a	4239.827061	-0.241930316	0.049718839	-4.865968725	1.14E-06	0.000185762
nutf2l	324.9979312	-0.399988024	0.082268907	-4.861958632	1.16E-06	0.000187571
ror1	69.75723954	-0.972456683	0.200512047	-4.84986662	1.24E-06	0.000197298
ptgdsb.2	453.9215871	-0.500909305	0.103340023	-4.847195596	1.25E-06	0.00019791
mibp2	1319.051764	-0.279376177	0.057821971	-4.831661265	1.35E-06	0.000211816
si:dkeyp-75b4.7	53.6141463	1.039195894	0.215538831	4.821385969	1.43E-06	0.000220773
galt	24.94600183	-1.527129134	0.317251243	-4.813626946	1.48E-06	0.000227229
tex264a	40.55981981	-0.873123985	0.181728059	-4.804563416	1.55E-06	0.000235414
csk	246.3426693	-0.363188893	0.075651132	-4.800838818	1.58E-06	0.000237484
adka	555.968579	-0.781146839	0.163477344	-4.778318638	1.77E-06	0.000260579
efna3b	33.15670187	1.128894544	0.236221549	4.778965125	1.76E-06	0.000260579
myo1cb	381.1380384	-0.634111216	0.132808531	-4.774627138	1.80E-06	0.000262876
si:zfos-1451h6.1	244.0777095	-0.546760464	0.114747051	-4.764919543	1.89E-06	0.000273252
col7a1	110.9370808	-0.948258605	0.199152017	-4.761481295	1.92E-06	0.000275352
si:dkey-24i24.3	44.05978366	1.202023401	0.25280561	4.754733888	1.99E-06	0.000281952
psd3l	73.64450399	-0.792342322	0.166705084	-4.752958366	2.00E-06	0.000281952
arpp19a	1072.616612	0.224834439	0.047322796	4.751081023	2.02E-06	0.000281996
si:ch211-216l23.1	135.9733659	-0.820654353	0.172935398	-4.745438839	2.08E-06	0.000287359
mia3	514.4313671	-0.296068105	0.062495533	-4.737428296	2.16E-06	0.000296282
pwp2h	467.81281	-0.541918702	0.114809932	-4.720137801	2.36E-06	0.00031976
si:ch73-54n14.2	32.32936616	-1.48025187	0.314029649	-4.713732834	2.43E-06	0.000327088
nbeaa	31.24495865	-1.878874166	0.39905832	-4.708269618	2.50E-06	0.000333054
si:dkeyp-104f11.6	69.0292105	-0.835327906	0.177501277	-4.706038853	2.53E-06	0.000333815
col4a5	878.1908811	-0.377576342	0.080322734	-4.700740669	2.59E-06	0.000339666
dglucy	34.75981343	1.228987382	0.261724483	4.695729523	2.66E-06	0.000345151
fmo5	249.4859537	-0.530129676	0.113013104	-4.690869075	2.72E-06	0.000347563
dlgap1b	42.73169167	-0.842702675	0.179596872	-4.692190147	2.70E-06	0.000347563
cfap70	75.05794491	-0.777703437	0.167050711	-4.65549312	3.23E-06	0.000406154
Gypsy37-LTR_DR:Gypsy:LTR	41.02033385	-0.832536636	0.178809452	-4.655999045	3.22E-06	0.000406154
ints8	157.7642712	-0.6181367	0.132879391	-4.651862827	3.29E-06	0.000410011
si:dkey-253d23.3	160.3062059	-0.620813651	0.133561515	-4.64814771	3.35E-06	0.000414097
fxr2	1368.656888	-0.234696725	0.050568402	-4.641173461	3.46E-06	0.000421525
ipo11	138.4739647	-0.727673856	0.156732366	-4.642779752	3.44E-06	0.000421525
scocb	553.729093	0.327221505	0.07064838	4.631691529	3.63E-06	0.000434407
ENSDARG00000090708	217.3015344	0.523049473	0.112900832	4.632822133	3.61E-06	0.000434407
vwa5a	390.4944993	0.580905746	0.125474171	4.629683872	3.66E-06	0.000435239
si:dkeyp-46h3.2	11.10997094	-1.62799132	0.352081835	-4.623900346	3.77E-06	0.000440726
abca3b	293.2336339	-0.607246539	0.131287963	-4.625302453	3.74E-06	0.000440726
tmem39a	439.6735182	-0.357415957	0.077346057	-4.620997761	3.82E-06	0.000443552
CATCH2I_DR:Pao:LTR	201.0712299	0.481476529	0.104243943	4.618748245	3.86E-06	0.000445016
anapc1	155.2111487	-0.562868781	0.122022905	-4.612812506	3.97E-06	0.000454503
ralgps2	164.859136	-0.950939962	0.206777722	-4.598851132	4.25E-06	0.000482446
nabp1a	469.7039158	-0.353250876	0.076945864	-4.590901394	4.41E-06	0.000497509
tenm3	437.4063775	-0.512611678	0.112282836	-4.565360977	4.99E-06	0.000546042
ctbp2a	362.4973119	-0.498826327	0.109176562	-4.568987308	4.90E-06	0.000546042
fam172a	36.009768	-0.925288269	0.202616517	-4.566697129	4.95E-06	0.000546042
ENSDARG00000096215	19.38208222	-2.227399912	0.487814483	-4.566079909	4.97E-06	0.000546042
per3	38.27100448	-1.153471849	0.252847718	-4.561923111	5.07E-06	0.000551125
tsc22d1	269.5811357	-0.494291816	0.108616837	-4.550784491	5.34E-06	0.000570923
pmaip1	87.20931032	0.61874843	0.13591637	4.552420221	5.30E-06	0.000570923
si:ch211-152p11.8.1	268.1140481	-0.470347669	0.103371275	-4.550080955	5.36E-06	0.000570923
krt18a.1	13200.95772	0.383909933	0.084440731	4.546501784	5.45E-06	0.000573158
plxnb1a	95.17974648	-0.663038491	0.145839575	-4.546355058	5.46E-06	0.000573158
afdna	279.1544706	-0.778955156	0.171556156	-4.540525818	5.61E-06	0.000585228
rngtt	114.6762895	-0.655676605	0.144637074	-4.53325407	5.81E-06	0.000601658
ptprk	378.7585566	-1.120309686	0.247529322	-4.525967579	6.01E-06	0.000618588
stau2	469.321559	-0.634379553	0.140405783	-4.518186796	6.24E-06	0.000637478
six7	262.4118103	-0.871878655	0.193812142	-4.498576032	6.84E-06	0.000694567
prkcbb	49.2829506	-1.135183382	0.252597691	-4.494037046	6.99E-06	0.000704878
slit3	159.8346108	-0.766555373	0.170679389	-4.491200595	7.08E-06	0.000709663
sh2d3ca	45.74150125	0.893545636	0.200045772	4.466705938	7.94E-06	0.000790773
lrp2a	144.3871878	-0.946772724	0.212358172	-4.458376685	8.26E-06	0.000816823
ENSDARG00000087061	46.8294366	1.168293085	0.262468835	4.451168787	8.54E-06	0.000839315
fancl	37.48073971	-0.793204341	0.178731827	-4.437957998	9.08E-06	0.000881206
nufip1	316.7969242	-0.379869698	0.085582523	-4.438636365	9.05E-06	0.000881206
mycbp2	283.9303439	-0.389186247	0.087797794	-4.432756578	9.30E-06	0.000897065
sh3rf1	268.6949449	-0.51856442	0.11702994	-4.431040659	9.38E-06	0.000898583
pbrm1l	1073.803533	-0.285965927	0.064842638	-4.410152608	1.03E-05	0.000983639
foxk2a	836.3637226	-0.227179033	0.051784319	-4.387023668	1.15E-05	0.001087482
smap1	119.1446182	-0.915466834	0.208911428	-4.382081162	1.18E-05	0.001105628
hrc	89.02674754	0.786403743	0.179849396	4.372568154	1.23E-05	0.001147894
eml5	91.43131382	-0.769182955	0.176405327	-4.360315912	1.30E-05	0.001199464
slc22a31	165.4849765	0.478768052	0.109800715	4.360336378	1.30E-05	0.001199464
pbx1a	16.06820031	-1.913318579	0.440385737	-4.344642479	1.40E-05	0.001280668
eif4ebp1	925.1410767	-0.358907367	0.082682223	-4.340804512	1.42E-05	0.001287822
si:ch211-285f17.1	218.3908045	-0.356837984	0.08218887	-4.34168255	1.41E-05	0.001287822
ppm1bb	536.2268632	-0.271925504	0.062816696	-4.328873108	1.50E-05	0.001351601
ENSDARG00000098941	44.45366656	-0.953143575	0.220533163	-4.321996578	1.55E-05	0.001378218
ENSDARG00000109630	22.60508336	1.669792612	0.386334452	4.32214265	1.55E-05	0.001378218
tcf7l1b	348.7348613	-0.523763821	0.121271912	-4.318921117	1.57E-05	0.001389483
gid8b	538.5843307	-0.603307457	0.13985607	-4.31377385	1.60E-05	0.001414074
ankhd1	860.2712915	-0.363918397	0.084467757	-4.308370555	1.64E-05	0.001440778
tek	63.37155669	-0.758975476	0.176266312	-4.305845323	1.66E-05	0.001449034
si:dkeyp-94g1.1	17.93965645	-1.662394965	0.38690473	-4.296651955	1.73E-05	0.001501893
carhsp1	279.3012606	-0.505927403	0.118174676	-4.281182904	1.86E-05	0.001601163
eif2s2	3403.379588	-0.164130433	0.038426135	-4.27132293	1.94E-05	0.001656519
fezf2	180.6838809	-0.748432765	0.175230883	-4.27112364	1.94E-05	0.001656519
ENSDARG00000070126	41.88519002	1.023959113	0.240090903	4.264880924	2.00E-05	0.001694108
txnipa	1241.23377	0.289454479	0.067898082	4.263072955	2.02E-05	0.001698495
col18a1a	1187.31793	-0.618423164	0.145122951	-4.261373953	2.03E-05	0.001702109
ENSDARG00000079475	219.4935191	0.381205727	0.089505147	4.259036935	2.05E-05	0.001710653
zdhhc4	166.6340447	0.397790291	0.093517641	4.253639074	2.10E-05	0.001742962
spon1b	55.92716269	-0.866497958	0.204138287	-4.244661644	2.19E-05	0.001804471
gsk3ba	560.7207258	-0.486200259	0.114781297	-4.23588401	2.28E-05	0.0018664
avd	19.74263523	1.430905622	0.337986293	4.233620278	2.30E-05	0.001875268
wu:fi42e03	83.56518196	-0.62846652	0.149189567	-4.212536672	2.53E-05	0.002048341
taf6	188.126802	-0.508807409	0.120828519	-4.210987724	2.54E-05	0.002051583
fstl1b	1568.609301	-0.495466716	0.117751909	-4.207717068	2.58E-05	0.002069478
lin52	133.4321875	-0.525008018	0.124804044	-4.206658714	2.59E-05	0.002069478
lgals1l1	144.2790246	-0.5345318	0.127162959	-4.203518106	2.63E-05	0.002087543
furina	196.1516711	-0.547446982	0.130335443	-4.200292498	2.67E-05	0.002106593
gtf2f2a	438.9231811	-0.28360423	0.067584655	-4.196281381	2.71E-05	0.002122505
mab21l1	48.30514908	-1.270928971	0.302871479	-4.196264946	2.71E-05	0.002122505
zmiz1a	321.9005505	-0.633004526	0.151210607	-4.186244191	2.84E-05	0.002207105
p3h1	465.2091843	-0.338847995	0.081026782	-4.181925854	2.89E-05	0.002238096
hikeshi	246.0022527	-0.352476212	0.084550324	-4.16883336	3.06E-05	0.002358684
postnb	235.924887	-0.408796979	0.098167784	-4.164268182	3.12E-05	0.00239434
raph1b	269.7460905	-0.449769319	0.108174872	-4.157798506	3.21E-05	0.002450895
ube2h	491.4655856	0.405296538	0.097589611	4.153070519	3.28E-05	0.002489721
ubtd2	244.7877895	-0.401606263	0.096766104	-4.150278297	3.32E-05	0.002507874
cblb	69.17799738	-0.786557337	0.190007126	-4.139620212	3.48E-05	0.002614396
cth	572.8640949	-0.320419363	0.077546696	-4.131953776	3.60E-05	0.002689976
wu:fi04e12	129.2400963	0.578217454	0.140183033	4.124732085	3.71E-05	0.002753444
DNA-8-3_DR:DNA:DNA	847.6037823	-0.391710162	0.094974839	-4.124357221	3.72E-05	0.002753444
bop1	406.8001618	-0.436173094	0.105898655	-4.118778401	3.81E-05	0.002807388
zfyve9a	102.7917313	-0.515350105	0.125168437	-4.117252862	3.83E-05	0.002812507
eppk1	3282.959458	0.381702118	0.092949495	4.10655396	4.02E-05	0.002931913
creg2	117.8133835	0.530444527	0.129419837	4.098633854	4.16E-05	0.003019668
rbm34	433.7604161	-0.305059843	0.074543312	-4.092383801	4.27E-05	0.003087614
lama1	1273.828951	-0.243817789	0.059722546	-4.082508274	4.46E-05	0.003206714
gnai2a	317.0739618	-0.494863563	0.121265914	-4.080813373	4.49E-05	0.00321048
btg1	1028.413479	0.237333294	0.058170154	4.079983926	4.50E-05	0.00321048
krt8	10949.33201	0.307977074	0.075503363	4.078984882	4.52E-05	0.00321048
lin7c	620.5302753	0.2503181	0.061475993	4.071802492	4.67E-05	0.003295863
arhgef6	275.8678787	-0.323882386	0.079631034	-4.067288481	4.76E-05	0.003344925
si:ch211-267e7.3	267.6677993	-0.540755367	0.133016249	-4.065333148	4.80E-05	0.003357692
camk2b1	55.06829889	-1.002751919	0.24688998	-4.06153348	4.88E-05	0.003387765
rfx2	544.8266969	0.251019408	0.061810213	4.06113156	4.88E-05	0.003387765
ttc27	119.2171878	-0.52567277	0.129534147	-4.058179128	4.95E-05	0.003415417
dock1	49.0136476	-0.659074449	0.162626243	-4.052694309	5.06E-05	0.003480834
pfklb	54.34589768	0.724060027	0.17940221	4.035959359	5.44E-05	0.003721849
si:dkey-23i12.5	914.9694581	-0.351699916	0.087420121	-4.023100313	5.74E-05	0.003913631
pabpn1	3309.972	-0.207655401	0.051638482	-4.021330496	5.79E-05	0.003925709
fn1a	1356.003323	-0.301797978	0.075126121	-4.017217629	5.89E-05	0.003959791
miip	152.7051117	-0.499821031	0.124408634	-4.017575097	5.88E-05	0.003959791
LOC110437815	45.0655496	-0.887759799	0.221287748	-4.011789212	6.03E-05	0.004034282
hephl1a	129.7074336	-0.631158787	0.157481248	-4.007834551	6.13E-05	0.00408458
pcxb	74.13357073	-1.105683529	0.276564824	-3.997918151	6.39E-05	0.004241048
tmem14ca	35.80199874	0.920201976	0.230266021	3.996256041	6.44E-05	0.004252511
zgc:114200	343.1545027	-0.325716175	0.081546237	-3.994251449	6.49E-05	0.00427024
vax1	42.13563524	-0.776553306	0.194542813	-3.991683333	6.56E-05	0.004298311
col11a1b	61.40947695	-0.762989321	0.191378369	-3.986810653	6.70E-05	0.004368841
slc39a9	139.4522186	0.425320053	0.106848495	3.980590015	6.87E-05	0.004465766
epha7	181.9938801	-0.463589199	0.116690218	-3.972819708	7.10E-05	0.004594565
lztfl1	147.5597596	-0.517285271	0.130365598	-3.96795841	7.25E-05	0.004669577
si:ch211-194k22.8	333.6966021	-0.370675018	0.093617897	-3.959446096	7.51E-05	0.004818924
serbp1a	13793.28304	-0.225556734	0.056988078	-3.95796351	7.56E-05	0.004828722
ENSDARG00000089021	23.48946554	1.573412717	0.398383369	3.949493983	7.83E-05	0.004982039
kirrel3l	376.6143134	0.35642562	0.090330552	3.945792562	7.95E-05	0.005038733
arhgap12b	307.3845341	-0.391189508	0.099190555	-3.943818103	8.02E-05	0.005045266
trappc2	151.4533509	-0.526903648	0.133612871	-3.943509668	8.03E-05	0.005045266
hint2	66.08195728	-0.619987075	0.157462456	-3.937364444	8.24E-05	0.005155061
slit2	190.1176586	-0.490014446	0.124579621	-3.933343542	8.38E-05	0.005195904
plekha5	64.38913447	-0.773628257	0.196727147	-3.932493645	8.41E-05	0.005195904
ENSDARG00000097758	10.25435402	1.755251339	0.446449479	3.931578874	8.44E-05	0.005195904
R2Dr:R2:LINE	31.90012689	1.7386054	0.442159852	3.932074323	8.42E-05	0.005195904
rpl31	4836.968079	-0.282173569	0.071792834	-3.930386268	8.48E-05	0.005200858
xrcc5	599.6899618	-0.293917518	0.074805504	-3.929089464	8.53E-05	0.005208149
gipc2	127.9552992	0.4187971	0.106978619	3.914773851	9.05E-05	0.005488446
ENSDARG00000113896	106.7364857	-0.432895702	0.110586339	-3.91454954	9.06E-05	0.005488446
plxna3	55.93933547	-0.847360186	0.216599131	-3.912112589	9.15E-05	0.005522313
stag1a	166.5687737	-0.392572401	0.100385165	-3.910661515	9.20E-05	0.005533811
abtb2b	118.7020784	-0.518012986	0.132535101	-3.908496555	9.29E-05	0.005534405
cited4b	902.8416362	0.203231776	0.052006567	3.907809869	9.31E-05	0.005534405
BEL27-LTR_DR:Pao:LTR	57.41483692	-0.618292367	0.158183007	-3.908715463	9.28E-05	0.005534405
fkbp7	191.2200282	-0.572585764	0.146613154	-3.905418763	9.41E-05	0.005567838
retsatl	79.65772737	0.83287441	0.213394968	3.902971181	9.50E-05	0.005602833
vgll3	30.46863823	1.022555557	0.262181419	3.900183163	9.61E-05	0.005624484
sclt1	285.8893159	-0.34825653	0.089282432	-3.900616538	9.59E-05	0.005624484
sart3	942.815399	0.251030091	0.064415488	3.897045527	9.74E-05	0.005665504
hrh3	27.79503704	1.34690003	0.345661983	3.896581336	9.76E-05	0.005665504
ggctb	42.98361566	-0.945626975	0.242813577	-3.894456751	9.84E-05	0.005693821
si:ch73-39o22.3	171.2677625	-0.505258414	0.129844834	-3.891247723	9.97E-05	0.005747975
ogt.2	541.8807159	-0.27694403	0.071408897	-3.878284633	0.000105196	0.006040276
plekhb2	47.25222755	0.691770383	0.178694435	3.87124749	0.00010828	0.006171143
dhrs13a.2	101.5460531	0.692188435	0.178789907	3.871518522	0.000108159	0.006171143
grip1	13.24145931	-1.194064834	0.308563631	-3.869752344	0.000108946	0.006186113
ppp4r3b	713.3880733	-0.312692869	0.080915289	-3.864447291	0.000111341	0.00629878
oxct1a	234.9903449	-0.313491035	0.081144201	-3.863381855	0.000111828	0.006301468
ccdc69	173.1395778	-0.3670962	0.095039911	-3.862547788	0.000112211	0.006301468
anks3	96.69793265	-0.516091443	0.133711518	-3.859738105	0.000113509	0.006331774
map7d3	314.4776376	-0.290950041	0.075383617	-3.85959246	0.000113576	0.006331774
llph	1135.394391	-0.159860447	0.041462357	-3.855556137	0.000115467	0.006413848
fam83fa	16.86313875	1.030049526	0.267442721	3.851477138	0.000117407	0.006498102
abhd17c	438.239801	-0.283847657	0.073732693	-3.849685213	0.00011827	0.0064989
igsf3l	201.1172187	0.763813694	0.198384222	3.85017359	0.000118034	0.0064989
slx4ip	83.70148645	-0.444991899	0.115634528	-3.84826149	0.000118959	0.006513432
DIRS1_DR:DIRS:LTR	713.1663751	-0.238398956	0.061989085	-3.845821515	0.000120149	0.006555187
naa38	174.4819691	-0.364571614	0.094969215	-3.838839912	0.000123617	0.006720469
psmb10	121.9516266	-0.525363975	0.136947287	-3.836249607	0.000124927	0.006767712
daxx	467.6962075	0.270616096	0.070612043	3.83243542	0.000126881	0.006846677
traf4a	157.7066795	-0.680341469	0.177557595	-3.831666392	0.000127278	0.006846677
msi2a	16.51949608	-1.04820604	0.273631644	-3.830719374	0.000127769	0.006849052
ank2b	111.5108631	-0.633527983	0.165683082	-3.82373369	0.000131446	0.006997212
trnau1apa	383.2957695	-0.25960988	0.067882444	-3.824403869	0.000131089	0.006997212
sos1	227.7190615	-0.402968262	0.105557188	-3.817535024	0.000134792	0.007150488
cntfr	85.25811138	-0.972018896	0.254953968	-3.812527041	0.000137553	0.007246831
tead1b	273.5974963	-0.595955047	0.156289634	-3.813145066	0.00013721	0.007246831
mhc1zba	54.20830071	0.607359326	0.159355364	3.811351632	0.000138209	0.007256446
rnf152	38.18575748	1.194487227	0.314240421	3.801188987	0.000144003	0.007534868
man1a2	107.7839062	-0.531789028	0.13995137	-3.799812941	0.000144805	0.007551057
adgrl2a	617.6196521	-0.342276412	0.090113623	-3.798276003	0.000145706	0.007572268
ppid	611.933604	-0.22746789	0.059989844	-3.791773345	0.000149575	0.007747096
mpp7a	20.8600132	-0.899700406	0.237427962	-3.789361625	0.000151035	0.007796351
ERV2_DR-LTR:ERV1:LTR	1067.952872	-0.493488859	0.130300089	-3.787325583	0.000152278	0.007834116
lpp	35.43289909	-1.215364095	0.321299935	-3.782646562	0.00015517	0.007908084
mrc1b	11.98234149	-1.657057621	0.437985996	-3.783357543	0.000154727	0.007908084
tln1	223.1912942	-0.421200997	0.111355266	-3.782497342	0.000155263	0.007908084
map2k6	913.0566303	-0.316582199	0.083976705	-3.769881161	0.000163325	0.008264401
zgc:171446	59.40499055	-0.678849034	0.180072558	-3.769863883	0.000163337	0.008264401
eef2a.1	1663.710141	-0.199408932	0.052956182	-3.765545853	0.000166186	0.008380894
ENSDARG00000095893	22.52080732	1.18723883	0.315409529	3.764118456	0.000167138	0.00840127
taldo1	323.8066741	0.345186968	0.091761283	3.761793197	0.0001687	0.008452066
ltb4r2a	26.98863096	-1.155684298	0.307303622	-3.760724626	0.000169422	0.008460608
foxg1b	11.08162724	-1.463681109	0.389310945	-3.759671104	0.000170137	0.008468729
ist1	402.7327868	0.252983659	0.0673348	3.757101199	0.000171893	0.008528452
ralba	49.01105297	0.657698946	0.175148808	3.755086629	0.000173282	0.00856961
picalma	183.4820652	-0.448817226	0.11973031	-3.748568139	0.000177847	0.008767115
ahcy	857.0784503	0.295283401	0.078866909	3.744072177	0.000181062	0.008896973
tp53i11b	36.82075918	-1.071958933	0.286622366	-3.739969594	0.000184043	0.009014555
rps12	7754.724651	-0.327456206	0.087710711	-3.733366223	0.000188938	0.009195561
si:dkey-190g6.2	58.63717341	0.601840174	0.16119279	3.733666827	0.000188712	0.009195561
ERV3_DR_LTR:ERV1:LTR	235.2053898	-0.465946731	0.124893937	-3.730739388	0.000190919	0.009262575
rpl21	4551.853134	-0.243100123	0.065197552	-3.728669497	0.000192493	0.009309516
eri2	176.6394666	-0.396535902	0.106411505	-3.726438259	0.000194205	0.009362739
rraga	134.5743593	-0.490763906	0.13199871	-3.717944725	0.00020085	0.009652773
ammecr1	258.2942115	0.662391202	0.178655232	3.707650725	0.000209191	0.010022206
aars1	1105.252451	-0.263637725	0.071180994	-3.703765691	0.000212422	0.010145324
fosl1a	27.87140938	0.911718913	0.246293804	3.701753351	0.000214115	0.010194387
fam222bb	533.8333163	0.215405356	0.058277834	3.696179853	0.000218868	0.010369355
ENSDARG00000092467	2340.908122	0.177047408	0.047904231	3.695861607	0.000219142	0.010369355
pabpc1b	526.1455235	0.41264961	0.111745434	3.692764834	0.000221829	0.010464192
si:dkey-14d8.21	15.75354976	-1.143624801	0.310002515	-3.689082329	0.000225064	0.010562237
fh	165.3031682	0.445059799	0.120674842	3.688090996	0.000225943	0.010562237
cdh26.1	53.41171575	-0.938291904	0.25446718	-3.687280627	0.000226663	0.010562237
ddx24	613.3806623	-0.300557935	0.081500814	-3.687790584	0.00022621	0.010562237
eif4g2b	2771.075286	-0.181409711	0.049212343	-3.686264486	0.00022757	0.010572343
plekhf1	67.01834072	0.647014178	0.175677005	3.682975916	0.000230527	0.010677367
rhoua	13.88226889	1.275688086	0.346592208	3.680660026	0.000232631	0.010742367
elac2	151.5291983	-0.453812796	0.123322301	-3.679892368	0.000233332	0.0107424
farp1	131.349218	-0.47107144	0.128046012	-3.678923164	0.000234221	0.010751016
six3a	58.7820095	-1.194434645	0.324998585	-3.675199524	0.000237664	0.010844109
eml6	38.92077523	-0.846090321	0.230215728	-3.675206425	0.000237657	0.010844109
zgc:63587	198.3898352	-0.510103269	0.138878872	-3.673008453	0.000239712	0.010905097
ENSDARG00000100422	198.4456034	0.631183053	0.172056305	3.668468032	0.000244008	0.011067721
dhrs11a	20.98281208	-0.972650523	0.265271019	-3.666629423	0.000245769	0.011081993
dpy19l1l	38.2386025	0.931512509	0.254013868	3.667171856	0.000245248	0.011081993
rtn4rl2b	17.53550697	-1.125867805	0.307317125	-3.663537477	0.000248756	0.011183798
pinx1	540.6242989	-0.254092412	0.069454741	-3.658388275	0.000253806	0.0113775
aoc2	329.4708816	0.472403914	0.129264767	3.654545045	0.000257638	0.011515612
atf7ip	1290.388958	-0.307052733	0.084082853	-3.651787762	0.000260421	0.01160615
arid5b	21.58438355	-0.930590697	0.254908407	-3.650686566	0.00026154	0.011622242
bbs10	22.5342888	-0.853330563	0.234313477	-3.641833045	0.000270704	0.011994674
syt1a	26.39903386	-1.154315542	0.317188897	-3.639205385	0.000273481	0.012082799
ppp1r21	234.7067859	-0.324858217	0.089315478	-3.637199573	0.000275618	0.012142257
ttc6	15.99133747	-1.083066575	0.297878826	-3.635930056	0.000276979	0.012167256
iqgap3	145.2416414	-0.361513757	0.099680933	-3.626709192	0.000287056	0.012573885
cep192	208.619053	-0.291901672	0.080503607	-3.625945259	0.000287906	0.012575191
arhgap5	774.1744015	-0.418883707	0.115581632	-3.624137326	0.000289928	0.012627497
ccn2a	168.137326	-0.562361659	0.155294922	-3.621249497	0.000293184	0.012733138
gmfb	845.5968858	-0.351273938	0.097055185	-3.619321702	0.000295376	0.012738528
macf1a	440.9362156	-0.306280789	0.084607726	-3.620009696	0.000294592	0.012738528
metrn	1733.499662	0.131565174	0.036354512	3.618950321	0.0002958	0.012738528
relb	61.65548321	0.479401263	0.133006684	3.604339632	0.000312948	0.013439215
si:dkey-22h13.5	33.12016452	-0.848839788	0.235585866	-3.603101506	0.000314443	0.013453974
uhrf1	1573.387524	0.289463928	0.080348549	3.602603074	0.000315046	0.013453974
lfng	1842.615031	0.18176349	0.050483429	3.600458463	0.000317657	0.013527758
ddx11	86.59415292	-0.465226602	0.129564377	-3.590698397	0.000329793	0.0140057
zgc:114181	161.4183004	-0.774385044	0.216023428	-3.58472713	0.000337431	0.014290474
fcho2	194.2878447	-0.292803308	0.081730256	-3.582557088	0.000340247	0.014370056
ddx5	6628.214479	-0.196096523	0.054806133	-3.578003273	0.000346229	0.014562632
vps26bl	13.89923941	1.076335494	0.300850457	3.577642873	0.000346707	0.014562632
tafazzin	147.9931918	-0.374456999	0.104741832	-3.575047238	0.000350165	0.01466769
tktb	2027.435259	0.413350153	0.115801531	3.569470544	0.000357703	0.014942647
celf1	1835.063225	-0.265377194	0.074482712	-3.562936762	0.000366729	0.015278052
dhfr	366.6760242	-0.335124035	0.094360173	-3.551541103	0.000382982	0.015783601
tmem33	418.9964883	-0.353273307	0.099452067	-3.552196723	0.000382029	0.015783601
pptc7b	40.33309261	1.097761573	0.30904493	3.552109957	0.000382155	0.015783601
g3bp2b	1518.437298	-0.156907464	0.044162975	-3.552918817	0.000380982	0.015783601
clasp1a	336.0227099	-0.351779229	0.099155225	-3.547762899	0.000388518	0.015968811
rad23ab	84.69366134	0.534899525	0.150817708	3.546662608	0.000390144	0.01599277
sox13	531.6859683	0.273769089	0.077226872	3.544997756	0.000392616	0.016025542
smc1al	1519.173582	0.342521116	0.096631441	3.544613565	0.000393189	0.016025542
nansb	90.24683677	-0.737915059	0.20821429	-3.544017368	0.000394079	0.016025542
dctpp1	303.7296045	-0.315058175	0.088987887	-3.540461352	0.000399428	0.016200086
tbc1d17	198.8885476	0.322946689	0.091398749	3.533381949	0.000410279	0.016487448
asap1b	61.19575566	-0.542053141	0.153392932	-3.53375566	0.0004097	0.016487448
ces3	41.85725876	0.954501675	0.270164645	3.533036964	0.000410815	0.016487448
LOC100333163	33.23898697	-2.170091316	0.614108635	-3.533725453	0.000409746	0.016487448
dtl	186.0932193	-0.312929438	0.088633296	-3.530608153	0.000414605	0.016596127
efhd1	539.8708712	0.509059552	0.144333462	3.526968359	0.000420347	0.016738545
kiaa1109	112.089658	-0.564276028	0.159959334	-3.527621758	0.000419311	0.016738545
spsb4a	581.3296471	-0.292235862	0.082896663	-3.525303075	0.000422999	0.016742856
igf1rb	101.6933538	-0.52434195	0.148767575	-3.524571454	0.000424168	0.016742856
notch3	1889.40792	0.13842396	0.03927576	3.524411965	0.000424424	0.016742856
si:ch211-153b23.4	26.7784274	0.859782787	0.243967974	3.524162504	0.000424824	0.016742856
snx27b	52.46282688	0.602663182	0.171189956	3.520435401	0.000430839	0.016893073
Gypsy45-LTR_DR:Gypsy:LTR	53.10852118	-0.583237639	0.165663854	-3.520608905	0.000430557	0.016893073
zc3h3	51.95025775	-0.651862987	0.185268123	-3.518484317	0.000434019	0.016974369
zgc:193505	834.0652707	0.422725107	0.120208064	3.516611893	0.000437092	0.017051052
fbxl7	10.96892076	-1.557488524	0.443485146	-3.511929407	0.000444866	0.017310261
sqstm1	192.5190396	0.351288168	0.10014114	3.507930576	0.000451607	0.017528064
Gypsy138-I_DR:Gypsy:LTR	87.45798434	-0.598915402	0.170879066	-3.504907987	0.000456765	0.0176835
nfkbib	446.9309614	0.286494131	0.08177815	3.503309005	0.000459516	0.017685927
si:ch211-248g20.5	95.74956121	-0.651188929	0.185847194	-3.503894319	0.000458507	0.017685927
zgc:171566	70.58302986	0.591339704	0.168816179	3.502861557	0.000460289	0.017685927
zgc:173709	172.7959519	-0.420150365	0.119969781	-3.502134975	0.000461546	0.017689894
snx12	1136.50568	0.156695493	0.044778519	3.499345113	0.000466402	0.017787106
caskin1	62.69231159	-0.650970397	0.186001436	-3.499813828	0.000465583	0.017787106
zfyve1	45.14272117	0.589703704	0.168773154	3.494061044	0.000475732	0.018053096
cobl	38.60998803	-0.677314375	0.193815565	-3.494633543	0.000474713	0.018053096
cdc14ab	526.5067454	-0.216337127	0.061953149	-3.49194723	0.000479513	0.018106929
si:dkey-239h2.3	384.8990078	-0.293203199	0.083956092	-3.492339757	0.000478809	0.018106929
slc25a28	315.9284633	-0.324418155	0.092989761	-3.488751355	0.000485282	0.018133123
hpf1	502.4821017	0.188639345	0.054039796	3.490748639	0.000481669	0.018133123
snu13a	596.8230433	-0.207567382	0.05951219	-3.487812844	0.000486989	0.018133123
zgc:85936	620.9689135	-0.205925716	0.059026869	-3.488677628	0.000485416	0.018133123
traf2b	15.44979002	0.912152505	0.26144171	3.488932599	0.000484953	0.018133123
tenm4	171.2738831	-1.226858832	0.351773333	-3.487640239	0.000487303	0.018133123
casp20	208.0423549	0.300742709	0.086296856	3.484978741	0.000492176	0.018270103
ash2l	460.9386545	0.318461367	0.091402437	3.484167149	0.000493671	0.018281332
lsp1b	383.1051821	-0.383398948	0.110183128	-3.479652069	0.000502065	0.018547383
nrg2b	16.09935026	-1.062323124	0.305539646	-3.476874892	0.000507294	0.018695508
pak2b	1143.46241	-0.167374143	0.048184607	-3.473601907	0.000513522	0.018879642
peli2	356.2647139	0.362108197	0.104312785	3.471369283	0.000517811	0.018882008
sult3st4	13.46715612	1.64334434	0.473249525	3.472469076	0.000515694	0.018882008
cep112	17.02518171	-1.021093066	0.294231886	-3.470368489	0.000519745	0.018882008
LOC100331219	72.0312591	-0.717663193	0.206766924	-3.470880059	0.000518756	0.018882008
ap1g1	196.7109934	0.41089701	0.118345879	3.472000993	0.000516594	0.018882008
coa6	56.47095662	-0.513919244	0.148120786	-3.469595702	0.000521242	0.018891646
fezf1	39.0999422	-1.169352416	0.337221603	-3.467608256	0.000525112	0.01894981
ENSDARG00000117485	39.15944753	-0.767041543	0.221208661	-3.467502307	0.000525319	0.01894981
si:dkey-286j15.1	919.8003253	0.251071763	0.07254029	3.461135341	0.000537902	0.01935539
kdm6al	172.6157554	-0.498391388	0.144021161	-3.460542783	0.000539088	0.01935539
baiap2a	28.97748853	-0.826559941	0.238920129	-3.459565939	0.000541047	0.019380346
rfx4	235.8447632	0.663999199	0.192181859	3.455056589	0.000550177	0.019661466
eif1ad	384.7792905	-0.285363794	0.082619816	-3.45393885	0.000552463	0.01969722
ninl	273.867384	0.360682372	0.104553456	3.449741279	0.000561124	0.019959612
mettl26	65.2253736	0.531204242	0.154266563	3.443417881	0.000574411	0.020337864
isg15	15.71695133	1.525431288	0.442978751	3.443576663	0.000574074	0.020337864
BEL34-LTR_DR:Pao:LTR	18.01217212	-0.835989965	0.242826363	-3.442747952	0.000575836	0.02034133
si:ch211-51e12.7	2626.80883	-0.341505659	0.099216981	-3.442008162	0.000577413	0.020350152
lama5	434.8973002	-0.6363224	0.185001424	-3.439554059	0.000582673	0.020394899
pxna	135.5419903	-0.373862635	0.10867935	-3.440052184	0.000581602	0.020394899
zgc:85789	44.91267459	0.643808664	0.1871699	3.439701929	0.000582355	0.020394899
idh2	1450.893303	-0.317010174	0.092209421	-3.437936931	0.000586164	0.02047035
echs1	245.7260696	-0.273092145	0.079495207	-3.435328419	0.000591836	0.020621453
ENSDARG00000021566	179.277981	0.586354654	0.170782496	3.433341635	0.00059619	0.020704638
notch1b	128.401149	0.603969468	0.175930109	3.43300798	0.000596925	0.020704638
caprin2	14.780651	1.040043441	0.303056187	3.431850215	0.000599479	0.020746288
ENSDARG00000098087	26.14212994	-0.752706776	0.219564275	-3.428184185	0.000607633	0.020950962
si:dkey-102c8.3	60.31409952	-1.272957344	0.371345005	-3.427964096	0.000608126	0.020950962
acsl3b	489.8264365	-0.29596955	0.0864036	-3.425430756	0.000613825	0.021099903
cdh17	52.60523362	-1.188523277	0.34733567	-3.421829025	0.000622014	0.021333554
ubr4	639.8416342	0.284343556	0.083185237	3.418197334	0.000630374	0.021572012
tdh	770.3115673	-0.306352872	0.089760332	-3.413009568	0.000642497	0.02184062
cyp2aa8	347.092419	0.459477474	0.134601469	3.413614119	0.000641073	0.02184062
ERV1-N2-LTR_DR:LTR:LTR	4150.538856	-0.433843645	0.127108329	-3.413180307	0.000642094	0.02184062
acss3	60.67520937	-0.546529962	0.160303596	-3.409343121	0.000651195	0.022038573
gnsb	59.96039532	1.110097509	0.325557851	3.40983179	0.00065003	0.022038573
cwc22	462.2763756	-0.244186796	0.071679495	-3.406647805	0.000657659	0.022119857
ddx23	883.7519545	0.207750225	0.060985747	3.406537373	0.000657925	0.022119857
casp8	51.17519798	0.856103817	0.251247447	3.407412998	0.000655818	0.022119857
si:dkey-188h10.3	126.2107266	-0.464403974	0.136374079	-3.40536836	0.000660749	0.022166164
col1a1b	187.679401	-1.815296312	0.533194944	-3.404563999	0.000662698	0.02218301
plxnb1b	711.3658295	-0.302631308	0.089013178	-3.399848388	0.000674232	0.022519945
si:ch211-185a18.2	34.27667325	-0.784005968	0.230697772	-3.398411522	0.000677784	0.022589356
evpla	1379.764906	0.242757921	0.07152504	3.394027038	0.000688729	0.022904345
rbms1a	838.9318828	-0.253102084	0.074627339	-3.391546407	0.000694994	0.023062666
tspan9b	132.0565465	0.365314473	0.107818055	3.388249521	0.000703402	0.023241083
DIRS-8_DR:Ngaro:LTR	497.9472978	-0.370631801	0.109374306	-3.388655104	0.000702363	0.023241083
noc2l	824.011499	-0.207429403	0.061338468	-3.381717995	0.000720341	0.023698585
matn4	79.83354467	-1.053101582	0.311367402	-3.382183159	0.000719122	0.023698585
bmp1a	169.8040565	-0.459480079	0.136000456	-3.378518658	0.000728775	0.023924727
si:dkey-117m1.4	115.0554524	0.534059224	0.158308541	3.373533865	0.000742099	0.024310091
pde7a	504.4712415	-0.261776752	0.077669721	-3.370383551	0.000750636	0.024537322
faua	3551.779405	-0.262292924	0.077873664	-3.368185209	0.000756647	0.024681197
palmda	53.68893023	-0.960557163	0.285307829	-3.366739593	0.000760625	0.024758255
trpm7	363.1812524	-0.299726839	0.089087573	-3.364406842	0.000767084	0.024915595
nmd3	495.4854013	-0.194437563	0.057820931	-3.362753957	0.000771691	0.025012254
git1	319.2199962	-0.262388896	0.078043508	-3.362084839	0.000773564	0.025020047
mapre1b	2676.042434	-0.146060527	0.043460256	-3.36078389	0.000777216	0.025032564
phb2b	223.0591778	-0.330462764	0.09831923	-3.36112035	0.00077627	0.025032564
atp6v0e1	3510.566396	-0.279750855	0.083370875	-3.355498613	0.000792221	0.025462333
rpp14	159.3212414	-0.346640809	0.103528184	-3.3482748	0.000813163	0.025918103
cyfip1	586.3923357	-0.256661389	0.076638851	-3.348972317	0.000811119	0.025918103
myh14	488.4319221	-0.206239536	0.061586758	-3.348764305	0.000811728	0.025918103
LOC110440168	51.96209901	-0.663252156	0.198054665	-3.348833793	0.000811525	0.025918103
hoxc10a	79.36970702	-0.542940356	0.162241707	-3.346490651	0.000818414	0.026031351
si:dkey-29p10.4	39.78378907	0.645310281	0.193346451	3.337585338	0.000845098	0.026764185
aplp2	715.3362478	-0.393330486	0.117852388	-3.337484216	0.000845405	0.026764185
irg1l	15.74805186	1.783763875	0.534531293	3.337061645	0.000846692	0.026764185
mib1	784.7418204	0.180964498	0.054268487	3.334614733	0.000854177	0.026945228
srsf1b	993.3149715	-0.239804564	0.071966565	-3.332166338	0.000861727	0.027127601
sin3b	659.8064532	0.257850093	0.077416969	3.330666345	0.000866384	0.0272183
itpk1a	79.08056478	-0.405055049	0.121647922	-3.329732572	0.000869294	0.027250027
tp63	377.6304454	-0.350706608	0.105358829	-3.328687412	0.000872563	0.027250027
nudc	790.0055448	0.215880071	0.064855429	3.328635294	0.000872726	0.027250027
chmp6b	769.6072721	0.17479206	0.052571317	3.324856011	0.000884642	0.027565951
nkd3	17.31476355	1.249610612	0.375960584	3.323780911	0.000888059	0.027616303
ENSDARG00000112527	19.64738404	-1.119334455	0.337088693	-3.320593296	0.000898263	0.027877074
pcbp4	63.36930824	-1.020737805	0.307453926	-3.319969983	0.000900271	0.027882947
eif2b5	133.7554016	0.371119791	0.111853777	3.317901306	0.000906965	0.028033638
osbpl3b	16.50732374	-1.033676088	0.311610979	-3.317200482	0.000909243	0.028047508
rfng	172.0141698	0.317077166	0.095759669	3.311176518	0.000929046	0.028429545
cdkn2aipnl	738.4920466	-0.284891444	0.086027018	-3.311650796	0.000927472	0.028429545
ENSDARG00000091757	17.23219857	-1.443091647	0.435785478	-3.311472549	0.000928063	0.028429545
eed	456.9536108	-0.223102088	0.067369455	-3.311620798	0.000927572	0.028429545
zgc:55461	388.7845822	0.272036292	0.082171199	3.310603916	0.000930949	0.028431028
ahr2	39.73808719	-0.709378389	0.214704786	-3.303971005	0.000953257	0.029052858
hpcal4	31.82961814	-0.672589729	0.203603482	-3.3034294	0.0009551	0.029052858
zranb3	40.00745262	-0.628105926	0.190275341	-3.301036927	0.000963282	0.029243717
eipr1	30.88333395	-0.838330094	0.254050423	-3.299857102	0.000967341	0.029308894
rpl39	6211.378991	-0.32882783	0.099680159	-3.298829296	0.000970889	0.029349396
phyh	86.98972665	-0.423314279	0.128340753	-3.298362131	0.000972506	0.029349396
prr14	152.8882283	0.357460875	0.108426542	3.296802325	0.000977923	0.029454888
glud1b	333.167123	-0.328928949	0.099917352	-3.292010256	0.00099474	0.02990266
crabp2a	628.5446945	-0.376626627	0.114448486	-3.29079606	0.000999043	0.029973249
ENSDARG00000103750	68.58892456	-0.487455892	0.148171433	-3.2898102	0.00100255	0.03001971
LOC557301	16.37772561	-1.088692625	0.331122312	-3.287886635	0.001009425	0.03016665
sap30l	662.6615423	-0.258166586	0.078567911	-3.28590367	0.001016558	0.030261837
zmiz2	192.3513528	0.758335399	0.23077909	3.285979676	0.001016283	0.030261837
si:ch211-195b21.5	621.7565774	0.210076868	0.063955569	3.284731445	0.001020796	0.030329121
galnt1	121.5380328	-0.650212408	0.198203662	-3.280526706	0.001036135	0.030725297
ppme1	108.3317451	0.341396059	0.10410041	3.279488127	0.001039956	0.03077908
sema4e	64.64569459	-0.522436923	0.159355014	-3.27844671	0.001043801	0.03083335
relch	65.76861242	-0.431158957	0.131563272	-3.277198486	0.001048426	0.030910433
acadm	112.8916476	0.408112669	0.124568836	3.276201984	0.001052133	0.030960171
dyrk1b	327.4730165	-0.362163688	0.110581	-3.275098686	0.001056251	0.031021799
ppp1r9bb	11.81306706	1.196323143	0.365408038	3.273937675	0.0010606	0.031089979
fbxo34	396.7854625	0.393666673	0.120322296	3.271768281	0.001068771	0.03126972
dph6	79.12576212	-0.475550028	0.145540382	-3.267478207	0.001085102	0.031687051
gas5	892.2029054	-0.24213755	0.074247205	-3.261234544	0.001109282	0.032331576
mtmr8	97.05483878	-0.482460993	0.148054744	-3.258666216	0.001119373	0.032361281
arhgef1a	199.9861632	-0.371374014	0.114038905	-3.256555414	0.001127729	0.032361281
mthfd1l	542.9490191	0.340218744	0.104467419	3.256697122	0.001127166	0.032361281
si:ch211-153b23.5	144.3721538	0.790399578	0.242451303	3.260034365	0.001113987	0.032361281
adgrl3.1	17.61222814	-1.075757643	0.330376117	-3.256160444	0.001129299	0.032361281
map3k21	132.3685097	0.627660011	0.19271799	3.256883346	0.001126427	0.032361281
si:ch211-158d24.4	16.47753523	0.906947502	0.278480231	3.256775168	0.001126857	0.032361281
ENSDARG00000097611	31.01095388	1.235129521	0.37903871	3.258584118	0.001119697	0.032361281
rpl26	3125.973636	-0.272702904	0.083695827	-3.258261653	0.00112097	0.032361281
prep	57.38569412	0.817812074	0.251276756	3.254626835	0.001135414	0.03247582
ddr2a	14.81085322	-1.129621522	0.347150366	-3.253983379	0.001137989	0.032488855
ndc1	483.3072198	-0.215304199	0.066203833	-3.252140974	0.001145392	0.032535307
golph3l	171.0038578	0.418976931	0.128836919	3.251994346	0.001145983	0.032535307
fkbp11	257.1883069	0.274521858	0.084405792	3.252405452	0.001144327	0.032535307
pla2g12b	2243.217194	0.446481061	0.137323303	3.251313138	0.001148733	0.032544828
tmbim1a	13.51632905	1.078053782	0.33166555	3.250424353	0.001152329	0.032544828
isg20l2	54.46132488	-0.551523705	0.169682053	-3.250336118	0.001152687	0.032544828
trim71	2850.292454	0.157358828	0.048427072	3.249397961	0.001156496	0.032592342
phospho1	175.3290765	0.760045596	0.234076899	3.246991052	0.001166321	0.032808919
si:ch211-125o16.4	582.5356758	0.463038087	0.142631076	3.246403944	0.001168729	0.032816449
myadma	341.2670462	-0.444978636	0.137179323	-3.243773378	0.001179576	0.033060462
card11	132.1037332	0.485601271	0.149762136	3.242483617	0.001184928	0.033149863
prpf3	540.0341684	0.308231918	0.095092389	3.241394208	0.001189466	0.03321621
chrac1	495.7135416	-0.300552348	0.092750888	-3.240425557	0.001193514	0.033268669
rapgef5b	45.00128256	-0.589855093	0.18218394	-3.237689853	0.001205017	0.033528349
fabp1b.1	1284.579383	0.832631341	0.257363645	3.235232933	0.001215435	0.033756954
troap	350.4042437	-0.248193992	0.07687103	-3.228706456	0.001243515	0.034474363
usp36	542.8233806	-0.19030927	0.058955103	-3.228037301	0.001246427	0.034492735
map2k5	70.68892066	-0.510095096	0.158076634	-3.226884855	0.001251458	0.034569557
ENSDARG00000112909	30.63848987	0.993936845	0.308481933	3.222026114	0.001272875	0.035097935
im:7150988	276.6780534	0.462399669	0.143575844	3.220595165	0.001279247	0.035210301
zfyve19	111.4691768	-0.364003356	0.11306693	-3.219361813	0.001284763	0.035298739
pfkfb4b	813.3444545	0.352296321	0.109594569	3.21454179	0.001306529	0.035704805
nudt4b	226.3384863	0.480051007	0.149320067	3.21491288	0.001304841	0.035704805
mybl2a	142.4407818	0.416700099	0.129597984	3.215328552	0.001302953	0.035704805
qser1	170.0371802	-0.373873467	0.116463782	-3.210212314	0.00132637	0.036182514
large2	733.5001287	-0.273009324	0.085057885	-3.209688602	0.001328788	0.036182715
acot14	357.422538	-0.352168599	0.109737551	-3.209189525	0.001331097	0.036182715
spryd7a	139.3571539	0.37203131	0.115991513	3.207401125	0.001339401	0.036343993
mfap3l	354.3244065	0.200239082	0.062471024	3.205311316	0.001349165	0.036544247
DIRS-N1_DR:Ngaro:LTR	186.6636167	-0.290265923	0.090574663	-3.204714359	0.001351966	0.036555533
LOC101883708	36.09855873	0.810875608	0.253127121	3.203432349	0.001357999	0.03665403
kmt5aa	1000.114411	-0.271952222	0.084921732	-3.20238667	0.001362939	0.036722707
eif1b	1399.145137	-0.251467299	0.07853996	-3.20177522	0.001365835	0.036736178
myh7	45.13610274	-1.220721593	0.381333584	-3.201190881	0.001368608	0.036746295
atp5f1d	415.292824	-0.220905346	0.069035195	-3.199894581	0.001374779	0.036783126
trappc8	61.52726011	-0.531055774	0.165935775	-3.20036939	0.001372516	0.036783126
ENSDARG00000117375	51.63634202	0.616450941	0.192733641	3.198460524	0.001381634	0.036902157
enox2	16.22384424	-1.142899473	0.357482076	-3.197081894	0.001388255	0.037014502
si:ch211-39k3.2	44.60471707	-0.572882128	0.179279749	-3.195464801	0.001396058	0.037157929
nfyal	76.42135726	0.459772558	0.144083094	3.191023624	0.001417697	0.037648971
Gypsy127-LTR_DR:Gypsy:LTR	74.87400958	-0.515025558	0.161415966	-3.190672963	0.001419419	0.037648971
tp53inp2	329.949658	-0.392525298	0.123149683	-3.187383743	0.001435662	0.038014038
kdm7aa	108.2995194	0.640607359	0.201078279	3.185860566	0.001443241	0.03808402
Gypsy-21-LTR_DR:Gypsy:LTR	524.4762452	-0.350921715	0.110149958	-3.185854263	0.001443273	0.03808402
prmt5	591.0135254	-0.250709384	0.078720661	-3.184797754	0.001448552	0.038157649
abca4a	25.58921592	-0.643199527	0.202009699	-3.1840032	0.001452534	0.038196912
camk2g1	390.2862042	-0.375006707	0.117810461	-3.183135878	0.001456892	0.038227489
DNA-3-5_DR:DNA:DNA	267.44415	-0.248100743	0.077950954	-3.182780047	0.001458684	0.038227489
impdh1b	1359.424166	-0.186919031	0.058752793	-3.181449298	0.001465402	0.038272698
zpax4	143.9251794	-0.53442858	0.16796619	-3.181762829	0.001463816	0.038272698
si:ch211-133n4.4	292.1313389	0.291405053	0.091622611	3.180492773	0.001470248	0.038320467
rab3ip	69.28399579	-0.581833265	0.182960539	-3.180102477	0.00147223	0.038320467
becn1	34.5570349	-0.859284623	0.270394204	-3.17789586	0.00148348	0.038547857
timm50	253.8725373	-0.33000353	0.103933623	-3.175137358	0.001497656	0.038784734
ENSDARG00000113384	17.71447947	-1.463187211	0.460775188	-3.175490454	0.001495834	0.038784734
fbxw4	111.7727992	-0.368583123	0.116227299	-3.171226782	0.001517966	0.039244409
pros1	144.978494	-0.593105768	0.187193316	-3.16841317	0.001532735	0.039559536
gapdh	701.6799049	0.401930462	0.126975757	3.165411037	0.00154864	0.039882023
acsl5	250.6663675	0.529877423	0.16741389	3.165074433	0.001550433	0.039882023
rab42a	12.34097071	-1.018829627	0.322038185	-3.163691992	0.001557816	0.04000481
cldnf	185.7007585	0.390111588	0.123390293	3.161606794	0.001569013	0.040160257
zgc:114188	3923.289561	-0.240968004	0.076217369	-3.161589123	0.001569108	0.040160257
brd7	679.1053049	0.231358029	0.073245254	3.158676068	0.001584875	0.040496209
hnrnpa3	30.18827058	-0.767594416	0.24325529	-3.155509659	0.00160218	0.040870242
rabgap1	90.0754416	-0.412015948	0.130644971	-3.153706918	0.001612109	0.04105522
atp1a1a.4	56.70334371	-1.252136704	0.397180329	-3.152564753	0.001618429	0.041147825
col12a1b	29.85683668	-0.88443376	0.280636353	-3.151529555	0.001624177	0.041225598
alcamb	6242.053025	0.14176435	0.044990608	3.150976552	0.001627256	0.041235462
si:dkey-102m7.3	346.1380676	-0.366923522	0.116467983	-3.150423947	0.001630337	0.041245373
plekhh2	22.18130304	0.801584212	0.254486106	3.149815226	0.001633738	0.041263312
nop10	990.956857	-0.262744009	0.083443245	-3.14877508	0.001639563	0.041342345
sema6d	91.77883992	-0.38080133	0.120989536	-3.14739061	0.001647347	0.041402429
dsg2.1	480.2959185	0.248832506	0.079059642	3.147402388	0.001647281	0.041402429
gmds	374.5022825	-0.31400075	0.099859776	-3.144416731	0.001664183	0.041733754
ptpn13	324.2596498	-0.239489622	0.076171077	-3.144101817	0.001665975	0.041733754
LOC101885363	63.61348333	0.641595969	0.204336082	3.139905406	0.001690024	0.042267141
ftr83	381.1535771	0.325025301	0.103595444	3.137447818	0.001704256	0.042553664
dimt1l	382.2316925	-0.203268717	0.064843181	-3.134773971	0.001719866	0.042803996
mllt1b	272.4835034	0.285964742	0.091210712	3.135210057	0.001717311	0.042803996
ctcf	2775.136601	-0.246853516	0.078769267	-3.13388107	0.001725108	0.04286487
mgst2	92.14803852	-0.646303824	0.206306632	-3.132734111	0.001731863	0.042897239
nol7	857.5422553	-0.18720986	0.059759721	-3.132709716	0.001732006	0.042897239
cip2a	208.0981171	-0.267957317	0.085590457	-3.130691525	0.001743952	0.043054
txlna	531.6997623	0.214845839	0.068619709	3.130964023	0.001742335	0.043054
timeless	641.6076156	0.225286771	0.072032316	3.127579147	0.001762524	0.043442522
col5a1	237.7446819	-0.490329588	0.156887981	-3.12534832	0.001775946	0.043703103
dda1	476.8173989	-0.254897673	0.081576062	-3.124662655	0.001780091	0.04373489
dhx9	559.00394	0.353979686	0.113365127	3.122474213	0.001793378	0.043990849
zgc:77158	92.40562877	-0.448257117	0.14365967	-3.120271114	0.001806847	0.044192753
ca6	33.87259576	-1.130199183	0.362276344	-3.119715656	0.001810257	0.044192753
daglb	88.78713508	0.363766635	0.116601487	3.119742676	0.001810091	0.044192753
si:ch211-156b7.4	219.4314351	-0.317859743	0.101952054	-3.117737525	0.00182245	0.04441969
rab12	107.6556409	0.377358797	0.1211384	3.115104667	0.001838796	0.04469568
hk2	83.3534363	-0.394634301	0.126689391	-3.114975106	0.001839604	0.04469568
pfkfb1	172.4022385	-0.430609074	0.138271623	-3.114225935	0.001844282	0.044738431
eif4g3b	568.4634999	-0.219398838	0.070503229	-3.111897727	0.001858889	0.045021525
zgc:174702.1	73.19856337	-0.390224881	0.125526562	-3.108703637	0.001879101	0.045439271
rnft1	99.73901261	0.352739116	0.113547724	3.1065274	0.001892988	0.045631122
arnt2	324.945783	-0.281856108	0.090722073	-3.106808498	0.001891189	0.045631122
nav2b	494.4695323	0.188504044	0.060744213	3.103242852	0.001914125	0.045852266
srgap2	301.5701984	-0.319736351	0.103019797	-3.103639896	0.001911558	0.045852266
rps27.2	4030.114067	-0.292606483	0.094265346	-3.104072677	0.001908764	0.045852266
ENSDARG00000100740	32.57890434	0.708884967	0.228351954	3.10435253	0.00190696	0.045852266
aldh7a1	140.029794	-0.318750428	0.102788286	-3.101038451	0.001928432	0.04612293
btg2	2061.849044	0.180261014	0.058209161	3.096780811	0.001956345	0.046717633
hnrnpr	743.5124104	-0.242241771	0.078351069	-3.091748107	0.001989816	0.047443036
tm9sf3	663.7058214	0.178001372	0.057583557	3.091184058	0.0019936	0.047459447
kif26ab	792.594005	0.249268009	0.080653524	3.090602822	0.001997506	0.047478712
prrc2c	582.4958489	0.42312416	0.136927878	3.090124284	0.002000728	0.047481663
farp2	711.4568867	-0.212102812	0.068672293	-3.088622825	0.002010866	0.0476485
ppiab	1037.142674	-0.234181034	0.075852387	-3.087325827	0.002019661	0.047783057
sntb2	218.5903265	0.26441046	0.085671423	3.086332086	0.002026424	0.04779554
ENSDARG00000100865	49.8577714	-0.592198381	0.191864507	-3.086544721	0.002024975	0.04779554
zgc:173693	86.45587489	0.683358654	0.221627687	3.083363197	0.002046752	0.048053221
ndst2a	336.5652184	-0.389125605	0.126186648	-3.083730421	0.002044227	0.048053221
si:dkey-261h17.1	547.2222122	0.531466075	0.17236285	3.083414295	0.0020464	0.048053221
si:ch211-241j12.3	143.6860453	0.355423585	0.115338917	3.081558202	0.002059202	0.048271603
ENSDARG00000092172	60.98204412	-0.479106579	0.155514487	-3.080784228	0.002064562	0.048323359
fat1a	1461.661315	-0.254839903	0.08282004	-3.077031889	0.002090729	0.048638803
nsun5	296.4859463	-0.225938107	0.073421752	-3.077263902	0.002089103	0.048638803
mybbp1a	1075.177489	-0.213611925	0.069409628	-3.077554648	0.002087066	0.048638803
ENSDARG00000081580	83.45643267	-0.42126935	0.136880442	-3.077644566	0.002086436	0.048638803
tbx2b	101.1740495	-0.513472692	0.16691868	-3.076184717	0.002096679	0.048703314
gale	134.5450921	0.375154224	0.122016765	3.074612116	0.002107765	0.048792833
fam53b	712.7462226	-0.304612097	0.099058849	-3.075061947	0.002104588	0.048792833
pigg	18.32536656	-0.981647741	0.319394045	-3.073469136	0.002115856	0.048792833
smpd1	89.9474064	0.410719253	0.133614561	3.073910881	0.002112725	0.048792833
tmem260	49.03509294	-0.584295549	0.190114606	-3.073385901	0.002116446	0.048792833
ENSDARG00000096963	10.90282094	-1.136033175	0.369787925	-3.072120795	0.002125437	0.048926537
sumo2b	1504.019813	-0.236445263	0.077005072	-3.070515462	0.002136896	0.049116576
rab7a	469.2762766	-0.196931196	0.064171327	-3.068834694	0.002148955	0.049319796
uxs1	107.3128363	-0.357245091	0.116439782	-3.068067319	0.002154481	0.049372713
hnrpkl	797.6158688	-0.216462027	0.070601073	-3.065987769	0.002169522	0.049502807
ascl1a	44.25557448	-0.637104089	0.207782671	-3.066204154	0.002167952	0.049502807
kmt2ca	176.3404103	-0.536480447	0.17498055	-3.065943309	0.002169845	0.049502807
marveld1	45.56623528	0.707881794	0.230959016	3.064967142	0.002176939	0.04951729
ssbp3b	1185.748186	-0.193361815	0.063081981	-3.06524641	0.002174907	0.04951729
zmynd19	263.7546483	-0.276582857	0.090259558	-3.064305461	0.00218176	0.04955343
zgc:172121	51.05206308	-0.450112448	0.146940823	-3.063222587	0.002189671	0.049586188
il6st	136.2129355	0.380382239	0.124167942	3.063449642	0.00218801	0.049586188
ctr9	813.837424	0.180365626	0.058908928	3.061770641	0.00220032	0.049753839
col28a2a	493.5408391	-0.429342994	0.14029033	-3.060389084	0.002210496	0.049897885
ENSDARG00000101137	46.38167154	-0.624838503	0.20419405	-3.06002306	0.0022132	0.049897885
csde1	6856.252183	-0.175171912	0.05725814	-3.059336406	0.002218279	0.049938966
cxadr	159.0906355	0.410479707	0.134202401	3.058661425	0.002223283	0.049946432
dhx37	342.0543746	-0.2474991	0.080935628	-3.057974647	0.002228384	0.049946432
BHIKHARI-5-LTR_DR:LTR:LTR	651.7891311	-0.530760968	0.173554222	-3.058185277	0.002226819	0.049946432
clptm1l	131.8246949	0.323408631	0.1057853	3.057217123	0.002234024	0.049999738
Helitron-2_DR:Helitron:RC	9263.980923	0.126288428	0.041365143	3.053015646	0.002265541	0.050631214
dph5	156.8749856	-0.376659551	0.123417694	-3.051908836	0.002273912	0.050744305
foxi3a	33.797575	-0.677586493	0.222062273	-3.051335488	0.002278259	0.050767416
gcnt4a	66.52907651	0.422184742	0.138400248	3.050462335	0.002284893	0.05081506
tanc1b	40.92496047	-0.614563907	0.201484326	-3.050182208	0.002287026	0.05081506
si:cabz01083838.1	17.53144555	-0.791153955	0.259420273	-3.049699802	0.002290702	0.050823088
rps15	4861.549002	-0.207495465	0.068060797	-3.048678162	0.002298506	0.050922532
ENSDARG00000079979	50.65302108	0.595348383	0.195331354	3.047889503	0.002304547	0.050982688
fbxo33	10.88215128	1.223055869	0.401533671	3.045960921	0.00231938	0.051236904
l3mbtl1b	130.7845527	0.434116176	0.142579534	3.044729947	0.002328893	0.051373039
ppfibp1a	64.63237093	-0.590698669	0.194143217	-3.042592366	0.002345498	0.05166499
si:dkey-22o22.2	10.62832844	-1.337604951	0.439700475	-3.042082117	0.002349478	0.051678401
tbx2a	142.5648654	-0.70593683	0.232152239	-3.040835756	0.002359225	0.051818448
hic1l	140.6902927	0.591668679	0.194689018	3.039044954	0.002373294	0.051978537
sept9b	111.0052958	-0.484406002	0.159374875	-3.039412595	0.0023704	0.051978537
cyp20a1	199.4698279	0.330023305	0.108687885	3.036431396	0.002393966	0.052127881
neu1	65.58467962	0.454753287	0.14978525	3.036035163	0.002397114	0.052127881
rps14	7005.641443	-0.206161624	0.06789079	-3.036665546	0.002392107	0.052127881
cbfb	126.1360003	-0.556576603	0.183281378	-3.036732972	0.002391572	0.052127881
osbpl1a	74.35643626	0.450295924	0.148312223	3.036134962	0.002396321	0.052127881
si:ch211-212k18.5	2106.561789	0.131454987	0.043325749	3.03410762	0.002412484	0.052387797
fgf13a	16.53819842	-1.406550133	0.464293902	-3.029439173	0.002450082	0.053058543
nucb2b	42.93353389	0.61833155	0.20410935	3.029413149	0.002450293	0.053058543
casc3	923.8473513	0.199173562	0.065809951	3.026496115	0.00247406	0.053272211
tbl3	827.0927128	-0.146530208	0.048410916	-3.026800998	0.002471566	0.053272211
bud23	311.1405133	-0.219315819	0.072457731	-3.026810455	0.002471489	0.053272211
ENSDARG00000103106	18.17921702	-0.956917965	0.316139194	-3.026888101	0.002470854	0.053272211
ENSDARG00000078725	112.486191	-0.734983681	0.243052627	-3.023969288	0.002494818	0.053568696
fasn	232.6629366	-0.272414095	0.090073928	-3.024339009	0.00249177	0.053568696
foxa2	224.7488509	0.324897438	0.107474653	3.023014524	0.002502702	0.053662838
apobb.2	39.80789902	-0.894871697	0.296106544	-3.022127391	0.002510049	0.053745195
slc38a3a	20.04296171	-1.027816907	0.340469291	-3.018824114	0.002537578	0.054258869
map2k4a	14.11605628	1.03968753	0.344455156	3.018353807	0.00254152	0.054267468
epha2b	110.1244737	0.572375649	0.189738705	3.016652027	0.00255583	0.054382965
man1b1b	37.97814627	0.836971726	0.277441955	3.016745345	0.002555044	0.054382965
si:dkeyp-72e1.9	18.41333775	0.941440743	0.312102672	3.016445633	0.002557571	0.054382965
mprip	746.572541	-0.192682171	0.063887834	-3.015944651	0.0025618	0.05439745
znf1156	355.8297952	-0.287078852	0.09525774	-3.013706327	0.002580775	0.054724564
b4galt1l	175.4999831	0.371605737	0.123338966	3.012881898	0.002587796	0.054797654
ppp1cbl	257.9243368	-0.275226285	0.091380479	-3.011871761	0.002596423	0.054904489
rplp2l	5228.466204	-0.22758282	0.075657234	-3.008077444	0.002629061	0.055474832
zgc:172136	177.8395079	-0.311071657	0.103418353	-3.007896062	0.002630631	0.055474832
trir	654.6118581	-0.188343675	0.062662812	-3.005669053	0.002649972	0.055805944
col16a1	73.55384799	-0.60574383	0.201689637	-3.003346317	0.002670284	0.056002901
ugt2a5	32.34384914	0.679210549	0.226120824	3.003750551	0.002666739	0.056002901
fam53c	255.6297567	-0.240041645	0.079921485	-3.003468261	0.002669214	0.056002901
tmem26a	11.19963727	1.08706918	0.362162025	3.001610066	0.002685559	0.056246325
acer1	220.3283622	0.646296649	0.215394848	3.000520467	0.002695186	0.056370945
rangap1b	647.1746801	0.19695873	0.065664299	2.999479677	0.002704412	0.05640998
rpl22	2950.386004	-0.189288203	0.063106468	-2.999505584	0.002704182	0.05640998
lamp1b	286.3870935	-0.296322207	0.098851837	-2.99763986	0.00272079	0.056674496
Gypsy140-LTR_DR:Gypsy:LTR	113.7950924	-0.405609044	0.135376575	-2.996153836	0.002734085	0.056874154
aqr	576.125574	-0.191871072	0.064060241	-2.995166238	0.002742953	0.056876744
surf4l	87.90949799	0.460180988	0.153654822	2.994901048	0.002745339	0.056876744
ENSDARG00000093061	70.10183342	-0.472284157	0.157685021	-2.995111095	0.002743449	0.056876744
DNA-3-2_DR:DNA:DNA	509.0735789	-0.209110225	0.06986509	-2.993057396	0.002761978	0.057144244
gabarapl2	109.0676464	-0.41589055	0.139005096	-2.991908666	0.002772392	0.0572824
taf5	317.7840152	0.252948438	0.084590999	2.990252416	0.00278747	0.057516423
nf1a	305.6659471	-0.229112832	0.0766478	-2.989163833	0.002797421	0.057566792
tmsb1	1136.746119	-0.310033016	0.103713411	-2.989324274	0.002795952	0.057566792
si:dkeyp-55f12.3	131.1179077	-0.424286056	0.142136737	-2.985055554	0.002835268	0.058252244
ENSDARG00000089790	390.4599717	-0.319144804	0.10694068	-2.984316205	0.002842129	0.058252244
LOC110438398	113.1708254	-0.39199594	0.131341145	-2.984563146	0.002839836	0.058252244
ttn.1	647.0227748	-0.437917833	0.146834325	-2.982394156	0.002860035	0.058518937
alcama	533.307946	-0.441814332	0.148155386	-2.982101044	0.002862775	0.058518937
papola	743.6040123	-0.202766572	0.068045751	-2.979856452	0.002883835	0.058870936
vps13d	84.34042277	0.432316773	0.145145777	2.978500519	0.002896625	0.058896769
ago3b	19.9235387	1.17221284	0.393499689	2.978942224	0.002892453	0.058896769
ERV1-N4-LTR_DR:LTR:LTR	2827.455524	-0.305620703	0.102604862	-2.978618143	0.002895514	0.058896769
nsa2	2154.152275	-0.20080511	0.067449017	-2.977139177	0.002909519	0.058985044
med13a	686.4643539	-0.155885775	0.052361357	-2.977114862	0.00290975	0.058985044
si:cabz01102082.1	42.17608555	0.515813049	0.173276286	2.976824247	0.002912509	0.058985044
lamb2	43.64851522	-0.698004689	0.234603607	-2.975251316	0.002927486	0.059210143
hyal2b	996.5675296	0.240327407	0.080947617	2.96892503	0.002988435	0.060363237
ENSDARG00000100771	12.47908707	1.35314796	0.455844673	2.968440878	0.002993147	0.060378859
hexim1	788.6318937	0.209672362	0.070651906	2.967681621	0.00300055	0.060448653
ENSDARG00000052482	371.4156489	-0.263321651	0.088806911	-2.965103154	0.003025815	0.060718275
spag9b	129.8229923	0.327260152	0.110367039	2.965198257	0.003024879	0.060718275
gra	50.42933802	0.681835689	0.229942125	2.965249142	0.003024379	0.060718275
znf687a	33.51074045	0.625496278	0.211012152	2.964266618	0.003034053	0.060804006
kdm5ba	640.0884837	-0.164617285	0.055563333	-2.962696357	0.003049572	0.060876294
stxbp6	284.85763	-0.351983604	0.118776881	-2.963401648	0.003042593	0.060876294
serpinb14	282.1403795	0.536176705	0.180973993	2.96272794	0.003049259	0.060876294
ENSDARG00000042492	34.77818907	0.950780022	0.321042727	2.961537331	0.003061074	0.060947172
fndc3a	224.0252603	-0.39237727	0.132473605	-2.961927917	0.003057193	0.060947172
tmem248	24.56897884	0.78663446	0.265768635	2.959846863	0.00307792	0.061123823
ms4a17a.17	10.20896477	-1.350798516	0.456363899	-2.959915365	0.003077236	0.061123823
nvl	316.6134096	-0.282909823	0.095596766	-2.959407879	0.003082308	0.061131786
rpl24	4673.472428	-0.201114789	0.067969063	-2.958916588	0.003087227	0.061150219
eif5a	7398.964742	-0.134783722	0.045574471	-2.957439091	0.00310206	0.0612889
wnk1b	209.5580457	-0.35553459	0.120217705	-2.957422883	0.003102223	0.0612889
snx29	43.38961737	-0.648926142	0.219518244	-2.956137636	0.00311518	0.061465677
rtn3	268.9236715	-0.272961656	0.092369317	-2.955111763	0.003125558	0.06159117
eno3	265.8927103	0.397025217	0.13441907	2.953637597	0.003140526	0.061806674
rps19	5199.361316	-0.174172853	0.058996073	-2.952278771	0.00315438	0.061999746
ENSDARG00000100121	60.05682851	-0.597556633	0.202457627	-2.951514562	0.003162196	0.062073793
rnf130	65.45252343	-0.675543183	0.228952114	-2.950587228	0.003171705	0.062180825
rpl7a	14332.23529	-0.156032945	0.052908893	-2.949087341	0.003187139	0.062293059
ptprsa	43.70137029	-0.724322114	0.245608464	-2.949092639	0.003187084	0.062293059
dync2h1	83.51889928	-0.478263759	0.162186702	-2.948846926	0.003189619	0.062293059
med8	67.14018151	-0.419507294	0.142311338	-2.947813574	0.0032003	0.062422136
ENSDARG00000097691	593.0059489	-0.207002284	0.070260547	-2.946209408	0.003216945	0.062667076
mmd	54.84984579	0.643541489	0.218518375	2.945022305	0.003229314	0.062791756
efl1	30.58274132	-0.977286133	0.331952931	-2.94405032	0.003239473	0.062791756
ENSDARG00000097268	75.59624003	-0.664767583	0.225772402	-2.944414715	0.003235661	0.062791756
zgc:171445	81.09862448	-0.600609903	0.20400972	-2.944025925	0.003239729	0.062791756
npm3	837.3373996	-0.170731495	0.058008154	-2.94323271	0.003248042	0.062873392
selenoh	991.8393893	-0.265282884	0.090242719	-2.939659693	0.003285729	0.063522714
ENSDARG00000090690	23.72129125	0.842422108	0.286639386	2.938961458	0.00329314	0.06358581
loxl3b	32.35670523	-0.728635676	0.248025865	-2.937740685	0.003306134	0.063756409
rpl15	6474.964142	-0.154108309	0.052469403	-2.937108136	0.003312886	0.063806344
ap2m1b	160.3161545	0.342897508	0.116825713	2.935120181	0.003334185	0.064136002
orc4	246.6374401	-0.242702277	0.082703335	-2.934612935	0.00333964	0.064160426
tmeff1b	1212.630627	-0.182176245	0.062094998	-2.93383123	0.003348062	0.064241726
palld	315.062173	-0.288103988	0.09824777	-2.932422674	0.003363287	0.064453185
def8	10.61355948	-1.156275519	0.39443171	-2.931497362	0.003373322	0.0645648
gcc1	220.3371007	0.256561595	0.087551546	2.930406214	0.003385192	0.064711188
magi3a	29.54587622	-0.797374819	0.27232184	-2.928060484	0.003410837	0.065120224
ltbp1	20.9160369	-0.847035676	0.289388258	-2.926987027	0.003422632	0.065183062
L1-9_DR:L1:LINE	49.4814904	-0.531491413	0.181565435	-2.927271993	0.003419497	0.065183062
arhgap21b	958.1227369	-0.198048531	0.067689218	-2.925850476	0.00343516	0.065307078
LOC795545	154.4906372	-0.515452064	0.17618535	-2.925623857	0.003437663	0.065307078
znf292b	587.2364682	0.216587288	0.074075546	2.923870275	0.003457088	0.06559482
ENSDARG00000105325	39.98159219	0.505218881	0.172872104	2.922500912	0.003472326	0.06580251
naca	8283.622983	-0.156554301	0.053583517	-2.921687655	0.003481405	0.065886067
skila	22.99654745	1.184686326	0.405528868	2.921336607	0.00348533	0.065886067
Gypsy94-LTR_DR:Gypsy:LTR	66.8798268	-0.601405749	0.205937944	-2.920325107	0.003496664	0.066018911
med23	431.940673	-0.257478164	0.08822846	-2.918311893	0.003519321	0.066364965
si:dkey-90a24.1.1	36.07915089	0.720046689	0.24696301	2.915605415	0.003549992	0.066861082
dnaja2b	1330.52994	-0.117367424	0.040269854	-2.914523209	0.003562323	0.067011015
ece1	54.57974442	-0.53411058	0.183321685	-2.913515545	0.00357384	0.067063175
aftphb	55.06191699	0.497651918	0.170808075	2.913515166	0.003573845	0.067063175
socs3b	35.03047355	-0.556997876	0.191227734	-2.91274631	0.003582655	0.067146318
linc.setd1ba	134.0999744	-0.351802992	0.120818913	-2.911820525	0.00359329	0.067263412
timm10	341.5240943	-0.244135632	0.083878818	-2.91057548	0.003607638	0.067449635
tex2	80.23152266	0.382732251	0.131520143	2.910065658	0.003613528	0.067456339
zdhhc21	75.53240084	-0.448175477	0.154023672	-2.909783093	0.003616797	0.067456339
abi2b	381.584914	0.220174462	0.075691868	2.908825853	0.003627889	0.067497524
zic4	58.90049061	-0.571402207	0.196462562	-2.908453408	0.003632213	0.067497524
dnmt3bb.1	143.6492112	-0.469934243	0.161555184	-2.908815625	0.003628008	0.067497524
tubgcp6	232.8245624	0.265251078	0.091241725	2.907124757	0.003647677	0.067702826
cyp26a1	705.4555937	0.345490003	0.118978339	2.903805903	0.003686566	0.068212905
gjc4a	56.77441348	-0.699844291	0.241031177	-2.903542606	0.003689668	0.068212905
fgd6	319.4378748	0.219924994	0.0757435	2.903549409	0.003689587	0.068212905
slc66a3	34.3719434	0.588649483	0.202754403	2.903263633	0.003692956	0.068212905
dpydb	43.57810898	-0.632006682	0.217817999	-2.901535617	0.003713386	0.06850772
tomm5	386.6168587	-0.234559885	0.080857868	-2.900891303	0.003721029	0.068566226
stambpl1	86.1852604	-0.437000834	0.150709744	-2.899618983	0.003736165	0.068762482
neil1	158.3904802	-0.325088054	0.112151099	-2.89866132	0.003747595	0.068857617
rps27.1	4846.162158	-0.272957635	0.094174189	-2.898433607	0.003750317	0.068857617
mark3b	116.8920217	-0.475891792	0.164262085	-2.897149341	0.003765705	0.069057435
mrto4	847.8131424	-0.22265722	0.076910599	-2.895013468	0.003791423	0.069373563
ftr14l	78.17251642	0.551211655	0.190403482	2.894966246	0.003791993	0.069373563
nmt2	194.9525245	0.326087244	0.112756778	2.891952486	0.003828558	0.069644837
coq8ab	48.85191264	-0.436714301	0.15103383	-2.891499869	0.003834078	0.069644837
noxo1a	321.6287433	0.30566615	0.105682927	2.892294527	0.003824392	0.069644837
slc25a1a	120.1520205	-0.359070943	0.124132232	-2.892648738	0.003820083	0.069644837
bach1a	16.05007588	0.879881385	0.304299189	2.89150092	0.003834065	0.069644837
ENSDARG00000100443	56.60007247	-0.792722975	0.274037835	-2.892750102	0.00381885	0.069644837
ENSDARG00000073673	284.6567646	-0.239297422	0.082795226	-2.890232128	0.003849575	0.069843583
tmem106bb	25.00876151	0.883832356	0.305844746	2.889807223	0.003854781	0.069855382
ENSDARG00000093219	29.21235493	0.809951823	0.280418775	2.888365168	0.0038725	0.070093624
atp6v0a1a	119.2716765	0.467380207	0.161996085	2.885132737	0.003912487	0.070236923
mark4b	127.4678559	-0.290561978	0.100676918	-2.886083372	0.003900688	0.070236923
rps10	4984.230848	-0.181835372	0.063019809	-2.885368499	0.003909558	0.070236923
vars2	84.02189465	-0.376140795	0.130349438	-2.885634199	0.003906259	0.070236923
lzts2a	49.00433453	0.983691787	0.340906911	2.885514357	0.003907746	0.070236923
jpt1b	403.7989296	-0.362648707	0.125657468	-2.886009993	0.003901598	0.070236923
mrps2	213.25139	-0.293491982	0.10170066	-2.885841457	0.003903688	0.070236923
bcas3	14.05044861	-1.048098516	0.363375501	-2.884340065	0.003922349	0.070331624
celsr1a	543.617744	-0.260897544	0.090473928	-2.883676534	0.003930623	0.070397636
selenoo1	193.2992908	-0.240243812	0.083325098	-2.883210681	0.003936441	0.07041957
wif1	112.1868089	-0.3314512	0.11497622	-2.882780445	0.003941821	0.07043363
atp5mc3a	1095.80073	-0.239316844	0.083050945	-2.881566774	0.003957034	0.070476479
shtn1	11.0571342	-0.996073489	0.345680122	-2.881489053	0.00395801	0.070476479
LOC110437942	125.3302575	0.627382395	0.217701503	2.881846874	0.003953518	0.070476479
rsf1b.1	586.7816695	0.426137701	0.147966029	2.879969848	0.003977132	0.070734816
pibf1	64.11514859	-0.379109823	0.131709386	-2.878381228	0.003997218	0.070807934
csnk2a2b	470.3978647	-0.220785025	0.076709518	-2.878195975	0.003999566	0.070807934
tnks1bp1	569.1261012	-0.41918671	0.145638075	-2.878276918	0.00399854	0.070807934
nabp2	17.96371574	0.828323721	0.287863097	2.877491872	0.004008502	0.070807934
si:ch211-139k8.2	31.68256108	-0.594787202	0.206705906	-2.877456259	0.004008955	0.070807934
ENSDARG00000106808	73.85248354	-0.372098697	0.129292914	-2.877951203	0.00400267	0.070807934
dlx3b	557.1301907	-0.267747495	0.093131234	-2.874948436	0.004040935	0.071126949
mvp	1474.110534	0.561777817	0.195401589	2.874991045	0.00404039	0.071126949
bahcc1b	194.5083047	-0.283477835	0.098602627	-2.874952171	0.004040887	0.071126949
perp	1660.52984	0.179119979	0.062313964	2.874475775	0.004046988	0.071151806
cdon	459.9480405	-0.26233235	0.091284249	-2.873796452	0.004055703	0.07122334
Gypsy161-I_DR:Gypsy:LTR	23.33792571	-0.641147858	0.223186821	-2.872695867	0.004069857	0.071390136
zgc:153521	28.03209755	0.627212812	0.218375904	2.872170426	0.004076631	0.071427226
cdh18a	13.13824237	-1.024994113	0.357235393	-2.869240091	0.004114593	0.072010081
ago1	20.36815025	0.913883267	0.318661792	2.867878387	0.004132343	0.072238263
wwtr1	29.92260873	0.784622532	0.273715929	2.866557802	0.004149624	0.072457724
sesn3	1161.747804	0.437856818	0.152817838	2.865220598	0.004167188	0.072535269
btr12	71.95529166	0.411938138	0.143775955	2.865139287	0.004168259	0.072535269
grin2da	87.55940548	-0.48554441	0.169425837	-2.865822702	0.004159271	0.072535269
epn3a	358.6531877	-0.24070216	0.08402608	-2.864612494	0.004175198	0.072573656
si:dkeyp-118h9.7	32.55960523	0.635778811	0.222061709	2.863072681	0.004195543	0.072844702
brd3a	1516.136629	0.164566373	0.057488512	2.8625958	0.004201862	0.072871887
znf1162	26.92088894	-0.647940587	0.226452916	-2.861259634	0.004219613	0.073097053
txlng	309.1556637	0.247741546	0.086821524	2.853457715	0.004324628	0.073485755
gna11a	35.97621891	0.794939514	0.27840327	2.85535265	0.004298907	0.073485755
kat6a	584.4428659	0.308338994	0.107862701	2.858624829	0.004254817	0.073485755
bmpr1aa	819.7689161	-0.216784882	0.075956849	-2.854053126	0.004316531	0.073485755
csad	95.44134599	0.598293421	0.209569972	2.854862347	0.004305549	0.073485755
trmt2b	31.55718979	0.595837319	0.208839802	2.853083149	0.004329729	0.073485755
slc35a1	87.73290244	0.394793887	0.138332277	2.853953508	0.004317885	0.073485755
abhd17ab	24.13174338	0.94576563	0.3315943	2.852176987	0.004342092	0.073485755
fignl2	176.1009092	0.57085687	0.199660179	2.859142332	0.004247881	0.073485755
tmem47	263.2737904	0.292160639	0.102277865	2.856538287	0.004282883	0.073485755
fam83hb	192.7817299	0.436430058	0.152944518	2.853518794	0.004323797	0.073485755
mrpl2	443.1929153	-0.218684087	0.076582572	-2.855533318	0.004296461	0.073485755
six5	28.65866233	0.971478846	0.340355149	2.854309235	0.004313053	0.073485755
zgc:163030	121.6473002	-0.417898155	0.146275241	-2.856930212	0.004277599	0.073485755
si:dkey-90a24.1	17.27967114	1.066977595	0.374133421	2.851863897	0.004346371	0.073485755
cyp2y3	522.6974335	0.265013892	0.09287886	2.853328443	0.004326388	0.073485755
ptpn12	83.06091003	-0.464729293	0.162930964	-2.852308011	0.004340302	0.073485755
ctnna1	888.8271079	-0.241058596	0.084427576	-2.855211606	0.004300816	0.073485755
ndst1b	327.3326653	-0.293722325	0.1029961	-2.851781032	0.004347504	0.073485755
si:ch211-39i2.2	59.27282754	0.479104579	0.167870381	2.854014961	0.00431705	0.073485755
DNA-2-28_DR:TcMar:DNA	97.34698787	-0.340252894	0.119183738	-2.854860073	0.004305579	0.073485755
Gypsy10-I_DR:Gypsy:LTR	290.9483943	0.384331579	0.134535145	2.85673739	0.004280198	0.073485755
bccip	793.084848	-0.192182353	0.067422468	-2.850420005	0.004366153	0.073634415
larp7	185.5475819	0.333164175	0.116876184	2.850573687	0.004364044	0.073634415
snx11	335.4368496	0.264869872	0.092933914	2.850088427	0.004370708	0.073634415
psma8	1319.310421	0.146730684	0.051492941	2.849530073	0.004378387	0.073682816
aimp1a	421.2379113	-0.191014372	0.067045921	-2.849008124	0.004385576	0.07372288
capn2b	142.2230531	-0.330234357	0.115954391	-2.847967676	0.004399939	0.073883318
lrp13	29.95777873	0.805922836	0.283057534	2.847205041	0.004410494	0.07397953
rplp0	21588.42936	-0.314898921	0.110616362	-2.846766216	0.004416578	0.074000615
ENSDARG00000011673	50.42055517	-0.585229938	0.205760152	-2.844233599	0.00445184	0.074428738
slc25a19	59.81611445	-0.453658012	0.159488539	-2.844455248	0.004448743	0.074428738
nrarpb	351.5734638	0.486906585	0.171214111	2.843846122	0.004457257	0.074438131
mcm9	110.1721393	-0.404885275	0.142397168	-2.843352009	0.004464174	0.074472519
mtor	122.033545	-0.44569482	0.156809662	-2.842266314	0.004479406	0.0746454
ubn2b	434.8753418	-0.204952975	0.072127246	-2.841547204	0.004489521	0.074732724
stk38a	83.27568537	0.596252493	0.209890642	2.840776925	0.004500378	0.074751133
pknox2	20.73836929	-0.925773662	0.325885982	-2.840790075	0.004500193	0.074751133
otud4	28.67558482	0.62176488	0.219030718	2.83871087	0.004529618	0.074993059
si:dkey-238o13.4	196.3319351	0.475595679	0.167537206	2.838746626	0.00452911	0.074993059
si:ch211-181p13.2	27.57429809	0.739319151	0.26038148	2.839369189	0.004520282	0.074993059
ENSDARG00000100190	116.9418918	-0.401319109	0.141405512	-2.83807259	0.004538686	0.07506213
hAT-N61_DR:hAT:DNA	110.4384567	0.28570781	0.100684522	2.837653726	0.004544646	0.075079701
uck2b	486.9883958	-0.221016107	0.077901145	-2.837135546	0.004552028	0.075111547
ENSDARG00000080531	21.22751884	-0.629463913	0.221889816	-2.836831021	0.004556372	0.075111547
si:dkey-204l11.1	20.26918987	1.284833071	0.453023228	2.836130672	0.004566376	0.075195605
pls3	357.4887439	-0.338285624	0.119306544	-2.835432259	0.004576372	0.075279354
trip4	34.13470889	-0.528522315	0.18644449	-2.834743541	0.004586249	0.075360962
zbtb10	69.58162432	0.731913129	0.258226186	2.834387708	0.004591359	0.075364161
tjap1	62.9690991	-0.42617961	0.150384931	-2.833924966	0.004598013	0.075373405
ENSDARG00000089200	11.49577853	0.923360994	0.325853976	2.833664958	0.004601755	0.075373405
gars1	931.3697915	-0.151728696	0.053578655	-2.831886968	0.00462742	0.075712893
ENSDARG00000094149	12.29058264	-1.533011443	0.541441208	-2.831353468	0.004635147	0.075758457
tmcc1a	27.49104728	0.854090917	0.301700335	2.830924659	0.004641365	0.075779308
dnajb6a	161.71237	0.330549719	0.116838725	2.829110965	0.004667751	0.075858259
clcn5a	209.4680023	0.258367312	0.09129848	2.82991909	0.004655978	0.075858259
lgals3b	232.1512919	-0.410372271	0.145064648	-2.828892331	0.004670941	0.075858259
stox1	137.044085	0.302657714	0.106979105	2.829129247	0.004667485	0.075858259
ENSDARG00000101320	71.35754004	-0.385514694	0.136243465	-2.829601354	0.004660604	0.075858259
vamp1	14.31708632	-1.117412075	0.395269138	-2.826965144	0.004699144	0.07592661
rps5	5646.643606	-0.145771815	0.051553556	-2.827580194	0.004690127	0.07592661
zwilch	119.073567	-0.332988005	0.117792102	-2.82691282	0.004699912	0.07592661
akap10	39.5524357	0.67953903	0.240290893	2.827984958	0.004684201	0.07592661
ENSDARG00000110470	315.7663845	0.305113652	0.107914132	2.827374388	0.004693142	0.07592661
ppp1r9ala	156.1846848	0.448143726	0.158575896	2.826051989	0.004712561	0.076050821
cst14b.1	250.0147717	0.324754814	0.114985724	2.824305522	0.004738319	0.076386093
brwd3	418.0166198	0.376436924	0.133406012	2.821738838	0.004776406	0.076919197
wwc3	75.57174085	-0.457774998	0.162340771	-2.81983999	0.00480476	0.077294625
acvr1bb	56.84029766	0.894058239	0.317540108	2.815575789	0.004868991	0.078082116
fndc3ba	151.8032325	-0.432958391	0.153767506	-2.815668941	0.00486758	0.078082116
Gypsy50-LTR_DR:Gypsy:LTR	1170.03881	-0.30695091	0.108996648	-2.816150003	0.004860297	0.078082116
gli3	91.6517826	-0.672311147	0.23889785	-2.814220167	0.004889573	0.07808637
rev3l	388.0130962	-0.1975891	0.070219404	-2.813881736	0.004894723	0.07808637
zgc:153675	184.904538	-0.282668498	0.100450396	-2.814010783	0.004892759	0.07808637
sike1	80.14097779	0.38797719	0.137837465	2.814744097	0.004881609	0.07808637
atf4a	2857.233835	-0.247060968	0.087778659	-2.814590353	0.004883945	0.07808637
bnip1b	112.6671493	0.285858058	0.101620627	2.812992472	0.00490828	0.078221249
ENSDARG00000092882	35.60259973	0.59913047	0.213014868	2.812622779	0.004913926	0.078229906
klb	11.70651654	0.966337789	0.343648909	2.81199144	0.004923581	0.078302309
smarcd1	2271.304962	0.140301604	0.049926769	2.810147909	0.004951874	0.078670648
foxb1b	101.3250694	-0.371990015	0.132433278	-2.808886266	0.004971321	0.078897842
clcn3	302.4828411	-0.249559512	0.088872538	-2.808061034	0.004984078	0.07901851
lrpprc	376.369938	-0.257160572	0.091627183	-2.806596953	0.005006784	0.079214665
ENSDARG00000103172	27.07071558	-0.686422512	0.244547427	-2.806909559	0.005001928	0.079214665
ponzr5	207.9218312	0.535396607	0.191096864	2.801702731	0.005083369	0.08020062
chrm4a	19.62798477	0.918295132	0.327731929	2.801970304	0.005079155	0.08020062
ENSDARG00000076163	17.90196312	-0.780328044	0.278528215	-2.801612196	0.005084796	0.08020062
xrn2	599.9901478	0.221621933	0.07913634	2.800507728	0.005102229	0.080392874
si:zfos-932h1.3	96.42575399	-0.353627538	0.126372949	-2.798285074	0.005137475	0.080865119
cenpw	143.9672445	-0.34696108	0.124023469	-2.797543753	0.005149279	0.080967795
vaspb	566.863167	-0.219683997	0.078557187	-2.796485017	0.005166181	0.081080596
ERV1-N5-LTR_DR:ERV1:LTR	166.9567261	-0.318193184	0.113785423	-2.796431874	0.00516703	0.081080596
tcaim	30.36354697	0.538140029	0.192683603	2.792868824	0.005224287	0.081895244
srl	192.5815245	-0.611684952	0.219082463	-2.792030659	0.005237839	0.082023814
kcnk6	697.4878748	0.48055701	0.172188558	2.790876553	0.005256552	0.082149025
brpf3b	120.9583222	0.489568703	0.175402742	2.791112023	0.005252729	0.082149025
glud1a	420.5216531	0.42677707	0.153000587	2.789381908	0.005280875	0.082445109
slc12a2	367.1512046	-0.271863222	0.097479678	-2.788922034	0.005288379	0.082478276
twsg1a	53.27675905	0.409449669	0.146841145	2.788385151	0.005297153	0.082531145
pi4k2a	257.9860461	0.237835773	0.085328756	2.787287483	0.00531513	0.082695942
nrp2b	710.3855765	-0.391094727	0.140328091	-2.787002409	0.005319808	0.082695942
slc25a26	51.94522	-0.575935521	0.206669059	-2.786752524	0.005323912	0.082695942
zmynd11	553.9238499	-0.216649412	0.077774815	-2.785598549	0.0053429	0.082906877
kirrel3a	38.67447872	-0.499465871	0.179376092	-2.784461775	0.005361664	0.083113925
c19h1orf109	74.5288902	-0.361471828	0.12983873	-2.784006184	0.005369201	0.083146688
asxl2	12.40371521	0.97273017	0.349592492	2.782468708	0.005394707	0.083457365
ism1	316.0858455	-0.242143882	0.087059809	-2.781350942	0.005413318	0.083599435
nat10	742.8125859	-0.162570185	0.058451942	-2.781262339	0.005414796	0.083599435
dennd2c	53.77386602	0.43660895	0.157020921	2.780578207	0.005426219	0.083691509
fcf1	724.4476322	-0.155783386	0.056051883	-2.779271246	0.005448101	0.083944561
ppfibp1b	184.8368175	-0.435715058	0.156873128	-2.777499649	0.00547789	0.084234233
dnajc14	91.9926625	0.524655204	0.18889331	2.777521362	0.005477524	0.084234233
dlx5a	50.9091867	-0.608656574	0.219173404	-2.77705489	0.005485391	0.084265066
aldoaa	2434.273919	-0.139896339	0.050401848	-2.775619224	0.005509669	0.084468742
si:ch211-260e23.9	66.24662214	0.52514637	0.18917822	2.775934611	0.005504328	0.084468742
rpl18a	6367.435376	-0.147782053	0.053267256	-2.77435079	0.0055312	0.084714114
sfxn1	31.90787178	0.705561543	0.254485194	2.772505282	0.005562662	0.085110944
cyfip2	335.7035039	0.214080158	0.077287409	2.769922831	0.005606958	0.085532603
gtf2a1l	48.90844744	-0.519633	0.187557579	-2.770525201	0.005596597	0.085532603
si:dkey-21c1.4	14.22514224	-0.81886136	0.295615266	-2.770023924	0.005605218	0.085532603
ENSDARG00000097348	14.73331424	-0.83407883	0.301189076	-2.769286462	0.005617922	0.085614669
add3a	336.860678	0.399306878	0.14425305	2.768100079	0.005638414	0.085841631
ENSDARG00000098453	121.4377471	-0.282592424	0.102122663	-2.767186187	0.005654245	0.085912026
ergic1	453.347608	-0.25483078	0.092088755	-2.767230144	0.005653483	0.085912026
coro1ca	614.12023	-0.270347912	0.097716064	-2.766668059	0.005663239	0.085963477
plpp1a	267.3500364	-0.337770601	0.122271305	-2.762468272	0.005736614	0.086991122
tubb5	954.7542791	-0.34248234	0.124004287	-2.761858877	0.005747331	0.087067528
psmc1a	504.8794162	0.228991987	0.082950424	2.760588485	0.005769733	0.087260305
itm2ca	17.04033239	1.132031962	0.410083432	2.76049183	0.00577144	0.087260305
btbd10a	434.151965	-0.261875549	0.094880933	-2.760043983	0.005779358	0.087274078
xpo1a	1055.598977	0.294326573	0.106647923	2.75979657	0.005783736	0.087274078
nfatc2ip	251.5841355	0.224927	0.081573573	2.757351335	0.00582717	0.087610653
znf319b	58.01667097	0.821449849	0.297923136	2.757254301	0.0058289	0.087610653
limch1b	36.16528195	-0.654382776	0.237330911	-2.757258936	0.005828817	0.087610653
gnb4b	179.2438275	0.490373869	0.177834404	2.757474693	0.005824972	0.087610653
tbck	66.19679816	-0.429376796	0.155784553	-2.756221889	0.005847332	0.087762616
itgb1b	160.5841444	0.612821107	0.222355103	2.756046973	0.005850459	0.087762616
phf23a	132.4049996	0.353970784	0.128480812	2.755047849	0.005868355	0.087859135
ttc13	99.46961996	0.39989073	0.1451444	2.755123378	0.005867001	0.087859135
dusp8a	26.03000294	0.63392787	0.230214403	2.753641217	0.005893634	0.088065594
ptpn21	81.13140589	0.523472655	0.190098604	2.753690163	0.005892753	0.088065594
eps8l1b	58.46325345	0.518717384	0.188541319	2.751213304	0.005937497	0.088400163
mta1	221.4962479	-0.218251953	0.079365319	-2.749966301	0.005960139	0.088400163
abce1	1739.28958	-0.126724705	0.046071587	-2.75060426	0.005948546	0.088400163
aco1	30.14800255	0.726111286	0.264009223	2.750325457	0.00595361	0.088400163
rarab	656.763934	0.185369172	0.067369548	2.751527616	0.005931802	0.088400163
cldne	1609.5085	0.241159778	0.08769907	2.749855608	0.005962153	0.088400163
lypd6b	112.8658863	0.347816647	0.126430675	2.751046351	0.005940524	0.088400163
si:ch211-154a22.8	17.12885254	-0.945636154	0.343664643	-2.751624801	0.005930042	0.088400163
map4k3a	84.36162836	-0.378823205	0.1377841	-2.749397101	0.005970501	0.0884384
psmc5	626.4902981	0.200229285	0.072868936	2.747800323	0.005999653	0.088784447
vsx2	22.23255521	-0.958133698	0.348753803	-2.747306813	0.00600869	0.08883242
phlda3	69.8209114	0.758601936	0.276273051	2.745841234	0.006035596	0.089058449
si:ch211-196h16.5	20.02110742	0.769102482	0.28009065	2.745905591	0.006034413	0.089058449
tyw1	220.4754312	-0.240141445	0.087469798	-2.745421267	0.006043327	0.08908677
si:ch211-142b24.8	28.63949577	-0.601993681	0.219332153	-2.744666812	0.006057236	0.089206039
get1	102.6638691	-0.337280274	0.122922086	-2.743854137	0.006072251	0.089341347
pbx3b	123.160941	-0.318712736	0.116277033	-2.74097755	0.006125669	0.089702051
blmh	312.7448882	-0.218236577	0.079613257	-2.741209015	0.006121355	0.089702051
tpk1	77.15371451	-0.407871634	0.148791375	-2.741231701	0.006120933	0.089702051
tmem181	134.987633	-0.306312031	0.111753614	-2.740958615	0.006126022	0.089702051
LOC100332721	205.8212682	-0.552137748	0.201402546	-2.7414636	0.006116614	0.089702051
irx7	546.1238183	0.242723319	0.088627893	2.738678668	0.006168663	0.090240244
drap1	1792.534562	-0.160602832	0.058658945	-2.737908612	0.006183126	0.090365584
baiap2l2a	10.84667038	-1.048862756	0.383234609	-2.736868567	0.006202707	0.090565429
ctbp1	2502.806478	0.166373769	0.060860442	2.733693068	0.006262839	0.091269574
bnipl	28.40443096	0.828179428	0.302952462	2.733694336	0.006262815	0.091269574
her13	88.27267963	-0.370767694	0.135651312	-2.733240752	0.006271447	0.091308222
celf3a	134.5884366	-0.32760656	0.119887751	-2.732610771	0.006283454	0.091384061
yrdc	95.44044246	-0.300972029	0.110151658	-2.732342256	0.006288578	0.091384061
chmp5a	25.68474393	0.61226181	0.224290643	2.729769736	0.006337858	0.09201297
nup155	364.2572208	0.37125045	0.136161685	2.726541232	0.006400196	0.092219359
uri1	585.0115438	-0.198641581	0.072843772	-2.726953517	0.006392204	0.092219359
si:dkey-177p2.6	230.527045	0.257027086	0.094205048	2.728379113	0.006364641	0.092219359
pcolce2b	26.14993935	-0.715067796	0.262180226	-2.727390261	0.006383749	0.092219359
nbr1b	213.2556725	0.245181225	0.089922644	2.726579364	0.006399456	0.092219359
exoc6b	173.4452416	-0.345175964	0.126582564	-2.726883965	0.006393552	0.092219359
rpl36	2745.704309	-0.197986731	0.072576015	-2.727991223	0.00637213	0.092219359
ENSDARG00000110371	35.41524862	-0.522888787	0.19169411	-2.727724843	0.006377278	0.092219359
ehd1a	488.8199776	0.202424063	0.074272368	2.725428958	0.006421799	0.092270485
lifra	16.25708529	1.001965278	0.367569603	2.725919855	0.006412257	0.092270485
Copia-8-LTR_DR:Gypsy:LTR	74.49600039	-0.379713411	0.139319524	-2.725485986	0.00642069	0.092270485
supt3h	95.77309996	-0.451405206	0.165740486	-2.723566317	0.006458125	0.092705535
rnh1	31.14557716	0.676960648	0.248624268	2.722826113	0.006472612	0.092826575
chst7	63.96038029	0.499873328	0.183642363	2.721993544	0.006488941	0.092908646
ENSDARG00000086950	291.045611	-0.329016066	0.120876621	-2.721916468	0.006490455	0.092908646
zgc:92140	104.9849492	-0.442104062	0.162504783	-2.720560307	0.006517138	0.093203589
nle1	237.1290051	-0.215408404	0.079200654	-2.719780632	0.006532524	0.093258683
Gypsy90-LTR_DR:Gypsy:LTR	49.80032562	-1.027197848	0.377681177	-2.71974859	0.006533157	0.093258683
tmem127	90.95614581	0.618422416	0.22755638	2.717666781	0.006574401	0.093687727
dgkzb	37.55147109	-0.541787042	0.199361239	-2.717614749	0.006575435	0.093687727
arid1b	125.855427	-0.321712529	0.118429862	-2.716481502	0.006597988	0.09392178
rps21	2955.793674	-0.204265388	0.07521969	-2.715584002	0.006615899	0.094020665
stxbp5b	44.1161322	-0.457252969	0.16842265	-2.71491375	0.006629303	0.094020665
si:ch211-15d5.11	31.92209729	0.507740145	0.187019445	2.714905637	0.006629466	0.094020665
rbm15	196.6124012	0.431317091	0.158856512	2.71513635	0.006624849	0.094020665
narfl	107.3951198	0.30766007	0.113354424	2.714142583	0.006644756	0.09415042
utp20	817.8745987	-0.177759315	0.065509368	-2.713494592	0.006657765	0.094247648
nub1	69.53450202	-0.36264398	0.133664858	-2.713083946	0.006666022	0.094277472
tbrg1	47.84889532	0.504883532	0.18618871	2.711676415	0.006694391	0.094339465
malsu1	134.4253234	-0.285498507	0.10527645	-2.711893371	0.006690011	0.094339465
ENSDARG00000099044	28.03489073	-0.689852322	0.254356767	-2.712144562	0.006684943	0.094339465
zgc:86839	319.3845738	-0.261838004	0.096560566	-2.7116453	0.006695019	0.094339465
rps6ka5	10.84836305	1.058709028	0.390569417	2.710680821	0.006714523	0.094527407
snapc3	93.05180193	-0.368695115	0.136035218	-2.710291652	0.006722407	0.094551577
chdh	23.40515419	0.782657228	0.288957251	2.708557151	0.006757647	0.094960119
trim45	132.2898604	0.344395384	0.12723154	2.706839695	0.006792705	0.095365346
gphna	34.26597275	-0.761887478	0.281604775	-2.705520452	0.006819745	0.095657373
emc2	417.8325843	-0.231975383	0.085810769	-2.703336497	0.006864721	0.09620022
pkd2	39.97839219	0.666905371	0.246803624	2.702170086	0.006888851	0.096450208
fam219b	146.1741687	0.253702958	0.093926456	2.701080911	0.006911452	0.096678353
ankle2	49.99748722	0.578395945	0.214163811	2.700717469	0.006919009	0.096695827
olfcb1	105.5216977	0.41494308	0.153677323	2.7000931	0.006932007	0.096701189
slirp	170.1036696	-0.374487804	0.138685375	-2.700268886	0.006928346	0.096701189
rnf8	208.9233394	-0.262989344	0.097450846	-2.698687137	0.006961359	0.096934232
ENSDARG00000104952	21.0503895	0.692224797	0.256486389	2.698875363	0.006957423	0.096934232
fetub	3551.938078	0.611314338	0.226574715	2.698069537	0.006974287	0.09702613
rab11al	73.4505899	0.49402587	0.183257655	2.69579936	0.007021995	0.097585833
fntb	136.2713825	-0.294258058	0.109164378	-2.695550176	0.007027249	0.097585833
hgs	102.0709495	0.374783416	0.139306373	2.690353705	0.007137632	0.098939458
itih3b.2	129.20192	-0.462294401	0.1718167	-2.690625545	0.00713182	0.098939458
atp1a1a.1	1473.343132	0.124936554	0.046477521	2.688107083	0.007185835	0.099441046
arhgef39	113.1559232	-0.339830262	0.126422	-2.688062699	0.00718679	0.099441046
dstyk	481.3673873	-0.166252793	0.061859691	-2.687578784	0.007197212	0.099495455
dlst	486.0166344	-0.234851999	0.087415571	-2.686615163	0.007218006	0.099582303
myo6b	11.12627525	1.275045551	0.474791577	2.685484775	0.007242467	0.099582303
stra6	67.65499428	-0.435681807	0.162230093	-2.68557947	0.007240415	0.099582303
znf618	81.84051256	0.51917028	0.193289694	2.685969793	0.007231963	0.099582303
ttc7a	10.99606591	-1.033381098	0.384647522	-2.68656637	0.00721906	0.099582303
kdm6ba	2452.215636	0.158095371	0.058864934	2.685730879	0.007237135	0.099582303
exoc3	184.4154453	0.241769583	0.090103805	2.683233884	0.007291398	0.100075578
haus5	118.7499205	0.334839945	0.124776019	2.683528038	0.007284987	0.100075578
trub1	133.7257248	-0.245040228	0.091353826	-2.682320372	0.00731134	0.100259535
jam3a	26.35453793	0.614995256	0.229314245	2.681888583	0.007320784	0.100299317
rpl9	5447.709741	-0.21545566	0.080348808	-2.681504122	0.007329201	0.100324985
ywhae2	2309.071677	-0.159712081	0.059573602	-2.680920353	0.007341999	0.100406892
HATN3_DR:hAT:DNA	176.1824343	-0.253148891	0.0944362	-2.680634016	0.007348283	0.100406892
pals2b	68.39941042	0.538422673	0.200949606	2.679391528	0.00737561	0.100690535
si:ch1073-314i13.4	96.14843187	-0.333434012	0.124548539	-2.677141092	0.007425336	0.101279203
fbxo22	369.9682974	0.222239594	0.083068471	2.675378425	0.007464494	0.101722808
pde6a	38.98487379	0.510483011	0.19092315	2.673761722	0.007500572	0.101942619
npm2b	280.2955534	0.320195529	0.119747243	2.673928184	0.00749685	0.101942619
fhip2b	53.20111714	-0.461335668	0.172522966	-2.674053654	0.007494046	0.101942619
zgc:194887	48.56640838	0.666304859	0.249330503	2.672376025	0.00753162	0.102273928
ror2	278.9728742	-0.323521558	0.121089554	-2.671754472	0.007545584	0.102372869
ndufaf1	121.3714461	-0.352263326	0.131901868	-2.67064699	0.007570522	0.102529743
si:dkey-6n21.12	350.6068711	-0.225906487	0.084582329	-2.670847317	0.007566005	0.102529743
atp6v0b	202.036999	0.284170156	0.106436077	2.669866868	0.007588133	0.102675155
gripap1	27.24854202	0.615859764	0.230705233	2.669465947	0.007597198	0.102675155
atp5mj	602.2948243	-0.220493668	0.082604098	-2.669282431	0.00760135	0.102675155
lcorl	272.1965332	0.269163313	0.100895171	2.667752178	0.007636056	0.103053146
znf692	22.12464134	-0.820173879	0.307503265	-2.667203802	0.007648528	0.103130673
lsm7	922.2565436	-0.156952222	0.058877308	-2.665750641	0.007681665	0.10337094
paqr4b	31.2482455	-0.782192319	0.293446561	-2.665535816	0.007686574	0.10337094
cdk4	312.3206506	-0.212484567	0.079708352	-2.665775437	0.007681098	0.10337094
ACROBAT1:TcMar-Stowaway:DNA	326.3297332	-0.200251085	0.075138677	-2.665086645	0.007696849	0.103418397
si:dkey-253d23.3.1	97.4303931	-0.310082973	0.116388873	-2.664197758	0.007717218	0.103520531
irx1a	94.34516154	-0.571819458	0.214633598	-2.664165641	0.007717955	0.103520531
ipo9	590.9195896	0.21645118	0.081267603	2.663437495	0.007734678	0.103599822
dip2ca	23.0944192	-0.731491397	0.274653973	-2.663319914	0.007737381	0.103599822
2-Sep	1546.570704	0.165396309	0.062138614	2.661731544	0.007773985	0.103945379
sorbs2b	100.6378021	-0.410433336	0.154204804	-2.661611858	0.00777675	0.103945379
tsr2	688.6570938	-0.242092098	0.090982388	-2.660867706	0.007793957	0.104084634
rorab	26.02695999	-0.784489121	0.294927673	-2.659937307	0.00781552	0.104122313
rwdd1	659.6980254	-0.174008881	0.06543449	-2.659283835	0.007830696	0.104122313
oafa	89.59954673	0.49692833	0.186865595	2.659282085	0.007830737	0.104122313
zgc:162200	199.1150319	0.222564813	0.083680511	2.6596971	0.007821095	0.104122313
ftr77	12.50870895	0.886348245	0.333299206	2.659316998	0.007829925	0.104122313
bmpr1ba	167.8013855	-0.436792845	0.164300455	-2.65850051	0.007848923	0.104273693
adgrv1	153.9217166	-0.570570372	0.214828521	-2.655933995	0.007908909	0.104938778
ENSDARG00000097044	21.22205361	-0.91603896	0.344923609	-2.65577344	0.007912675	0.104938778
angptl4	184.0390157	0.290188493	0.109288861	2.655243087	0.007925128	0.105013078
dclre1a	161.8545471	-0.242267773	0.0912691	-2.654433665	0.007944166	0.105174443
tlcd2	81.04466249	0.350029741	0.131896542	2.653820449	0.007958616	0.105274846
si:ch73-59f11.3	13.27753066	1.091472237	0.411436069	2.652835566	0.007981874	0.10549148
bcl9	1022.042666	-0.165820375	0.062530699	-2.651823461	0.008005839	0.105717068
pard6gb	230.8271508	-0.412544329	0.155609755	-2.651146962	0.008021893	0.105837899
znf341	42.08341122	-0.419153706	0.158349434	-2.647017387	0.008120518	0.107046997
irx3a	409.8528159	0.21123269	0.079813388	2.646582178	0.008130975	0.10709276
rpl7l1	1100.467406	-0.121375535	0.045870265	-2.646061349	0.008143505	0.107165724
rps24	5193.440099	-0.189488146	0.071619263	-2.645770692	0.008150505	0.107165855
bcr	48.15707999	-0.617090306	0.233268521	-2.645407548	0.008159258	0.107189018
b2ml	92.81234417	0.354621384	0.134077061	2.64490719	0.008171333	0.107255736
crybg1b	144.7233273	-0.316800647	0.119817286	-2.644031231	0.00819251	0.107440435
serpinh2	33.2455075	-0.571330881	0.216106584	-2.64374583	0.00819942	0.107440435
ddx54	909.4042142	-0.142865724	0.054052104	-2.643111248	0.008214804	0.107550093
rptor	35.56130266	-0.607628061	0.229978623	-2.642106706	0.008239209	0.107777576
ENSDARG00000098326	35.87525815	-1.463887269	0.554240714	-2.641248163	0.008260119	0.107958982
tle2a	2134.419252	-0.128913807	0.04882528	-2.640308592	0.008283057	0.108166561
si:ch211-162i8.2	94.68535652	-0.39595149	0.149984992	-2.639940733	0.008292053	0.108191881
gadd45ga	242.5923818	0.317475128	0.120312482	2.638754705	0.008321117	0.108478774
zgc:66479	53.89274822	-0.592807843	0.224681804	-2.638432807	0.00832902	0.10848956
nme2b.1	1371.410595	-0.165327357	0.062680037	-2.637639755	0.008348522	0.108651262
api5	1964.593061	0.183390054	0.069554109	2.636653043	0.008372842	0.108783087
baz1b	725.6025044	0.337490137	0.127986361	2.636922671	0.00836619	0.108783087
ryk	387.4252436	-0.235001811	0.089144191	-2.636198808	0.008384059	0.108836591
hcfc1a	2220.272857	0.127735781	0.04846646	2.635550021	0.008400104	0.108860524
nrp1a	104.6353507	0.361786386	0.137268742	2.635606477	0.008398707	0.108860524
rpl9.1	5653.929226	-0.207929064	0.078938093	-2.63407763	0.00843662	0.109241398
ehmt1b	384.5715564	-0.173612407	0.065923989	-2.633523976	0.008450387	0.109327326
arhgap17a	36.72281487	0.68861736	0.261728257	2.631039412	0.008512416	0.10985173
col9a2	375.7092121	-0.360873246	0.137152652	-2.631179505	0.008508908	0.10985173
czib	285.5175088	-0.226440181	0.086053574	-2.631386126	0.008503736	0.10985173
usp9	1067.703607	0.109171166	0.041502634	2.630463552	0.008526851	0.109945464
ENSDARG00000037060	343.7936327	0.392055067	0.149117571	2.629167479	0.00855942	0.110272656
ccdc173	36.30163057	0.574951493	0.21872511	2.628648781	0.008572485	0.110348248
sox1b	103.5846283	-0.374432713	0.1424816	-2.627937313	0.008590434	0.110486536
xrcc4	30.28693477	-0.594339608	0.226279473	-2.626573237	0.008624943	0.110559365
ndfip2	317.0565284	-0.201638778	0.076767344	-2.626621771	0.008623713	0.110559365
rab13	227.1550213	-0.230253369	0.087643496	-2.627158657	0.008610118	0.110559365
mn1b	367.9236549	0.620182414	0.236110657	2.626659975	0.008622745	0.110559365
myo18aa	37.16031043	-0.544565903	0.207389067	-2.625817794	0.008644108	0.110620044
ENSDARG00000105629	81.44392076	0.398194887	0.151643228	2.625866593	0.008642868	0.110620044
myof	39.15737111	-0.469345746	0.17884579	-2.624304139	0.008682621	0.111020241
os9	108.8359595	0.313359622	0.119473645	2.622834704	0.008720157	0.11140727
si:dkeyp-2e4.8	30.9872195	0.713695894	0.272178093	2.622165092	0.008737309	0.111410265
mrpl28	178.0128975	-0.279782921	0.10670981	-2.621904406	0.008743995	0.111410265
snapin	67.77567979	0.470277522	0.179379428	2.621691498	0.008749459	0.111410265
dchs1b	26.27207469	-0.650471817	0.248055455	-2.622283862	0.008734265	0.111410265
depdc1a	463.3695316	-0.198889541	0.075880609	-2.621085188	0.008765036	0.111446538
srbd1	42.87057285	0.463912571	0.176997313	2.621014763	0.008766847	0.111446538
si:dkey-226l10.6	432.655353	0.181674856	0.06932694	2.620552077	0.008778752	0.111505425
phf14	109.8269394	-0.403982525	0.154193286	-2.619974807	0.008793626	0.111601892
rnd1b	192.085843	-0.339360704	0.129618621	-2.618147773	0.008840851	0.111855609
gtf2f1	764.7556672	-0.114947776	0.043901657	-2.618301527	0.008836868	0.111855609
si:ch211-136a13.1	20.63351585	-0.872882228	0.33340287	-2.618100519	0.008842075	0.111855609
ENSDARG00000099024	36.13400971	-0.524230577	0.200235319	-2.618072478	0.008842802	0.111855609
ERV2_DR-I:ERV1:LTR	7932.630209	-0.352920542	0.13483574	-2.617410947	0.00885996	0.111980257
metrnlb	25.16442981	0.666149528	0.254577675	2.61668478	0.008878829	0.112126303
rplp1	9342.750869	-0.250504774	0.095779327	-2.615436769	0.008911342	0.112175398
guf1	88.02810874	-0.327890319	0.125376731	-2.615240621	0.008916462	0.112175398
enc1	650.7307033	0.199002548	0.076104714	2.614851781	0.008926618	0.112175398
slc25a16	153.3542254	-0.284186237	0.108673424	-2.615048164	0.008921487	0.112175398
slc44a1b	68.34641538	-0.418849809	0.160106228	-2.616074426	0.008894717	0.112175398
ENSDARG00000103450	22.93907422	0.619185364	0.236761359	2.615229812	0.008916744	0.112175398
zgc:171772	6151.911565	-0.2332044	0.089202985	-2.614311629	0.008940745	0.112260898
top2b	998.8324344	-0.211432391	0.080903881	-2.61337759	0.008965219	0.112476086
syf2	507.1086024	0.179597479	0.068736458	2.612841632	0.00897929	0.112560502
poldip2	376.4186002	-0.199803019	0.076512102	-2.61139107	0.009017471	0.112946771
tia1	2025.8595	-0.136475655	0.052297097	-2.609622003	0.009064232	0.113189341
luc7l	1294.464687	-0.130241974	0.049902955	-2.609905022	0.009056736	0.113189341
LOC108180147	360.6620401	-0.332096007	0.127262214	-2.609541323	0.00906637	0.113189341
kmt2cb	376.1395893	-0.291635858	0.111741432	-2.609916951	0.009056421	0.113189341
dusp4	116.0704953	0.307675108	0.117969453	2.608091342	0.009104866	0.113408085
svopl	134.4814138	0.293163706	0.112419413	2.607767621	0.00911348	0.113408085
rpl35a	6148.671687	-0.168466044	0.064599641	-2.607847989	0.009111341	0.113408085
Gypsy52-I_DR:Gypsy:LTR	118.3597859	0.481913488	0.184773459	2.608131543	0.009103796	0.113408085
rap1b	534.7402391	-0.333206495	0.127799764	-2.607254393	0.009127152	0.113486108
efcab11	39.30860857	-0.453783674	0.174094385	-2.606538251	0.009146261	0.113631543
slc25a14	292.6925506	-0.210426005	0.080756596	-2.60568196	0.009169156	0.113823745
rps3	8713.571496	-0.159312545	0.06116605	-2.604591037	0.009198398	0.11409437
ENSDARG00000092341	39.63780286	0.679287422	0.260833723	2.604292934	0.009206403	0.114101348
LOC100537428	50.81229689	0.49579907	0.190425034	2.603644386	0.009223841	0.114225122
klhl25	27.53697988	0.66340383	0.254866412	2.602947262	0.009242617	0.114365263
LOC100333227	31.74421077	1.026840997	0.394619236	2.602105783	0.009265327	0.114461503
LOC101884690	18.00678229	-0.717969551	0.275896319	-2.60231653	0.009259635	0.114461503
gadd45aa	34.59962755	0.561556691	0.215887004	2.601160237	0.009290905	0.114685071
plekhg4	693.499473	0.187406217	0.072089443	2.599634694	0.009332305	0.115103429
dhx15	1286.884488	-0.108212856	0.041656677	-2.597731319	0.009384189	0.115372094
rpl37	4451.16474	-0.210972291	0.081202049	-2.598115361	0.0093737	0.115372094
nck2b	151.1562861	-0.318306684	0.122516207	-2.598078173	0.009374715	0.115372094
CR1-10_DR:L2:LINE	37.00674747	-0.499039681	0.192094358	-2.597888283	0.009379901	0.115372094
daam1a	192.9504462	-0.356581837	0.137292911	-2.597234158	0.009397783	0.115446649
tmbim4	228.0787385	-0.34564158	0.133309695	-2.592771508	0.0095206	0.116792619
hsp90ab1	24520.23539	-0.133330873	0.051425497	-2.592699749	0.009522586	0.116792619
tsen15	111.3601766	-0.348674787	0.134564527	-2.591134499	0.00956601	0.11723141
cnbpa	4563.968099	-0.218366608	0.084298177	-2.590407252	0.009586245	0.11738556
sart1	1509.101424	0.197326002	0.076212953	2.589139968	0.009621598	0.117586359
dhrs13a.3	78.60530621	0.54043244	0.208742182	2.588994877	0.009625653	0.117586359
cart4	42.80835766	-0.688858105	0.266027312	-2.58942625	0.009613601	0.117586359
prrx1b	13.42972984	-0.988559601	0.382100235	-2.587173496	0.009676686	0.118095638
tmem150aa	11.50130604	1.008107496	0.389688438	2.586957677	0.009682748	0.118095638
kif15	600.9489611	0.215674894	0.083440522	2.584774029	0.009744284	0.11875168
cbr1	31.88537178	0.518069208	0.200487007	2.584053772	0.009764657	0.118905445
smco4	105.3517158	-0.32919893	0.127421497	-2.583543103	0.009779125	0.118987111
arf6a	257.1795253	-0.246323621	0.095365659	-2.582938369	0.009796282	0.119101349
itga6b	88.44048712	-0.553233935	0.214274125	-2.581897998	0.009825862	0.119300576
cep152	253.6633758	-0.227797596	0.08823158	-2.581814761	0.009828232	0.119300576
fbln2	86.60225869	-0.361382291	0.140017291	-2.580983311	0.009851934	0.119493676
lrrcc1	174.4911208	-0.257189606	0.099661455	-2.580632662	0.009861946	0.119520545
zfpm1	32.77453915	-0.617057268	0.239263995	-2.578980879	0.009909227	0.119998706
ppp1r14bb	825.8030632	-0.141715059	0.054960077	-2.578509098	0.009922769	0.12006785
macroh2a2	973.0442258	0.151020662	0.058583938	2.577850963	0.009941687	0.120201891
pou2f1b	170.6075716	0.467607641	0.181484772	2.57656682	0.009978692	0.12048942
adsl	505.8455233	0.219196331	0.08512973	2.574850532	0.010028341	0.12048942
lemd1	28.06921022	0.559038716	0.217109297	2.574918362	0.010026375	0.12048942
gas2l1	335.3050768	0.309479956	0.120190365	2.574914849	0.010026477	0.12048942
ralgapb	35.12968138	0.579626297	0.225020182	2.575885826	0.009998366	0.12048942
ENSDARG00000098030	99.4999566	0.571582842	0.22184645	2.576479545	0.009981211	0.12048942
stbd1	74.18236028	0.744468197	0.289040387	2.575654583	0.010005054	0.12048942
ENSDARG00000102972	24.83203887	-0.571136044	0.221743613	-2.575659505	0.010004912	0.12048942
DNA-X-12_DR:DNA:DNA	648.4462553	-0.188019885	0.073115713	-2.571538689	0.01012477	0.121552742
dync1i2a	575.2457061	-0.165371145	0.064352105	-2.569786098	0.010176133	0.122073779
rimkla	1471.599701	-0.158766602	0.061789592	-2.56947159	0.010185374	0.122089111
mtss1	208.3928041	-0.293957254	0.11446065	-2.568194874	0.010222967	0.122348402
avpi1	23.90005994	0.704719677	0.274375985	2.568445184	0.010215587	0.122348402
si:dkey-46g23.2	42.06020587	-0.701205346	0.273154358	-2.567066298	0.0102563	0.122651588
lrp11	10.846741	0.839972399	0.327323877	2.566181262	0.010282508	0.122773465
baz2ba	444.9403994	-0.271219374	0.105683142	-2.566344717	0.010277663	0.122773465
sec61a1l	1300.914867	0.265124001	0.103451064	2.56279627	0.010383296	0.122923788
pbx2	619.9191833	0.207295905	0.080858537	2.563686065	0.010356717	0.122923788
lcp1	687.1831584	0.416657228	0.162509386	2.563896397	0.010350444	0.122923788
ap2s1	1052.31577	0.15441625	0.06019914	2.565090643	0.010314885	0.122923788
exo5	67.65359767	0.377983453	0.147476125	2.563014538	0.01037677	0.122923788
cldn5a	175.3587429	0.579175368	0.225862252	2.564285811	0.010338837	0.122923788
eef1g	4197.846024	-0.121810639	0.047498725	-2.564503369	0.010332358	0.122923788
gtf2h3	131.3656817	-0.347027218	0.135309665	-2.564689073	0.01032683	0.122923788
cd44a	72.23579895	1.389600778	0.542094893	2.563390278	0.010365546	0.122923788
si:ch211-210c8.7	165.2649905	-0.256567185	0.100092285	-2.5633063	0.010368054	0.122923788
spry1	128.6623748	0.401453019	0.156601505	2.563532314	0.010361306	0.122923788
epb41a	93.86115648	-0.404215215	0.157810652	-2.56139374	0.010425313	0.12332598
rpl28	4302.149403	-0.145189938	0.056704716	-2.560456133	0.010453486	0.123481692
serbp1b	966.1324891	0.367582461	0.143563367	2.560419617	0.010454585	0.123481692
myl9b	599.927718	0.425769604	0.166347773	2.559514911	0.010481836	0.123613097
prps1b	306.7678372	0.20506872	0.08011354	2.559726109	0.010475469	0.123613097
suclg2	137.2783641	-0.456538802	0.178428454	-2.558665913	0.010507467	0.123725017
atad5b	123.4754588	-0.350410757	0.136944847	-2.558772862	0.010504235	0.123725017
rps23	4407.922405	-0.137709681	0.053846453	-2.55745131	0.010544232	0.124038749
anxa2b	33.54057859	1.025926585	0.401183302	2.557251459	0.010550292	0.124038749
si:ch211-117k10.3	35.79371019	-0.525823402	0.205670312	-2.556632488	0.010569081	0.124072977
Copia-6-I_DR:Gypsy:LTR	174.3205065	0.287191084	0.112332228	2.556622353	0.010569389	0.124072977
fam133b	1118.223918	-0.274984822	0.107629682	-2.554916236	0.010621335	0.124395847
mt2	146.1310351	-0.555165033	0.217315184	-2.554653679	0.01062935	0.124395847
slc25a12	340.0523212	-0.207352679	0.081142908	-2.555401118	0.010606549	0.124395847
p3h2	78.80011647	-0.430586136	0.168545721	-2.554714128	0.010627504	0.124395847
arrb2b	379.2091953	-0.281337235	0.110161631	-2.553858654	0.010653649	0.124585126
cox5ab	366.3904367	-0.234619686	0.091897389	-2.55306151	0.010678064	0.124775453
pld2	38.24218891	0.53992993	0.211567024	2.552051448	0.01070907	0.124852288
bbs2	46.76874415	0.423869601	0.166064564	2.552438586	0.010697177	0.124852288
stx8	40.59020489	-0.522478965	0.204728534	-2.552057372	0.010708888	0.124852288
hbbe1.3	38.30296186	-0.615797006	0.241471242	-2.550187761	0.010766492	0.12533112
slc2a10	110.2133461	0.410789825	0.161067294	2.550423589	0.010759211	0.12533112
si:ch211-272n13.3	346.2881635	-0.256004515	0.100416146	-2.549435774	0.010789738	0.125506432
rbm33a	584.1114483	0.218003859	0.085609451	2.546492899	0.010881143	0.126282207
kntc1	118.3168743	-0.262811548	0.103197259	-2.546691168	0.010874963	0.126282207
prtga	16.72820242	1.243873913	0.488436093	2.546646188	0.010876365	0.126282207
agla	77.48149917	-0.373686697	0.146763403	-2.546184475	0.010890762	0.126298236
march5l	79.61894766	-0.37553113	0.147558045	-2.54497225	0.010928642	0.126547949
ENSDARG00000080188	11.57718709	-0.832141048	0.326975169	-2.544967104	0.010928803	0.126547949
r3hdm1	173.1501827	-0.29385854	0.115494556	-2.544349714	0.010948141	0.126676191
paf1	362.3166127	0.263551412	0.103599677	2.543940482	0.010960976	0.126729052
tmem38a	128.2789444	-0.719556565	0.282881086	-2.54367153	0.010969418	0.126731087
kctd5a	234.226159	0.363287539	0.142910019	2.542071861	0.011019751	0.126739542
fibina	11.01452308	1.35436092	0.532738031	2.542264379	0.011013683	0.126739542
eif4g3a	214.5137674	-0.251868351	0.099066934	-2.542405831	0.011009226	0.126739542
rnf146	185.8723633	0.430594852	0.169337791	2.54281605	0.01099631	0.126739542
ppl	1794.997204	0.251942438	0.099085291	2.542682518	0.011000513	0.126739542
LOC110438269	36.19658559	0.527631997	0.207453712	2.543372162	0.010978822	0.126739542
cuedc1b	30.65343782	0.616799062	0.242663574	2.541786765	0.011028743	0.126747875
lrrc59	329.1607199	0.172205664	0.067774916	2.540846577	0.011058443	0.126994003
fga	77.18306771	-0.730527747	0.287578637	-2.540271262	0.011076652	0.12701283
add1	220.1338095	0.457464192	0.180078632	2.540357997	0.011073905	0.12701283
cfap97	54.33974264	0.407572669	0.160470901	2.539854057	0.011089873	0.127069394
tlk2	478.32365	-0.163750174	0.064499017	-2.538801104	0.011123304	0.127357262
ccdc85b	316.6260116	0.338362409	0.133508824	2.534382358	0.011264574	0.1288785
tfpia	27.60319278	-0.749220024	0.295665026	-2.534016396	0.011276346	0.128916967
oc90	214.5839236	0.452928418	0.178773535	2.533531701	0.011291953	0.128999199
sash1a	396.4614579	-0.211868392	0.083677224	-2.531972051	0.011342303	0.129477923
ddx3xb	3803.807657	-0.164643988	0.065037299	-2.531531768	0.011356553	0.129544132
si:dkey-222f2.1	46.76203931	0.743003279	0.293568815	2.530933948	0.011375927	0.129668651
rfc4	231.5400724	-0.253202551	0.100059033	-2.530531661	0.011388981	0.129720996
sowahab	42.98118101	0.490392377	0.193944146	2.528523739	0.011454334	0.130368519
elovl4a	38.21463735	0.648623523	0.256657578	2.527194127	0.011497793	0.130679829
lemd3	437.4790773	0.278601904	0.1102542	2.526905143	0.011507258	0.130679829
sypa	31.91011709	-0.695838219	0.275353124	-2.52707581	0.011501667	0.130679829
ybey	108.3723854	-0.369239716	0.14615094	-2.526427242	0.011522925	0.130760895
foxd3	217.33153	0.300613112	0.119009986	2.525948636	0.011538635	0.130828989
f2rl1.2	14.98190448	0.729095447	0.288667826	2.525724659	0.011545993	0.130828989
mns1	154.5095541	0.305289092	0.120886468	2.525419901	0.011556012	0.130845807
esyt2a	229.3071661	-0.216107179	0.085612919	-2.524235617	0.011595018	0.131122486
fkbp10b	81.94441178	-0.355775166	0.140962486	-2.523899626	0.011606106	0.131122486
ablim3	37.39519997	-0.595371606	0.235886251	-2.523977568	0.011603533	0.131122486
ciarta	35.52109561	-0.687819903	0.272556324	-2.523588126	0.011616394	0.131142075
gnl1	110.9087135	0.339195564	0.134429898	2.523215222	0.011628721	0.131184632
chd2	725.3561036	0.146493633	0.058071591	2.522638546	0.011647806	0.131303315
pms1	41.72332116	-0.52939293	0.209917443	-2.521910148	0.011671952	0.1313823
ugt1b1	24.13979695	0.588460718	0.23332214	2.522095496	0.011665803	0.1313823
slc35c1	124.9640569	0.411337045	0.163131581	2.521504677	0.011685412	0.131437311
serpina10a	102.7786121	0.432925441	0.171820136	2.519643226	0.011747384	0.131651418
rpsa	14098.5602	-0.202338462	0.080299121	-2.519809163	0.011741848	0.131651418
emg1	402.289544	-0.205108004	0.081380302	-2.520364234	0.011723345	0.131651418
tmem11	252.6104562	-0.210664832	0.083604757	-2.51977086	0.011743125	0.131651418
mgat5	129.6000098	-0.306922447	0.12179675	-2.519955963	0.011736952	0.131651418
lyrm5b	46.33736411	-0.398121091	0.158111526	-2.517976396	0.011803123	0.132179459
myo10	244.1506093	0.273287458	0.108566828	2.517227978	0.011828227	0.132262155
wdr62	256.0079796	-0.249073018	0.098956896	-2.516984941	0.011836389	0.132262155
Gypsy10-LTR_DR:Gypsy:LTR	158.2190481	0.296461188	0.11778179	2.517037542	0.011834622	0.132262155
ckbb	233.0290164	0.348085116	0.138323478	2.516457235	0.011854129	0.132363907
nepro	99.8531612	-0.261095128	0.103793935	-2.515514293	0.011885886	0.132525465
adamts9	31.54442809	-0.576106732	0.229003749	-2.515708739	0.011879331	0.132525465
rbfox3a	14.71313664	-1.043322808	0.414953526	-2.514312428	0.011926473	0.13278486
eif3k	1247.353835	-0.124222702	0.049402061	-2.514524702	0.011919295	0.13278486
nfatc3a	67.39706905	-0.434558478	0.17299371	-2.511990051	0.012005247	0.1335229
tanc2a	48.11043834	-0.556653871	0.221629544	-2.511641094	0.012017124	0.1335229
bif1.1	35.60181678	0.710222839	0.282778264	2.511589222	0.01201889	0.1335229
zgc:63882	421.2709778	0.175833118	0.0700577	2.509832879	0.012078831	0.133757859
pnpla6	89.21473717	-0.355330376	0.141572444	-2.509883751	0.012077091	0.133757859
he1.2	334.2531357	0.281247933	0.112112607	2.50862003	0.012120378	0.133757859
nfya	515.2683513	0.251846815	0.100366064	2.509282568	0.012097667	0.133757859
gsx2	20.04674688	-0.930588357	0.37098802	-2.508405411	0.012127743	0.133757859
zmp:0000000711	194.3284901	0.267675604	0.10669041	2.508900319	0.012110765	0.133757859
ppm1h	61.0013937	0.370015192	0.147420072	2.509937677	0.012075247	0.133757859
si:dkey-22h13.6	19.97559331	0.730428537	0.29102556	2.509843245	0.012078477	0.133757859
ncdn	175.8928018	0.26300328	0.10485778	2.508190427	0.012135125	0.133757859
gipc1	27.55013642	0.780667045	0.31125032	2.508164635	0.012136011	0.133757859
DNA-2-9_DR:CMC-EnSpm:DNA	66.09446319	-0.42524594	0.169532339	-2.508347032	0.012129747	0.133757859
dnajb9b	20.95613333	0.683637813	0.272649237	2.507389421	0.012162663	0.133955308
acbd7	34.30740549	-0.577603125	0.230499614	-2.50587459	0.012214894	0.134433979
rpl34	4352.633317	-0.161528643	0.064475725	-2.505262918	0.01223604	0.134570106
slc17a6b	23.5122129	-0.971995503	0.388228506	-2.503668557	0.012291312	0.134984313
zgc:171971	18.78536176	0.644771753	0.257521727	2.503756714	0.01228825	0.134984313
aldh1l2	149.7624693	0.331006619	0.132246752	2.502947062	0.012316396	0.135066291
si:cabz01054394.5	17.45915476	-0.677179783	0.270552555	-2.502950982	0.01231626	0.135066291
kidins220a	119.1971828	-0.513225434	0.205138855	-2.501844099	0.012354832	0.135296922
ENSDARG00000101618	68.4800654	0.372476066	0.148881025	2.501837058	0.012355077	0.135296922
ccm2	94.15356043	0.419602671	0.167776195	2.50096666	0.012385484	0.135533085
rpl23a	8726.120051	-0.127846792	0.051134631	-2.500199727	0.012412331	0.135628494
pcdh8	587.1503938	0.223809382	0.089515641	2.500226555	0.012411391	0.135628494
fgfrl1b	51.0283704	-0.494068839	0.197630719	-2.499959725	0.012420743	0.135628494
mtpn	828.7904847	-0.215639877	0.086303571	-2.498620544	0.012467773	0.135948386
dnajc17	78.73124327	-0.393486049	0.15746743	-2.498840867	0.012460025	0.135948386
stap2b	41.9504855	0.722097918	0.289161188	2.497215906	0.012517272	0.136391112
LOC108183319	29.12618474	-0.524806587	0.210206356	-2.496625678	0.012538123	0.136521281
apeh	98.48732735	0.322651249	0.129322741	2.494930476	0.012598181	0.136883594
txnipb	17.6901861	0.852219133	0.341522978	2.495349327	0.012583318	0.136883594
msl1b	453.8169098	0.171430471	0.068711524	2.494930411	0.012598183	0.136883594
si:ch211-212c13.10	34.09548219	-0.59484195	0.23850009	-2.494095288	0.012627864	0.137108911
socs5a	69.45152051	0.649548506	0.260470258	2.493753077	0.012640044	0.137144031
rpl38	3015.499913	-0.188878348	0.075757455	-2.493198161	0.012659817	0.137217659
s100a10b	128.5982012	-0.45268904	0.181597926	-2.492809532	0.012673681	0.137217659
si:dkey-16p21.8	147.0189244	-0.275375881	0.110462468	-2.492936161	0.012669162	0.137217659
foxp4	313.9193005	-0.381350046	0.152999137	-2.492498021	0.012684804	0.137241162
fam83ha	13.32770134	0.771146576	0.309419739	2.492234587	0.012694216	0.137246145
matr3l1.1	701.5121448	0.165293306	0.066330325	2.491971918	0.012703608	0.137250892
fam83b	23.04416503	0.560679952	0.22505692	2.491280663	0.012728353	0.137421394
camsap2a	166.3866107	0.475844037	0.191048451	2.490698222	0.012749236	0.137453257
hip1rb	190.0716871	0.403199328	0.161871964	2.490853382	0.01274367	0.137453257
eif2ak3	73.70148395	0.403241183	0.161936553	2.490118349	0.012770056	0.13758098
Gypsy132-LTR_DR:Gypsy:LTR	223.3145988	-0.310024986	0.124520501	-2.489750554	0.012783278	0.13762671
sap18	1490.176644	0.149025399	0.059869701	2.489162253	0.012804451	0.137757927
dand5	13.85665549	-0.829507225	0.333291763	-2.488832059	0.012816349	0.137789234
si:ch211-220f16.2	215.4033763	-0.240244531	0.096550691	-2.488273553	0.012836495	0.137893755
zbtb2a	27.80605242	0.535328748	0.215175705	2.487867987	0.012851143	0.137893755
si:dkeyp-113d7.10	58.50651172	0.719214455	0.289109966	2.487684758	0.012857765	0.137893755
si:ch73-281i18.4	32.79612748	-0.560581884	0.225363865	-2.487452391	0.012866167	0.137893755
ENSDARG00000117716	13.23540352	1.011477852	0.406654078	2.487317613	0.012871043	0.137893755
ENSDARG00000097048	362.1024869	-0.220431531	0.088632027	-2.487041521	0.012881036	0.137904448
gopc	148.9387407	0.310004308	0.124661422	2.486770197	0.012890864	0.137913352
calub	448.7325664	-0.217981505	0.087679348	-2.486121421	0.012914389	0.138068692
hnrnpa0b	11924.61535	-0.167019992	0.067194485	-2.485620557	0.012932577	0.138071421
LOC569566	17.4735891	-0.691185848	0.278074002	-2.485618376	0.012932657	0.138071421
ncoa4	510.3225519	-0.188258107	0.075749575	-2.485269469	0.01294534	0.138110655
rps28	3773.669082	-0.22052306	0.088783633	-2.48382561	0.012997944	0.138575442
ENSDARG00000090026	14.24437534	1.038679814	0.418270495	2.483272969	0.013018129	0.138694185
lmbr1	33.88669464	0.860540523	0.346671281	2.482295392	0.013053901	0.138978721
bhlhe40	85.42368557	-0.503331798	0.202890437	-2.480805929	0.013108572	0.139463928
taok2b	22.52303151	0.778715941	0.314096303	2.479226703	0.013166759	0.139977687
fbxo11a	618.9041182	-0.159749687	0.064441175	-2.479000221	0.013175122	0.139977687
ENSDARG00000110722	15.82519295	0.816025441	0.329224109	2.478632085	0.013188727	0.140025188
ftr86	120.0093778	0.296179221	0.11951921	2.478088836	0.013208825	0.140141523
aacs	21.34353899	0.639365877	0.258054029	2.477643459	0.013225323	0.140192556
smad1	270.353435	-0.245850453	0.099248162	-2.477128519	0.01324442	0.140192556
denr	940.6333091	-0.18599636	0.075090201	-2.476972452	0.013250213	0.140192556
bhlha15	14.40308723	1.29667982	0.523410202	2.47736826	0.013235526	0.140192556
slc39a14	14.07124857	-0.929675507	0.375390935	-2.476552899	0.013265797	0.140260639
f11r.1	566.2081552	0.233629734	0.09440787	2.474684947	0.013335376	0.140608419
cnn3b	468.2495383	-0.209477854	0.084648264	-2.474685775	0.013335345	0.140608419
trpt1	106.5074776	0.283737146	0.114627506	2.475297212	0.013312534	0.140608419
atp5f1c	833.4282019	-0.215954063	0.087250016	-2.47511774	0.013319226	0.140608419
pus7	416.7649142	-0.209851287	0.084843057	-2.473405526	0.013383218	0.141015891
carm1	2051.053263	-0.127322504	0.051494754	-2.47253348	0.013415915	0.141213816
ENSDARG00000092807	16973.83294	-0.249173004	0.100781289	-2.472413342	0.013420425	0.141213816
itcha	9.962879205	0.888440931	0.359423418	2.47185043	0.013441574	0.14133935
sun1	125.3588997	-0.337536208	0.136592872	-2.471111442	0.013469384	0.141429964
avl9	141.6471784	-0.298612899	0.120839611	-2.471150788	0.013467902	0.141429964
pcyox1	28.36726395	0.707424259	0.286303851	2.470886284	0.013477867	0.141429964
lhx9	43.39864211	-0.618102921	0.25025043	-2.469937502	0.013513666	0.141622159
sbno1	1090.599559	-0.146254816	0.059214604	-2.469911246	0.013514658	0.141622159
mn1a	177.5472567	0.454854099	0.184181224	2.469600804	0.01352639	0.141648285
lpgat1	265.5301546	-0.188357141	0.076284543	-2.469139017	0.013543859	0.141734405
ece2a	33.33821293	-0.517981759	0.20987245	-2.468078869	0.013584039	0.14205791
dnm2a	110.8992341	-0.26991453	0.109405566	-2.467100534	0.013621211	0.142277462
arr3b	24.87205542	-0.960135978	0.389185743	-2.467037901	0.013623594	0.142277462
pebp1	135.1518535	-0.345875408	0.140323336	-2.464845962	0.013707217	0.143053326
zfp36l1a	379.520947	0.337628003	0.137050157	2.463536059	0.013757406	0.143381908
LOC103909792	489.4725788	-0.178532333	0.072462991	-2.463772624	0.01374833	0.143381908
wwc1	26.43634465	0.626209412	0.254300528	2.462477827	0.01379807	0.143708028
zgc:153284	623.1382702	-0.299257201	0.121540393	-2.462203671	0.013808623	0.143720295
myl6	445.1644685	0.35439816	0.144031156	2.460565952	0.013871807	0.14379221
pcyt1aa	26.39344581	0.493366122	0.20050167	2.46065842	0.013868233	0.14379221
timm8b	221.0064797	-0.274640699	0.111591579	-2.461123874	0.013850254	0.14379221
mrpl13	96.62850501	-0.397798941	0.161630877	-2.461156853	0.013848981	0.14379221
si:dkey-23k10.3	12.00671617	0.974830277	0.396155227	2.460728047	0.013865542	0.14379221
meaf6	588.3959596	0.192500918	0.078207963	2.461397928	0.013839677	0.14379221
pax6b	324.6141837	-0.393494844	0.159967791	-2.459837951	0.013899976	0.143792534
mrpl20	162.5012107	-0.216339458	0.087934774	-2.460226474	0.013884937	0.143792534
ube2e1	1237.230515	-0.114838597	0.046684956	-2.459863026	0.013899005	0.143792534
sdf2l1	195.7215296	0.226662181	0.092181121	2.458878553	0.013937176	0.143906673
tmsb	45.03763142	-0.605620977	0.246311823	-2.458757235	0.013941886	0.143906673
bard1	36.55354312	-0.596095018	0.24240749	-2.459061879	0.013930061	0.143906673
LOC110437890	32.56795789	1.003487157	0.408156301	2.458585488	0.013948556	0.143906673
nnt	1411.060932	-0.150258548	0.061140219	-2.45760565	0.013986666	0.144202813
fmnl1a	61.58277183	0.585299652	0.238292247	2.456226166	0.014040476	0.144512407
il13ra1	18.15025167	0.707732254	0.288124803	2.456339219	0.01403606	0.144512407
mipol1	31.27512506	-0.562387714	0.228974869	-2.456111087	0.014044973	0.144512407
dennd4c	219.8686673	-0.276955506	0.112776472	-2.455791533	0.014057468	0.144543957
ENSDARG00000099449	326.6520184	0.326243333	0.132861817	2.455508584	0.014068539	0.144560841
lin28ab	2093.556476	0.144728951	0.058979918	2.453868289	0.014132874	0.145124638
ENSDARG00000057403	81.22228056	0.374517262	0.152672945	2.453068962	0.014164318	0.145277927
micu1	135.454996	-0.451272724	0.183999636	-2.452574002	0.01418382	0.145277927
ENSDARG00000101118	32.73992964	-0.512968337	0.209159169	-2.452526174	0.014185706	0.145277927
HATN7_DR:hAT:DNA	498.7585751	-0.166537265	0.06790286	-2.452580991	0.014183545	0.145277927
zgc:77262	1400.899782	-0.162880292	0.066426456	-2.452039456	0.014204909	0.145377472
rnf14	93.38434287	-0.288827652	0.117817053	-2.451492763	0.014226505	0.145449766
dnah2	11.53941138	-0.902239253	0.368053548	-2.4513804	0.014230947	0.145449766
cdc42se1	103.3261987	0.363334478	0.148253199	2.450769901	0.014255105	0.145502669
nhsb	88.0630739	-0.403783849	0.164746932	-2.450933954	0.014248609	0.145502669
slc25a55a	2021.974144	-0.224476426	0.091609175	-2.450370569	0.014270926	0.145567242
si:dkey-260c8.6	13.44866626	-0.80746812	0.329594114	-2.449886345	0.014290131	0.145666226
ptp4a2a	700.3068404	-0.196620401	0.080271687	-2.449436528	0.014307992	0.145751384
arl3l2	161.2051588	0.493554086	0.2017561	2.446290774	0.014433454	0.146485565
hnrnpk	2582.435854	0.155273924	0.063474232	2.446251318	0.014435034	0.146485565
cdc42bpb	468.3407108	-0.214978896	0.087887545	-2.446067812	0.014442383	0.146485565
slc43a1a	774.5146136	-0.197333518	0.080693255	-2.44547722	0.014466059	0.146485565
fryl	237.759592	-0.237364143	0.097055957	-2.44564218	0.014459442	0.146485565
nhsl1b	495.1552063	0.304384826	0.124443819	2.445961793	0.014446631	0.146485565
dtd1	167.7370802	-0.235647335	0.096291633	-2.447225455	0.014396076	0.146485565
si:dkeyp-69e1.8	13.89330017	0.808523393	0.330572223	2.445829798	0.014451921	0.146485565
ENSDARG00000098884	10.88341576	-0.904422961	0.369717223	-2.446255964	0.014434848	0.146485565
slc6a9	203.1305556	-0.463885576	0.189776237	-2.444381782	0.014510063	0.146769426
ankrd52a	22.43781813	0.8020649	0.328136466	2.44430285	0.014513238	0.146769426
efna2a	82.87733631	-0.355374665	0.14540509	-2.444031807	0.014524146	0.146782915
mhc1laa	51.03021638	0.370824639	0.151761223	2.443474245	0.014546608	0.146913073
cog7	107.7132769	0.37421212	0.153180556	2.442947915	0.01456784	0.147030644
LOC402866	627.9107906	0.306488901	0.125499462	2.442153113	0.014599953	0.147257816
hAT-N32_DR:hAT-Charlie:DNA	946.5996422	-0.186509666	0.07642696	-2.440364846	0.014672435	0.147891586
sfi1	132.3067317	-0.268854583	0.110254279	-2.438495668	0.014748535	0.147986995
ap4s1	49.44326005	-0.41858685	0.171566277	-2.43979678	0.014695526	0.147986995
nos1	46.3009126	-0.946397298	0.388070697	-2.438723937	0.014739223	0.147986995
smarcad1b	165.1461943	-0.244039469	0.10008658	-2.438283627	0.01475719	0.147986995
nadka	82.0120084	0.473580325	0.194230693	2.43823629	0.014759123	0.147986995
slc39a7	593.5818003	-0.171806917	0.070430753	-2.439373554	0.014712751	0.147986995
ERV1-N3-LTR_DR:LTR:LTR	22279.65856	-0.479279096	0.196467572	-2.439481948	0.014708338	0.147986995
Ngaro1_DR:Ngaro:LTR	61.35434508	-0.367542751	0.150716208	-2.438641182	0.014742599	0.147986995
naa20	241.9023029	-0.235109423	0.096441172	-2.437853229	0.014774772	0.148047073
sltm	1233.906593	0.166590007	0.068350274	2.437298315	0.014797466	0.148080911
si:dkey-262g12.10	125.3894834	-0.292432786	0.119975168	-2.437444276	0.014791494	0.148080911
dtnba	507.9865731	-0.279951817	0.114904359	-2.436389873	0.014834686	0.148259823
hic2	80.37220895	0.61686466	0.253174026	2.436524274	0.014829174	0.148259823
fam234a	12.66659101	0.826364561	0.339213687	2.436117977	0.014845842	0.148274657
prkag3b	12.9907807	-0.995854199	0.408994835	-2.434882092	0.014896643	0.148588441
ccnt2a	446.2083614	-0.218668529	0.089805156	-2.434921759	0.01489501	0.148588441
sult2st3	125.4188082	-0.260274256	0.106906247	-2.434602873	0.014908141	0.148606448
actr3	226.5390446	0.396307924	0.162832203	2.43384243	0.014939497	0.148822241
dusp23a	35.71638326	0.514369738	0.211453383	2.43254438	0.014993154	0.14916291
nrxn1a	10.18156893	-1.184479374	0.486912077	-2.43263503	0.014989401	0.14916291
nucks1b	1954.079213	0.130888751	0.05383984	2.431076144	0.01505405	0.149653268
si:ch211-199m9.3	21.97593013	0.642553407	0.264328927	2.430885695	0.015061965	0.149653268
mak16	1185.736544	-0.129809531	0.053411877	-2.430349538	0.015084268	0.149680847
znf609b	758.7428159	-0.25855618	0.106382205	-2.430445761	0.015080263	0.149680847
pcp4l1	34.34914784	-0.490439288	0.202118901	-2.426488989	0.015245713	0.149924327
ing3	535.4844122	-0.167216539	0.068878818	-2.427691775	0.015195251	0.149924327
siah2l	51.9360181	0.422014296	0.173800781	2.4281496	0.015176082	0.149924327
grsf1	454.4139366	-0.190774674	0.078546023	-2.428826652	0.015147773	0.149924327
fzd3b	12.00004311	0.857209554	0.352948699	2.428708638	0.015152704	0.149924327
hoxd3a	212.4858892	-0.367137707	0.15127558	-2.426946277	0.01522651	0.149924327
tma7	1978.958113	-0.167437676	0.068981831	-2.427272124	0.01521284	0.149924327
slc45a4b	113.6966711	0.322469082	0.132893212	2.426527863	0.01524408	0.149924327
urm1	136.4327623	-0.257858406	0.106211544	-2.427781348	0.015191499	0.149924327
lmbrd2a	80.09092451	0.376543724	0.155107984	2.427623089	0.015198129	0.149924327
polm	51.64115294	0.660370501	0.272046921	2.427413987	0.015206892	0.149924327
Dada-U6N1_DR:Dada:DNA	78.62473118	-0.330152681	0.135953372	-2.428425832	0.015164526	0.149924327
Gypsy-23-LTR_DR:Gypsy:LTR	158.8911668	-0.439009996	0.180876073	-2.427131401	0.015218743	0.149924327
Gypsy-25-I_DR:Gypsy:LTR	38.85538422	0.690686467	0.284499417	2.427725424	0.015193841	0.149924327
dhrs3a	21.98653141	-0.714041352	0.294442725	-2.425060259	0.015305846	0.150249002
trpm4b.2	52.37986701	0.644146333	0.26562189	2.425049881	0.015306284	0.150249002
baz2a	1160.334342	0.166407678	0.068627915	2.424781204	0.015317615	0.150249002
LOC100334707	27.31022973	0.854495293	0.352402074	2.424773737	0.01531793	0.150249002
myca	85.97350977	-0.487752098	0.201232749	-2.423820678	0.015358187	0.150259327
tmub2	35.99238703	0.655282142	0.270292138	2.424347775	0.015335911	0.150259327
nck1b	308.7225182	-0.188552721	0.077786862	-2.423966166	0.015352036	0.150259327
L1-1_DR:L1:LINE	343.5238459	0.204165349	0.084227001	2.423989296	0.015351058	0.150259327
zmp:0000000760	212.4199795	-0.48727198	0.201074614	-2.423339132	0.015378563	0.15036272
ccdc18	45.66056579	-0.459088985	0.189478404	-2.422909295	0.01539677	0.150444798
pik3r3a	255.1484036	0.215827456	0.089129973	2.421491337	0.015456969	0.150936814
tbx16l	417.5045201	-0.202958542	0.083837572	-2.420854241	0.015484085	0.151105347
rbsn	27.30723042	0.669163497	0.276529882	2.419859628	0.015526499	0.151422877
abcc2	194.3985693	0.520192969	0.21502999	2.419164733	0.015556194	0.15148924
plxnb3	47.82053119	0.611023538	0.252552761	2.419389663	0.015546576	0.15148924
jupa	1367.644397	0.14993918	0.061983777	2.419006835	0.015562948	0.15148924
akap12b	6893.951321	0.184166207	0.076176117	2.417637094	0.015621648	0.151964142
cep162	54.11995993	-0.390654632	0.16160639	-2.417321687	0.015635192	0.151999452
hnrnpa1b	8445.177344	0.118953558	0.04923025	2.416269608	0.015680446	0.152222746
arpc4l	474.9117201	-0.220278798	0.091180092	-2.415865063	0.015697878	0.152222746
mrpl34	217.538892	-0.226562123	0.093777207	-2.415961518	0.01569372	0.152222746
SAT-2_DR:Satellite:Satellite	41.59278784	-0.448223983	0.185514781	-2.416109272	0.015687353	0.152222746
LOC100536673	34.07742314	0.674346732	0.279387317	2.41366265	0.015793077	0.153049094
cpne1	418.8451932	0.245979905	0.101988169	2.411847444	0.015871921	0.153634048
itchb	19.13302106	0.846909316	0.351150691	2.41181162	0.015873481	0.153634048
ENSDARG00000096375	137.3803067	0.346104125	0.143548192	2.411065715	0.015905982	0.153754485
si:ch211-69b7.6	131.8791271	0.278213138	0.11538645	2.411142198	0.015902647	0.153754485
mctp2a	66.7669285	-0.401760034	0.166670286	-2.410507858	0.015930328	0.153786636
mphosph8	795.5059021	0.117362085	0.048691558	2.410316912	0.015938669	0.153786636
cry1b	9.822936033	-0.992119001	0.411655572	-2.410070627	0.015949433	0.153786636
pycr1b	35.08514675	-0.55543	0.230455623	-2.410138638	0.01594646	0.153786636
LOC110437786	17.27898365	0.768692167	0.319057848	2.409256413	0.015985063	0.154033311
leng8	516.9867462	-0.260122831	0.107992516	-2.408711651	0.016008941	0.154166502
ebf2	141.8236154	-0.326235226	0.135485943	-2.407889836	0.016045022	0.154416968
Gypsy6-LTR_DR:Gypsy:LTR	131.7128601	-0.317997625	0.132089516	-2.407440302	0.016064788	0.154510208
mcts1	244.314388	-0.199075982	0.082733844	-2.406221846	0.016118473	0.15492935
guca1a	27.42085795	-0.557631266	0.231820986	-2.405439109	0.016153044	0.155164356
il1rapl1a	114.2813705	-0.341550586	0.142039012	-2.404625188	0.01618906	0.155412951
mbtd1	73.76504583	0.614641189	0.255705629	2.403706134	0.016229814	0.155706682
ubp1	81.22940465	0.555762454	0.231649352	2.399153936	0.016433005	0.156994999
fzd7b	1554.849616	0.191296146	0.079759628	2.398408209	0.016466503	0.156994999
agfg1a	97.59565297	-0.252793777	0.105389803	-2.398654987	0.016455411	0.156994999
rpl30	5607.557742	-0.121401667	0.05061003	-2.39876695	0.016450381	0.156994999
si:ch1073-396h14.1	12.64247594	-0.89544416	0.373347833	-2.39841799	0.016466063	0.156994999
ccny	29.7722758	-0.448847129	0.187098881	-2.3989835	0.016440656	0.156994999
pdgfra	238.9642384	-0.318079847	0.132604416	-2.398712327	0.016452835	0.156994999
pik3c2g	40.96001771	-0.487012009	0.202981501	-2.399292576	0.016426784	0.156994999
vps37bb	30.45049064	0.544982475	0.227115395	2.399584033	0.016413712	0.156994999
ENSPM-2N_DR:CMC-EnSpm:DNA	691.3989371	-0.1712555	0.071369178	-2.399572254	0.01641424	0.156994999
rpf2	699.115837	-0.222616325	0.09283649	-2.397939921	0.016487569	0.15709815
cyp4t8	28.75515957	0.871499417	0.36347195	2.397707493	0.016498034	0.157100223
arsk	19.88179518	-0.650269554	0.271408724	-2.395905126	0.016579381	0.157678965
si:ch211-125e6.13	17.98299949	0.919651038	0.38384005	2.395922564	0.016578592	0.157678965
plekho1b	96.42063953	0.513541657	0.214425845	2.394961569	0.016622107	0.157987309
zgc:92818	352.8467039	-0.212792927	0.088919464	-2.393097281	0.016706811	0.158211655
col4a3	21.49839327	-1.242968756	0.519226917	-2.393883514	0.016671042	0.158211655
poc1b	130.4961958	-0.360353452	0.150591497	-2.392920311	0.016714871	0.158211655
acin1b	1937.339088	-0.157112526	0.065649322	-2.393208666	0.016701739	0.158211655
tp53inp1	40.64767749	0.596017296	0.249052561	2.393138593	0.01670493	0.158211655
ints10	167.4553868	0.246065217	0.102833414	2.392852744	0.016717949	0.158211655
cspg4ba	153.3819975	-0.268986312	0.112403424	-2.393043748	0.016709249	0.158211655
cabp2b	44.05535048	-0.536051366	0.22405853	-2.392461318	0.016735792	0.158282806
cpamd8	150.3864158	-0.417094473	0.174374271	-2.39194963	0.016759142	0.158405924
pa2g4a	2002.180901	-0.129358158	0.054085929	-2.391715543	0.016769834	0.158409319
urod	81.3518527	0.299964767	0.125445449	2.391196891	0.016793544	0.158535608
nuak1b	189.4639356	0.226898632	0.0949216	2.390379342	0.016830978	0.158791219
mpdu1a	80.79329142	-0.42493117	0.177812673	-2.389768756	0.016858984	0.158957616
si:dkey-85a20.4	162.3684529	-0.257288426	0.107723354	-2.388418267	0.016921072	0.159261285
tomm6	392.9913479	-0.21889179	0.09164205	-2.388551867	0.016914921	0.159261285
ENSDARG00000101465	144.2283416	-0.442207046	0.185148562	-2.388390386	0.016922356	0.159261285
tmod4	85.59258799	0.485809917	0.203447979	2.387882732	0.016945748	0.159285875
sh2d3a	27.42578524	-0.500122808	0.209426964	-2.388053562	0.016937873	0.159285875
LOC101886260	30.52716558	0.676996078	0.283551623	2.387558467	0.016960705	0.159328777
srsf9	650.6677044	-0.168361797	0.070528261	-2.387153684	0.016979392	0.159353538
uchl5	455.9085038	0.155082274	0.064968141	2.387051131	0.016984129	0.159353538
cpt1aa	160.0875235	0.303158685	0.127028249	2.386545423	0.017007506	0.159394859
ENSDARG00000094508	10.0793903	0.944787344	0.395887259	2.386506066	0.017009327	0.159394859
clic4	1659.832992	-0.209913611	0.087966873	-2.386280249	0.017019776	0.159395345
mtfr2	231.3051446	-0.180252476	0.075544542	-2.386042327	0.017030791	0.159401132
ifi27.1	41.80893149	-0.568933627	0.238498504	-2.385480904	0.017056808	0.159547237
bmt2	36.49077323	0.523065531	0.219299088	2.38516966	0.017071246	0.159584926
cds1	24.61890151	0.664886433	0.278848015	2.384404396	0.017106792	0.159722432
dennd6aa	34.61731328	0.580491144	0.243450797	2.384429012	0.017105648	0.159722432
tbc1d7	71.14163486	-0.386905735	0.162299325	-2.383902308	0.017130149	0.159843163
si:ch211-251f6.7	18.46405649	0.88265093	0.370371692	2.383149006	0.017165245	0.159975908
si:ch211-225h24.2	33.32905253	0.535265518	0.22459323	2.383266486	0.017159767	0.159975908
zgc:110249	63.10164165	0.382602655	0.160626152	2.381944968	0.017221471	0.160207749
LOC793338	14.5190248	0.729540796	0.306239277	2.38225744	0.017206864	0.160207749
zgc:174653	79.59911997	-0.342046184	0.143599392	-2.381947295	0.017221362	0.160207749
adamtsl4	30.52323514	0.600919844	0.252396558	2.380855938	0.017272465	0.160584698
atp6v1c1a	213.5901899	0.238056334	0.100001178	2.380535297	0.017287505	0.160627112
ankfy1	424.2380497	0.142334281	0.059798615	2.380227066	0.017301973	0.160664171
tsen34	101.5108194	-0.306453802	0.128825939	-2.378820637	0.017368125	0.161180823
slc23a2	31.82660701	0.504642516	0.212186238	2.378299937	0.017392672	0.161213456
rdh8a	71.04855305	0.319089614	0.134166525	2.378310188	0.017392189	0.161213456
ybx1	26224.68909	-0.177765032	0.074794386	-2.376716237	0.01746752	0.161224893
prmt3	88.33184684	-0.345019078	0.145160976	-2.376803239	0.017463401	0.161224893
snx27a	34.86255213	0.493743916	0.207652498	2.377741278	0.017419043	0.161224893
rps25	7519.43033	-0.175773972	0.073916403	-2.378010376	0.017406336	0.161224893
pcyox1l	201.5441512	-0.280206326	0.117853785	-2.377575954	0.017426854	0.161224893
snrka	175.0504548	-0.211898684	0.089140677	-2.377126715	0.017448093	0.161224893
pdxp	21.95466205	0.708413964	0.298014985	2.37710853	0.017448953	0.161224893
ildr2	161.3520068	0.285095846	0.120085926	2.374098737	0.017591846	0.16227472
lyar	956.5773595	-0.128246215	0.054029994	-2.373611479	0.017615075	0.162391287
pck1	11.85893707	1.134187453	0.478274501	2.371415266	0.017720109	0.162877941
nol10	595.82658	-0.17073374	0.071983629	-2.371841233	0.017699694	0.162877941
fanci	109.9765208	-0.246530477	0.103960018	-2.371397025	0.017720984	0.162877941
vps18	141.7982574	0.273258342	0.115212329	2.371780391	0.017702609	0.162877941
gas8	89.83541695	0.307615104	0.129686763	2.371985374	0.017692791	0.162877941
nxnl2	21.0007741	0.614862548	0.259481192	2.369584256	0.017808097	0.16325515
pdhb	452.8305233	0.149413802	0.063058821	2.36943539	0.017815267	0.16325515
khdc4	419.0677305	-0.19077702	0.080515775	-2.369436546	0.017815212	0.16325515
brd2b	38.45692072	0.55762636	0.235255279	2.370303286	0.017773499	0.16325515
elovl1a	187.2292577	0.289252447	0.122070537	2.369551688	0.017809666	0.16325515
cnot1	1655.860435	-0.11754642	0.049615289	-2.369157227	0.017828673	0.163280394
fyna	78.66956119	0.325095586	0.137250269	2.368633504	0.017853935	0.163349939
neurod1	61.4074436	-0.540218309	0.228078979	-2.368558086	0.017857576	0.163349939
trpc4apa	507.5189481	0.149484169	0.063165899	2.366532747	0.017955586	0.16414853
srsf6b	2331.530167	-0.122211478	0.051656476	-2.365850093	0.017988727	0.164157837
metap1	983.2945189	-0.158175399	0.066855333	-2.365935398	0.017984582	0.164157837
ENSDARG00000100864	24.87748513	-0.500486944	0.211533308	-2.365995926	0.017981642	0.164157837
cd2ap	356.861628	-0.157761493	0.066704666	-2.365074341	0.018026452	0.164208875
dusp6	1564.881396	0.156757906	0.066271229	2.365399118	0.018010649	0.164208875
si:dkey-23a13.9	11.29432482	-0.853249058	0.36077016	-2.365076585	0.018026343	0.164208875
khnyn	250.2903098	0.215929627	0.09130806	2.364847381	0.018037502	0.164211965
cachd1	382.2669018	-0.191675338	0.081110429	-2.363140481	0.018120799	0.164689098
gja9b	18.33429762	-0.769108003	0.325462482	-2.363123387	0.018121635	0.164689098
acot17	45.95369251	-0.588938571	0.249221493	-2.363113087	0.018122139	0.164689098
ENSDARG00000096186	63.90529671	-0.358276301	0.151691666	-2.361872013	0.018182918	0.165143556
rab25b	22.85763181	0.835215583	0.353740005	2.361100157	0.018220809	0.16538971
chkb	103.8229544	-0.306478729	0.129823373	-2.360736154	0.018238702	0.165454163
serinc1	371.1904171	0.191840389	0.081333851	2.358678289	0.018340148	0.165689003
fbxo44.1	53.93865142	0.372992282	0.158110094	2.35906685	0.018320955	0.165689003
timm13	355.8636844	-0.208798548	0.08851482	-2.358910614	0.01832867	0.165689003
gltpa	37.0679886	0.461220782	0.195534529	2.358768978	0.018335666	0.165689003
ENSDARG00000093484	88.05796632	0.496062049	0.210271158	2.359154032	0.018316651	0.165689003
ENSDARG00000104302	19.20828868	1.211508849	0.513639282	2.358676393	0.018340241	0.165689003
si:ch211-98n17.5	340.6170819	0.241814585	0.102509895	2.358938967	0.01832727	0.165689003
L2-4_DRe:L2:LINE	84.73942346	-0.332749217	0.141124033	-2.357849409	0.018381148	0.165960765
rassf6	30.86670384	-0.690060728	0.292916153	-2.355830234	0.018481362	0.166163868
aqp10a	23.05145126	0.76708346	0.325785813	2.354563735	0.018544463	0.166163868
wdr55	304.2491594	-0.173901256	0.073857999	-2.354535151	0.01854589	0.166163868
ect2	166.887417	-0.224317392	0.095245577	-2.355147613	0.018515349	0.166163868
lmna	159.5576677	-0.328945174	0.139616118	-2.356068766	0.018469498	0.166163868
sema3d	53.42792686	-0.533378392	0.226567245	-2.354172566	0.018563991	0.166163868
esd	191.7873934	0.240474382	0.10206174	2.356165812	0.018464674	0.166163868
apobb.1	5696.36399	0.519005386	0.220401577	2.354817031	0.018531828	0.166163868
ktn1	505.2123556	-0.186751859	0.079307909	-2.354769661	0.01853419	0.166163868
tpi1b	321.7851931	0.358226898	0.15219394	2.353752709	0.01858497	0.166163868
tgfbr1b	32.18119703	0.882045041	0.374751967	2.353676879	0.018588762	0.166163868
zgc:113426	17.89066302	-0.606803999	0.257788627	-2.353881965	0.018578509	0.166163868
galnt12	16.8712161	0.858009562	0.364570967	2.35347748	0.018598734	0.166163868
slc13a4	704.4836956	0.408627686	0.173568302	2.35427599	0.018558826	0.166163868
jarid2a	45.40165752	0.484132518	0.20563229	2.354360393	0.018554612	0.166163868
shda	12.06377965	0.843434995	0.357950975	2.35628635	0.018458682	0.166163868
rpl14	6319.614914	-0.163716378	0.069524734	-2.354793314	0.018533011	0.166163868
Gypsy-14-I_DR:Gypsy:LTR	39.1726256	0.598507702	0.253931059	2.356969262	0.018424772	0.166163868
gins4	246.3470108	-0.279194104	0.118682043	-2.352454491	0.018649972	0.166182913
kctd15a	357.0259779	-0.186884304	0.079437735	-2.352588527	0.018643251	0.166182913
tbl1x	395.931809	0.177535264	0.075455194	2.352856767	0.018629809	0.166182913
zgc:158320	11.22130986	0.810410625	0.344485241	2.352526403	0.018646366	0.166182913
svbp	166.1768765	-0.249998226	0.106275815	-2.352352947	0.018655064	0.166182913
tyk2	14.91049513	0.837525205	0.356239463	2.351017483	0.018722154	0.16649034
ENSDARG00000094140	17.78722096	0.754471179	0.320906691	2.351060916	0.018719969	0.16649034
zgc:193790	106.3426164	0.377012329	0.160347812	2.351215927	0.018712172	0.16649034
rbp4l	37.43779559	0.536460136	0.228218709	2.350640485	0.018741132	0.166562486
insm1a	54.03961378	-0.68124528	0.289872807	-2.350152422	0.018765725	0.166602973
si:dkey-273g18.1	117.38459	-0.409481102	0.174238471	-2.350118777	0.018767421	0.166602973
ENSDARG00000033579	46.3653584	-0.43982741	0.187182732	-2.349722149	0.018787429	0.166684075
slc29a1a	1799.02262	-0.145861581	0.062085065	-2.349382751	0.018804566	0.166739615
odad3	10.96666367	-0.875116028	0.372571535	-2.348853697	0.018831304	0.16688019
tusc2b	229.1520485	-0.256545774	0.109241428	-2.348429327	0.018852777	0.166973956
nkain1	591.7619584	-0.253702201	0.108094826	-2.347033715	0.018923542	0.167503942
spata20	29.33378552	0.468691472	0.199760595	2.346265894	0.018962574	0.167752584
gata6	644.1194131	0.34988594	0.149144553	2.345951848	0.018978559	0.167797168
hsp90b1	285.1390459	0.262045482	0.111736094	2.345217846	0.019015965	0.167856959
myf5	301.4879873	0.274575418	0.117099457	2.344805211	0.019037022	0.167856959
abcf3	288.091698	-0.225657236	0.096238346	-2.344774675	0.019038581	0.167856959
slx1b	82.18828372	-0.343655989	0.146564297	-2.3447456	0.019040066	0.167856959
LOC555499	54.24944083	0.399608578	0.170385613	2.345318781	0.019010818	0.167856959
rnf145a	417.7482705	-0.184948111	0.078891117	-2.344346466	0.019060456	0.167940147
krtcap3	193.609116	0.289869543	0.12365805	2.344121905	0.019071937	0.167944779
lta4h	149.7194068	0.334509877	0.142771333	2.342976493	0.019130588	0.168101941
ppp4r2b	735.8808426	0.156281485	0.06670381	2.342916916	0.019133643	0.168101941
pex13	163.0280062	0.247747324	0.105738024	2.343029648	0.019127863	0.168101941
syde2	59.58656279	0.469066228	0.200170876	2.34332905	0.019112519	0.168101941
cfb	46.19328666	0.451447582	0.192718905	2.3425184	0.019154089	0.168185192
ENSDARG00000042887	274.607331	0.306352981	0.130814657	2.341885755	0.019186587	0.168277783
mrps16	224.864154	-0.215661012	0.092083553	-2.342014457	0.019179972	0.168277783
dazap2	314.9101108	0.174632095	0.074604203	2.340780911	0.019243456	0.168333204
tpd52l2b	790.1979658	-0.165805831	0.070827311	-2.340987228	0.019232825	0.168333204
mxd4	76.36018905	0.385928178	0.164851863	2.341060454	0.019229053	0.168333204
tspan14	216.1375677	0.331643052	0.141696821	2.340511583	0.019257341	0.168333204
brsk2b	11.5630884	-1.022899745	0.436913733	-2.341193849	0.019222184	0.168333204
si:ch211-209a2.1	574.6255916	-0.215786311	0.092197319	-2.340483576	0.019258785	0.168333204
ankrd46b	37.56502841	-0.384330401	0.164261955	-2.339740815	0.019297127	0.168380334
hebp2	358.1163801	0.273708086	0.116963651	2.340112368	0.019277939	0.168380334
si:ch73-170d6.2	14.63939264	0.815461816	0.348511231	2.33984372	0.019291811	0.168380334
sppl3	316.3620309	0.221485776	0.094748261	2.337623657	0.01940678	0.168686846
eef1db	1335.404057	-0.149821982	0.064112329	-2.336866922	0.019446105	0.168686846
irx3b	92.28123901	0.654523136	0.280026139	2.337364428	0.019420243	0.168686846
zc3h13	975.8864088	0.168213827	0.071993347	2.33651906	0.019464205	0.168686846
cilp	39.25990985	-0.772709329	0.330633865	-2.337054397	0.019436356	0.168686846
sh2b1	138.1561798	0.380271987	0.162697357	2.337296655	0.019423764	0.168686846
zfhx4	332.0329639	-0.429961065	0.184005484	-2.336675275	0.019456075	0.168686846
ENSDARG00000095998	14.96671314	-0.734807353	0.314488282	-2.336517434	0.01946429	0.168686846
ENSDARG00000098021	127.1132083	0.242645485	0.103798052	2.337668973	0.019404427	0.168686846
bin3	476.2080894	-0.175955528	0.07528852	-2.337083101	0.019434864	0.168686846
ENSDARG00000100084	49.67982717	0.670797298	0.287088849	2.336549472	0.019462622	0.168686846
sprtn	92.60398748	0.249205711	0.106595895	2.337854668	0.019394789	0.168686846
smarcad1a	565.6867753	-0.152279585	0.0652477	-2.333868999	0.019602582	0.169767158
rgrb	11.75374134	0.908829261	0.389435959	2.333706584	0.019611091	0.169767158
nhsl2	66.66151043	-0.413309931	0.177135529	-2.333297747	0.019632524	0.169856783
nuak1a	37.23833297	0.484660244	0.207835481	2.331941791	0.019703754	0.170217068
gtf2ird1	134.6006824	-0.219031213	0.093927861	-2.331908879	0.019705485	0.170217068
ppp1r14ba	13.00478363	-1.059034944	0.454192484	-2.331687512	0.019717136	0.170217068
nxpe3	32.0348078	0.48521618	0.208117834	2.331449303	0.01972968	0.170217068
LOC794462	319.7439625	0.193323339	0.082917566	2.331512466	0.019726354	0.170217068
slc27a1a	87.36305695	-0.302495324	0.12978784	-2.330690787	0.01976967	0.170354685
si:ch73-191k20.3	15.14898923	0.782337348	0.335669335	2.330678633	0.019770312	0.170354685
EnSpm-N2_DR:CMC-EnSpm:DNA	2120.473604	0.256822901	0.11020008	2.330514647	0.019778967	0.170354685
arpin	23.82047874	0.522661568	0.224319841	2.329983677	0.019807014	0.170500466
pcloa	14.08639808	-0.776090641	0.333390052	-2.327875819	0.019918699	0.171365639
camk2n1a	11.08965523	-0.920487524	0.395467079	-2.327595829	0.019933575	0.171397443
CR1-18_DR:L2:LINE	137.7943417	-0.267866726	0.115096011	-2.327332845	0.019947557	0.171421522
atp1a3a	49.52324119	-0.595660563	0.256054756	-2.326301505	0.020002472	0.171604866
cdr2b	10.77247968	1.080680647	0.464468656	2.326703067	0.019981074	0.171604866
hopx	223.2609589	0.257351093	0.110623071	2.32637813	0.019998387	0.171604866
arpc3	305.564973	0.189981949	0.081675238	2.326065462	0.020015059	0.171616815
dmbx1b	13.37958973	0.822538733	0.353700061	2.325526125	0.020043845	0.17176757
LOC103909737	21.76037823	-0.859304547	0.369593701	-2.324997818	0.020072077	0.171913414
mcfd2	66.36570398	0.396029606	0.17041195	2.323954422	0.020127937	0.17229559
kcnk1a	39.75414971	0.747575074	0.321802698	2.323085168	0.020174578	0.172598465
slc2a13b	15.22448347	0.647400391	0.278853108	2.321653844	0.020251582	0.173138567
ENSDARG00000097733	31.34631992	0.433877389	0.186895907	2.321492185	0.020260295	0.173138567
rad21a	3620.492739	0.183001542	0.078853287	2.320785207	0.020298439	0.17315855
vangl2	2127.251215	-0.198643829	0.085579056	-2.321173416	0.020277486	0.17315855
vegfab	15.33841485	-0.760456953	0.327704145	-2.320559462	0.020310632	0.17315855
LOC100003291	29.41847045	0.589081518	0.25387039	2.320402622	0.020319107	0.17315855
dapk3	83.12571244	0.344647301	0.148516555	2.320598545	0.020308521	0.17315855
pabpc1a	17891.15044	0.153720514	0.066264692	2.319795172	0.02035196	0.173245921
plcb3	86.99521543	-0.353102852	0.152212188	-2.319806687	0.020351337	0.173245921
a1cf	70.76701666	0.50686372	0.218533022	2.319391893	0.020373797	0.17331681
fras1	229.7861115	-0.271259269	0.116961224	-2.319223923	0.020382898	0.17331681
skia	242.0899826	-0.243858501	0.105165326	-2.318810877	0.020405293	0.173411058
sox19b	713.0839014	0.161470159	0.069660492	2.317958937	0.020451553	0.173642634
h3f3d	6022.201873	0.189663108	0.08182569	2.317891929	0.020455195	0.173642634
zgc:174855	355.0114579	0.295674307	0.127613763	2.316946862	0.020506627	0.173982895
pgrmc1	578.1235023	0.225347528	0.097300737	2.315989941	0.020558818	0.174329225
ugt2a2	9.999240317	0.858245316	0.370625301	2.315668446	0.020576379	0.17438168
sema3gb	18.92154414	0.771864794	0.333438872	2.314861458	0.020620515	0.174435198
pck2	4416.051644	0.331493393	0.143210949	2.314721009	0.020628205	0.174435198
taf9	402.0106262	0.158530843	0.068487639	2.314736583	0.020627352	0.174435198
nap1l1	1203.142863	0.330193923	0.142620172	2.315197896	0.020602104	0.174435198
svild	102.1664087	-0.378333344	0.163504912	-2.31389589	0.020673434	0.174721285
smc2	851.1194121	0.27095975	0.117164865	2.312636565	0.020742629	0.174736436
mrgbp	465.4415341	-0.208980286	0.090348574	-2.313044647	0.020720185	0.174736436
rps20	8696.256049	-0.202264556	0.087422856	-2.31363474	0.020687766	0.174736436
polr1a	627.3738593	-0.186664471	0.080715628	-2.312618712	0.020743612	0.174736436
tcerg1a	886.1624958	-0.121404142	0.052492332	-2.312797649	0.020733767	0.174736436
ENSDARG00000103165	18.2920516	0.856369951	0.370195232	2.313292767	0.020706548	0.174736436
zbtb22b	19.67418902	0.954292406	0.412821218	2.31163604	0.020797749	0.174934276
klf11b	41.95890817	0.493077985	0.21328907	2.311782719	0.02078966	0.174934276
zgc:162971	10.15895247	1.128804706	0.488327915	2.31157112	0.02080133	0.174934276
slc38a2	473.4654195	-0.306222864	0.132513778	-2.310875665	0.020839724	0.175065097
ENSDARG00000099269	83.98725308	-0.400769993	0.173417772	-2.311008774	0.02083237	0.175065097
im:7136021	96.18562258	-0.311371402	0.134776672	-2.310276683	0.020872841	0.175247276
znf45l	25.98285415	0.635325374	0.275066221	2.3097179	0.020903777	0.175410951
appbp2	224.4401981	0.292503882	0.126669297	2.309193226	0.020932861	0.175558915
ptpn9b	84.89094193	0.446169047	0.193237338	2.308917376	0.020948167	0.17559122
lats2	98.25065209	0.434942569	0.188426929	2.308282422	0.020983433	0.175790721
eif4a2	658.0426601	-0.151716977	0.06574106	-2.307796335	0.021010467	0.175825037
ENSDARG00000096654	19.67769995	0.861101497	0.373096573	2.307985545	0.020999941	0.175825037
fgb	64.67739934	-1.216155393	0.52727903	-2.306474035	0.021084159	0.176249317
ENSDARG00000096632	198.9976211	-0.278542669	0.120758611	-2.306607097	0.021076734	0.176249317
romo1	320.6987841	-0.213586486	0.092625546	-2.305913381	0.021115473	0.176414885
il17rd	436.7733713	-0.23580014	0.102300008	-2.30498652	0.021167328	0.176751803
ptges3b	2280.615842	-0.187770008	0.081495655	-2.304049302	0.021219876	0.177094133
LOC570939	19.25758456	0.745346704	0.323629	2.303089974	0.021273781	0.177447411
mmachc	35.77174392	-0.416697206	0.180963521	-2.302658588	0.02129806	0.177456824
Gypsy-173_DR:Gypsy:LTR	87.4647122	-0.3895923	0.169182824	-2.302788733	0.021290733	0.177456824
smarca5	1805.891711	-0.105366752	0.045763398	-2.302424146	0.021311265	0.177470395
pdia8	41.77180495	-0.406831253	0.176752512	-2.301699978	0.021352097	0.177713901
ftr24	63.85963588	0.343396296	0.149361568	2.299094076	0.021499598	0.178457138
ro60	80.4642529	0.383975319	0.166988779	2.29940791	0.021481787	0.178457138
si:ch211-229g11.6	12.97460082	-0.915561743	0.398093893	-2.299863822	0.021455936	0.178457138
mnta	190.3132006	-0.213384351	0.092794596	-2.299534246	0.021474621	0.178457138
prkd2	427.1981284	-0.179240113	0.077954293	-2.299297532	0.02148805	0.178457138
sbno2a	24.36096017	0.825038371	0.358930463	2.298602258	0.021527535	0.178505093
ccnf	542.8003258	-0.156234864	0.067970094	-2.298582434	0.021528662	0.178505093
sardh	22.51417083	-0.72372812	0.314938684	-2.2979969	0.021561966	0.178684591
paics	1389.9021	0.266856658	0.116148574	2.297545707	0.021587659	0.178800863
fkbp9	683.0650557	-0.195593457	0.085155414	-2.296899831	0.021624485	0.178816059
ldlrad2	169.0248517	-0.321905758	0.140136379	-2.297089157	0.021613684	0.178816059
ENSDARG00000107177	18.79270041	-0.612237124	0.266531814	-2.297050825	0.021615871	0.178816059
apoea	47.8466511	-1.005786425	0.438004277	-2.296293617	0.021659099	0.179005738
pla2g12a	126.3663792	0.313438538	0.136527565	2.295789414	0.021687925	0.179147402
cacng6a	13.26105285	-1.004821721	0.437903489	-2.294619123	0.021754961	0.179235656
slc35c2	303.479489	-0.249185812	0.108597454	-2.294582458	0.021757065	0.179235656
appb	230.3949744	-0.268456169	0.116975079	-2.294986002	0.021733927	0.179235656
ENSDARG00000092687	83.44246354	0.284238775	0.123864771	2.29475075	0.021747413	0.179235656
pdxdc1	262.4570743	0.212369227	0.092545062	2.294765632	0.021746559	0.179235656
tp53bp1	410.5015285	-0.177192518	0.077230581	-2.294331041	0.021771491	0.179258177
ube2q2	986.8473142	-0.164847268	0.071860235	-2.293998457	0.021790587	0.179319106
zmym4.2	400.3795642	0.183916935	0.0801873	2.293591812	0.021813956	0.179357337
mgmt	31.93358823	-0.432778095	0.1886968	-2.293510508	0.021818631	0.179357337
snrpd3	190.7287539	0.202651349	0.088384697	2.292832995	0.021857622	0.179398632
fancg	93.01359679	-0.281898896	0.12295806	-2.292642674	0.021868585	0.179398632
msrb3	64.99788849	-0.42052231	0.183383195	-2.293134384	0.021840269	0.179398632
naga	172.2895401	0.219975678	0.095949885	2.292610117	0.021870461	0.179398632
grb10a	50.02506929	0.418247317	0.182457364	2.292301655	0.021888242	0.179448473
tcf20	235.0382671	-0.189907509	0.08289601	-2.290912546	0.021968472	0.180009967
hadhaa	67.283436	0.374998972	0.163722296	2.290457569	0.021994806	0.180129468
anos1b	26.86909962	-0.694261524	0.303158742	-2.290092377	0.022015962	0.180206469
znfl1g	687.1397583	-0.165359118	0.072212778	-2.289887228	0.022027855	0.1802076
LOC100331938	103.7868313	0.795675046	0.347607374	2.289005084	0.022079057	0.180530145
hpgd	28.36110188	-0.553940508	0.242036842	-2.288661937	0.022099002	0.18059691
BEL27-I_DR:Pao:LTR	266.4700121	-0.217774158	0.095179582	-2.288034417	0.022135517	0.18079894
ENSDARG00000103528	58.37324339	-0.410947889	0.179636163	-2.287667922	0.022156867	0.18087696
rtf1	985.4475313	0.153458414	0.067111528	2.286617794	0.022218142	0.180991674
klf5b	10.36642517	1.218148471	0.532647825	2.286967885	0.022197698	0.180991674
wu:fj64h06	117.0561195	0.284223965	0.124291027	2.286761746	0.022209733	0.180991674
BHIKHARI-3-I_DR:LTR:LTR	880.8176916	0.512173613	0.2239437	2.287064175	0.022192078	0.180991674
ik	685.6637308	0.152786287	0.066838869	2.285889771	0.022260708	0.181095524
hmgn7	7472.883018	-0.179111059	0.078358364	-2.285793754	0.022266327	0.181095524
pdzd8	63.2874004	-0.365573463	0.159926157	-2.285889121	0.022260746	0.181095524
arhgef10la	96.7125942	-0.467487387	0.204592821	-2.284964766	0.022314894	0.181394294
wfikkn1	73.38180533	-0.500508741	0.21908095	-2.284583583	0.022337256	0.181479851
brd3b	955.0408367	-0.119734731	0.052421613	-2.28407188	0.022367307	0.181627745
reep3b	595.5674423	-0.225720577	0.098858866	-2.28326085	0.022415008	0.181630276
wdr75	667.6152808	-0.133778888	0.058590883	-2.283271416	0.022414386	0.181630276
las1l	429.1572772	0.163704541	0.071683985	2.283697542	0.022389313	0.181630276
fars2	14.59041615	-0.732462719	0.320793121	-2.283286867	0.022413476	0.181630276
tmem67	166.6554969	0.215548462	0.094468513	2.281696369	0.022507273	0.182281562
ptgs2a	192.6464311	-0.301346318	0.132117683	-2.280893153	0.02255477	0.182538499
znf989	39.21978846	-0.467204177	0.204846071	-2.280757323	0.022562811	0.182538499
cdc26	376.1670316	-0.241438152	0.105910043	-2.279653042	0.022628274	0.182971558
cetn4	109.6616166	0.329950982	0.144763486	2.279241752	0.022652698	0.183072493
fam189a1	10.98451308	-0.958998784	0.420818275	-2.278890534	0.022673573	0.183085181
rrp8	256.5801359	-0.225727251	0.099054727	-2.278813523	0.022678153	0.183085181
lats1	138.4983634	0.254891652	0.111914629	2.277554379	0.022753141	0.183208197
tubgcp4	182.9473784	-0.207263484	0.090997642	-2.277679735	0.022745666	0.183208197
rpn1	1271.374797	-0.138503462	0.060799278	-2.278044502	0.022723926	0.183208197
si:dkey-51d8.9	26.57902626	-0.559780799	0.245712459	-2.278194607	0.022714985	0.183208197
Gypsy102-LTR_DR:Gypsy:LTR	118.8747308	-0.367908655	0.161513581	-2.277880621	0.022733691	0.183208197
ctsc	6028.61165	0.43370223	0.190468409	2.277029728	0.02278445	0.183363994
xylt1	31.52910809	0.808523337	0.355150345	2.276566385	0.022812132	0.18349045
gnpda2	604.2364165	0.214368702	0.094187999	2.275966192	0.022848033	0.183600941
stra6l	27.0337529	0.643898366	0.282915807	2.275936336	0.02284982	0.183600941
exosc1	53.52836097	0.522230622	0.22964983	2.274030083	0.022964178	0.184087214
si:dkeyp-98a7.1	41.04852793	0.596198861	0.262212115	2.273727363	0.022982384	0.184087214
prmt6	163.9318907	-0.211587338	0.09305588	-2.273766444	0.022980033	0.184087214
jam2b	17.0235895	-0.831824587	0.365722945	-2.274466502	0.022937953	0.184087214
armc9	89.18717691	-0.357653545	0.157296041	-2.273760622	0.022980383	0.184087214
atp5f1e	468.2130037	-0.203720978	0.089574957	-2.274307289	0.022947517	0.184087214
timm9	218.9436681	-0.249004363	0.109533803	-2.273310679	0.023007464	0.184191874
polr3e	544.3227922	-0.145287028	0.063932072	-2.272521814	0.023055012	0.184379963
prpf4	391.9270565	0.228532804	0.100560432	2.272591702	0.023050796	0.184379963
ENSDARG00000112719	36.59942666	-0.470558096	0.207129569	-2.271805509	0.02309826	0.184563191
Gypsy108-I_Dr:Gypsy:LTR	78.94769461	-0.335934574	0.147875214	-2.271743618	0.023102	0.184563191
tmsb5	32.22079469	0.568468495	0.250311645	2.271042944	0.023144378	0.184805451
mettl9	114.952076	-0.259798854	0.114418592	-2.270599992	0.023171204	0.184923335
ptrhd1	126.2278019	-0.353252987	0.155601453	-2.270242216	0.023192891	0.18500011
ttyh2l	55.40711881	-0.388873714	0.171331267	-2.269718319	0.023224679	0.185109993
ENSDARG00000097988	185.4199716	0.303287835	0.133629506	2.269617266	0.023230815	0.185109993
xkr5b	94.83229897	-0.316176835	0.139343579	-2.269044894	0.023265596	0.185194627
prss35	27.14206445	-0.57013621	0.251248526	-2.269212156	0.023255427	0.185194627
si:dkey-27i16.2	16.6822987	-0.656625678	0.289415305	-2.268800807	0.023280442	0.185216634
cnbpb	2465.442823	-0.206483557	0.091039024	-2.268077452	0.023324486	0.185470799
fmoda	18.26199083	-0.965228874	0.42580673	-2.266823903	0.023400985	0.185982637
tceanc2	32.34260632	0.531611572	0.234555731	2.266461662	0.023423132	0.186062195
tefb	17.87180106	0.763927571	0.337367695	2.26437677	0.023550952	0.186980651
vezf1a	34.90577213	0.84920145	0.375173199	2.263491775	0.023605391	0.187047866
igsf8	83.15769401	0.26979628	0.119181174	2.263749149	0.023589548	0.187047866
tsc22d2	176.8969806	-0.221817867	0.098000077	-2.263445835	0.02360822	0.187047866
map10	76.97843501	0.279650062	0.123522854	2.263954018	0.023576943	0.187047866
dpysl4	46.10875591	-0.521724012	0.230557445	-2.262880787	0.023643039	0.187226979
gnpat	19.15918576	0.625548485	0.276529489	2.262140239	0.02368874	0.187492037
si:ch211-57i17.1	70.84139363	0.423464646	0.187228246	2.261756196	0.023712471	0.187583017
ncoa2	535.6721181	-0.18432178	0.081603929	-2.258736584	0.023899775	0.188650765
akirin1	955.8826777	0.111394902	0.049308116	2.259159561	0.023873461	0.188650765
il17rc	31.13228609	-0.55799375	0.247002859	-2.259057862	0.023879786	0.188650765
scp2b	58.41149024	0.671275727	0.297210235	2.258588864	0.023908971	0.188650765
mrps30	134.3456764	0.243590947	0.107849924	2.258610282	0.023907638	0.188650765
h2ax1	2082.762468	0.202957211	0.089878238	2.258135176	0.023937233	0.188776606
tra2b	542.13169	-0.162937698	0.072175443	-2.257522665	0.023975435	0.188980664
stk17al	120.3391915	0.317545135	0.140715809	2.256641502	0.024030485	0.189229335
col9a1b	553.499461	-0.310741455	0.137734191	-2.256095259	0.024064666	0.189229335
lpcat4	200.357221	0.304349609	0.134911564	2.255919363	0.024075682	0.189229335
tbc1d12b	16.36685567	0.654788945	0.290180652	2.256487262	0.024040132	0.189229335
ilrun	465.5457181	0.147142368	0.065213388	2.256321488	0.024050505	0.189229335
hAT-N72_DR:hAT-hobo:DNA	35.52211057	0.440652271	0.195338977	2.255833818	0.024081041	0.189229335
coq8aa	316.6159002	-0.18814404	0.083413441	-2.25556022	0.024098187	0.189267061
llgl2	343.2424175	0.164536792	0.072972911	2.254765362	0.024148061	0.189561657
tpm2	452.0472426	0.202338089	0.089784164	2.253605533	0.024220995	0.190036885
pigu	84.96110647	0.289885341	0.128676398	2.252824486	0.024270218	0.190325681
hccsa.1	47.24902669	-0.402896419	0.178938158	-2.251595875	0.024347822	0.190350056
c4b	16.85715296	-0.915643417	0.406529025	-2.252344507	0.02430051	0.190350056
slc38a6	40.73298455	0.471614021	0.209440448	2.251781001	0.024336115	0.190350056
ENSDARG00000078072	84.54353931	0.401630773	0.178371113	2.25165816	0.024343883	0.190350056
ENSDARG00000095906	45.64664776	-0.557482252	0.24759024	-2.251632587	0.0243455	0.190350056
ENSDARG00000114172	52.22441278	-0.367294816	0.163056203	-2.25256574	0.024286543	0.190350056
kif26ba	17.02781782	-0.960794686	0.427352414	-2.248249112	0.02456031	0.191769849
ankhb	74.93081183	-0.358645738	0.159552561	-2.24782189	0.024587549	0.191769849
ccdc47	654.5932795	0.170986868	0.076044621	2.248507073	0.024543875	0.191769849
pelo	492.6501238	-0.169876799	0.075578206	-2.247695563	0.024595609	0.191769849
lpl	127.6736807	-0.362238318	0.161169835	-2.247556552	0.024604481	0.191769849
si:ch211-198m17.1	11.88927689	-0.896829538	0.398984871	-2.247778306	0.02459033	0.191769849
psmc4	751.5960614	0.130874545	0.058244108	2.247000604	0.024639989	0.191898643
psmc3ip	105.4626505	-0.241797598	0.107613583	-2.246905937	0.024646039	0.191898643
nkd1	381.6439469	-0.202843928	0.090362744	-2.244773879	0.024782652	0.192670395
ano10a	49.69760173	-0.384811458	0.17139793	-2.245134799	0.02475948	0.192670395
scube1	11.64400104	-0.713965038	0.318057008	-2.244770655	0.02478286	0.192670395
lrr1	131.9877344	-0.300821306	0.13403566	-2.24433786	0.024810671	0.192788851
mob2a	140.1412287	0.314737026	0.140295188	2.243391463	0.024871582	0.193078637
wu:fl23c11	14.98711858	0.796461426	0.35502947	2.24336708	0.024873153	0.193078637
isoc1	70.30290112	0.357659134	0.159444053	2.243163845	0.024886251	0.193082546
atad1a	26.23463733	0.458083883	0.204249723	2.242763797	0.02491205	0.193184948
hspe1	402.8645819	-0.159131833	0.071002123	-2.241226416	0.025011413	0.193759458
fam207a	137.657392	-0.241975508	0.107965087	-2.241238484	0.025010631	0.193759458
myhz2	49.41078283	-0.72979983	0.325861302	-2.239602631	0.025116732	0.19427937
tiam1b	123.6220282	0.485567504	0.216797431	2.239729045	0.025108519	0.19427937
plcd3a	11.78308771	0.90699147	0.405013482	2.239410564	0.025129215	0.19427937
ap3b1a	69.94862956	0.336200205	0.150128189	2.239420903	0.025128543	0.19427937
igdcc3	62.60712585	-0.331232466	0.147923531	-2.239214158	0.025141985	0.194280128
sox11a	1257.659355	-0.156535472	0.069923041	-2.238682266	0.025176597	0.194449578
cyp2p6	22.16325824	-0.537294464	0.240098844	-2.237805297	0.025233755	0.194792898
arpc2	734.1067026	-0.149700808	0.066923516	-2.236893963	0.025293271	0.195154072
rpl36a	6442.28458	-0.213799239	0.095603044	-2.236322501	0.025330654	0.195163051
brcc3	71.44639305	0.540118545	0.241484815	2.236656349	0.025308809	0.195163051
ENSDARG00000105694	19.74875532	-0.567764284	0.253886427	-2.236292386	0.025332625	0.195163051
si:ch211-263m18.4	14.21995522	0.832427923	0.372302811	2.23588944	0.025359014	0.195268231
fabp7a	31.60618138	-0.69275952	0.310096817	-2.234010418	0.025482388	0.195923011
ENSDARG00000092064	61.36701422	-0.556283982	0.248981817	-2.234235367	0.025467591	0.195923011
ENSDARG00000112136	18.64123385	-0.68853375	0.308186749	-2.234144565	0.025473563	0.195923011
trpm1b	57.81564714	-0.639373728	0.286429317	-2.232221666	0.025600316	0.196731051
arhgap29a	108.269999	-0.35698873	0.160027678	-2.230793659	0.0256948	0.197349356
si:dkeyp-53d3.5	32.50926016	0.50403427	0.225961833	2.23061684	0.02570652	0.197349356
klf6a	373.9169365	-0.141569604	0.063491132	-2.22975397	0.025763781	0.197492261
ENSDARG00000093461	11.63387679	0.863103316	0.387035766	2.230035033	0.025745117	0.197492261
[truncated: 31,557 more rows]
