# Supplementary material for: Gag proteins encoded by endogenous retroviruses are required for zebrafish development
Source: bioRxiv. 2024 Mar 25:2024.03.25.586437. Preprint. [Version 1] doi: 10.1101/2024.03.25.586437 (PMC10996621; doi:10.1101/2024.03.25.586437)
Supplement: Supplement 6 [file media-6.gz]

Archive with 7 entries (6 files):
- supp_data_4
- supp_data_4/erni_homolog_rvt_domains.trimmed.fa.treefile
- supp_data_4/._jungle_fowl_ENS1_full_length_insertions.mafft.fa
- supp_data_4/jungle_fowl_ENS1_full_length_insertions.mafft.fa
- supp_data_4/erni_homolog_rvt_domains.trimmed.fa
- supp_data_4/._jungle_fowl_ENS1_full_length_insertions.mafft.fa.treefile
- supp_data_4/jungle_fowl_ENS1_full_length_insertions.mafft.fa.treefile
