# Supplementary material for: Gag proteins encoded by endogenous retroviruses are required for zebrafish development
Source: bioRxiv. 2024 Mar 25:2024.03.25.586437. Preprint. [Version 1] doi: 10.1101/2024.03.25.586437 (PMC10996621; doi:10.1101/2024.03.25.586437)
Supplement: Supplement 6 [file media-6.gz › supp_data_4/erni_homolog_rvt_domains.trimmed.fa.treefile]

#NEXUS
begin taxa;
	dimensions ntax=864;
	taxlabels
	'AAA19978.1'
	'AAB68770.1'
	'AAC31805.1'
	'AAC54861.1'
	'AAC59310.1'
	'AAC80264.1'
	'AAL87853.1'
	'AAL87856.1'
	'AAO46152.1'
	'AAP06677.1'
	'AAV68488.2'
	'ABC26827.1'
	'ABO25842.2'
	'ABV59399.1'
	'ACY30458.1'
	'ADE05995.1'
	'ADN65591.1'
	'AFX98089.1'
	'AFX98099.1'
	'AGV92853.1'
	'AKM21185.1'
	'AQM52258.1'
	'ATW64776.1'
	'AWO77076.1'
	'AXY87475.1'
	'AXY87509.1'
	'AllBul-1.190_int_2'
	'BAP18652.1'
	'BBD82009.1'
	Birddawg_I_2
	BtERVF1_I_2
	BtERVF2_I_2
	'CAA41394.1'
	'CAA76582.1'
	'CAD67562.1'
	CERV2_INT_1
	CarERV2_2
	CfERV1_2
	CfERVF1_2
	'ChoHof-1.165_int_2'
	CoeEFV-I_2
	'ColAng-1.151_int_2'
	'DasPun-5.710_1'
	ERV-14_CPB-I_2
	ERV-1_AMi-I_2
	ERV-1_Crp-I_1
	ERV-2_AMi-I_2
	ERV-2_CPB-I_2
	ERV-2_LCh-I_2
	ERV-3_LCh-I_2
	ERV-4_AMi-I_2
	ERV-4_LCh-I_1
	ERV-5_AMi-I_1
	ERV-6_LCh-I_1
	ERV1-1-I_XT_1
	ERV1-10_AMi-I_2
	ERV1-10_AmRa-I_2
	ERV1-10_HiRu-I_2
	ERV1-10_PSi-I_1
	ERV1-11_AmRa-I_2
	ERV1-11_HiRu-I_2
	ERV1-11_PMaj-I_2
	ERV1-12_HiRu-I_2
	ERV1-12_PSi-I_2
	ERV1-13_AmRa-I_2
	ERV1-13_Ano-I_2
	ERV1-13_DR-I_2
	ERV1-13_HiRu-I_2
	ERV1-14_AmRa-I_2
	ERV1-14_DR-I_2
	ERV1-14_EL-I_2
	ERV1-14_HiRu-I_2
	ERV1-15_AmRa-I_2
	ERV1-15_DR-I_2
	ERV1-15_HiRu-I_2
	ERV1-16_Ano-I_1
	ERV1-16_HiRu-I_2
	ERV1-17_AmRa-I_1
	ERV1-17_HiRu-I_2
	ERV1-18_MPu-I_2
	ERV1-19_HiRu-I_2
	ERV1-1B_DR-I_2
	ERV1-1_AMi-I_1
	ERV1-1_AmMe-I_2
	ERV1-1_AmPe-I_1
	ERV1-1_Ano-I_2
	ERV1-1_CAnn-I_2
	ERV1-1_CCr-I_1
	ERV1-1_CHo_I_2
	ERV1-1_CJa-I_2
	ERV1-1_CM-I_1
	ERV1-1_CPB-I_1
	ERV1-1_CSs-I_2
	ERV1-1_CoGo-I_2
	ERV1-1_Crp-I_2
	ERV1-1_DeEb-I_2
	ERV1-1_ET-I_2
	ERV1-1_FCa-I_2
	ERV1-1_GA-I_1
	ERV1-1_GG-I_2
	ERV1-1_Gav-I_1
	ERV1-1_GyAc-I_2
	ERV1-1_HarAnt-I_2
	ERV1-1_HiRu-I_2
	ERV1-1_Ilyo-I_2
	ERV1-1_LaCr-I_1
	ERV1-1_MM-I_2
	ERV1-1_Mio-I_1
	ERV1-1_NeMe-I_2
	ERV1-1_OAf-I_2
	ERV1-1_OC-I_1
	ERV1-1_OPr-I_2
	ERV1-1_PCa-I_1
	ERV1-1_PaPl-I_2
	ERV1-1_PaRa-I_2
	ERV1-1_RaTe-I_2
	ERV1-1_SSc-I_2
	ERV1-1_StHa-I_1
	ERV1-1_TML-I_1
	ERV1-1_ThAm-I_2
	ERV1-1_UCy-I_2
	ERV1-2-I_DR_2
	ERV1-2-I_XT_2
	ERV1-29_AmRa-I_2
	ERV1-2_ACar-I_2
	ERV1-2_AMi-I_2
	ERV1-2_ArCe-I_2
	ERV1-2_CJa-I_2
	ERV1-2_CPB-I_1
	ERV1-2_CoGo-I_2
	ERV1-2_Crp-I_1
	ERV1-2_DeEb-I_2
	ERV1-2_FuHe-I_2
	ERV1-2_Gav-I_2
	ERV1-2_HiRu-I_2
	ERV1-2_LaCr-I_1
	ERV1-2_MM-I_2
	ERV1-2_MPa-I_2
	ERV1-2_PSi-I_1
	ERV1-2_PVa-I_2
	ERV1-2_PaRa-I_2
	ERV1-2_StHa-I_2
	ERV1-2_TML-I_2
	ERV1-2_ThAm-I_2
	ERV1-2_UCy-I_1
	ERV1-3-I_DR_1
	ERV1-30_GA-I_3
	ERV1-3B_AMi-I_1
	ERV1-3_ACar-I_1
	ERV1-3_AmRa-I_2
	ERV1-3_CJ-I_2
	ERV1-3_CoGo-I_2
	ERV1-3_Crp-I_2
	ERV1-3_DeEb-I_2
	ERV1-3_FuHe-I_2
	ERV1-3_GyAc-I_2
	ERV1-3_HarAnt-I_2
	ERV1-3_HiRu-I_2
	ERV1-3_LaCr-I_2
	ERV1-3_SSa-I_2
	ERV1-3_StHa-I_2
	ERV1-3_ThAm-I_2
	ERV1-3_UCy-I_2
	ERV1-4-I_XT_2
	ERV1-4B_UCy-I_2
	ERV1-4C_LeLe-I_1
	ERV1-4_AFC_2
	ERV1-4_AMi-I_2
	ERV1-4_AmRa-I_2
	ERV1-4_ArCe-I_2
	ERV1-4_CAnn-I_2
	ERV1-4_CPB-I_2
	ERV1-4_Crp-I_2
	ERV1-4_HiRu-I_2
	ERV1-4_LaCr-I_2
	ERV1-4_LeLe-I_1
	ERV1-4_MM-I_2
	ERV1-4_PSi-I_1
	ERV1-4_PaRa-I_2
	ERV1-4_RaTe-I_2
	ERV1-4_StHa-I_2
	ERV1-4_ThAm-I_2
	ERV1-4_UCy-I_2
	ERV1-5-I_XT_2
	ERV1-5_AmRa-I_2
	ERV1-5_ArCe-I_2
	ERV1-5_CAnn-I_2
	ERV1-5_CPB-I_1
	ERV1-5_Crp-I_2
	ERV1-5_GyAc-I_2
	ERV1-5_MPa-I_1
	ERV1-5_NeMe-I_2
	ERV1-5_PSi-I_1
	ERV1-6-I_XT_2
	ERV1-6_AMi-I_2
	ERV1-6_AmRa-I_2
	ERV1-6_Crp-I_1
	ERV1-6_GA-I_2
	ERV1-6_HiRu-I_2
	ERV1-6_LeLe-I_2
	ERV1-6_PSi-I_2
	ERV1-6_UCy-I_1
	ERV1-7_AMi-I_1
	ERV1-7_AmRa-I_2
	ERV1-7_Crp-I_1
	ERV1-7_HiRu-I_2
	ERV1-7_LaCr-I_2
	ERV1-7_RaTe-I_2
	ERV1-8_AMi-I_2
	ERV1-8_CM-I_2
	ERV1-8_Crp-I_2
	ERV1-8_HiRu-I_2
	ERV1-8_LaCr-I_2
	ERV1-8_LeLe-I_2
	ERV1-9_AMi-I_2
	ERV1-9_AmRa-I_1
	ERV1-9_HiRu-I_2
	ERV1-9_LeLe-I_2
	ERV1-9_PSi-I_2
	ERV1-I_DR_1
	ERV1-I_EC_1
	ERV11_MD_I_2
	ERV12_MD_I_2
	ERV16_MD_I_2
	ERV19_MD_I_1
	ERV1A-CPo_I_2
	ERV1X1-I_ML_2
	ERV1X2-I_ML_1
	ERV2-2_SA-I_2
	ERV24B_Prim_2
	ERV24_MD_I_1
	ERV24_Prim_2
	ERV25_MD_I_2
	ERV2_MD_I_2
	ERV3-1-I_XT_2
	ERV3-1_AMi-I_2
	ERV3-1_CAnn-I_2
	ERV3-1_CPB-I_2
	ERV3-1_CSs-I_2
	ERV3-1_DNo-I_1
	ERV3-1_HiRu-I_2
	ERV3-1_MEu-I_1
	ERV3-1_OAf-I_2
	ERV3-1_PSi-I_1
	ERV3-1_Pca-I_2
	ERV3-1_StHa-I_2
	ERV3-1_TML-I_2
	ERV3-1_ThAm-I_1
	ERV3-2_AMi-I_2
	ERV3-2_Crp-I_2
	ERV3-2_HiRu-I_2
	ERV3-2_StHa-I_2
	ERV3-2_UCy-I_2
	ERV3-3_HiRu-I_2
	ERV3-3_UCy-I_2
	ERV34_MD_I_1
	ERV37_MD_I_2
	ERV3_DR-I_1
	ERV44_MD_I_1
	ERV4_DR-I_2
	ERV6B-MD_I_2
	ERV8_MD_I_2
	ERV9_MD_I_2
	ERVL-B4_2
	ERVL-E_2
	ERVL47_2
	ERVL_2
	'EchTel-1.398_int_2'
	FERVR1_I_1
	FERVR2_I_2
	GGERV20_I_2
	GGERVL-A2-I_2
	GGERVL-C_2
	GTWIN2_I_2
	GYPSY29-I_AG_1
	GYPSY32-I_AG_1
	GYPSY33-I_AG_1
	GYPSY43-I_AG_2
	GYPSY44-I_AG_2
	GYPSY47-I_AG_2
	GYPSY5-I_AG_1
	GYPSY54-I_AG_2
	'GalVar-1.270_int_2'
	'GraMur-6.571_int_2'
	Gypsy-10-I_NV_1
	Gypsy-103_DTa-I_2
	Gypsy-106_OL-I_2
	Gypsy-106_PMon-I_2
	Gypsy-10_AcEq-I_1
	Gypsy-10_CoFl-I_2
	Gypsy-10_DPer-I_2
	Gypsy-10_HaPy-I_1
	Gypsy-10_LyDi-I_1
	Gypsy-10_SiCu-I_2
	Gypsy-10_TC-I_2
	Gypsy-110_DR-I_1
	Gypsy-11_ChCh-I_1
	Gypsy-11_DAzt-I_1
	Gypsy-11_DWil-I_1
	Gypsy-11_HeAr-I_2
	Gypsy-11_LaAg-I_1
	Gypsy-11_SI-I_2
	Gypsy-11_SpEx-I_1
	Gypsy-122_OL-I_2
	Gypsy-123_OL-I_2
	Gypsy-12_AnFu-I_2
	Gypsy-12_DAlb-I_1
	Gypsy-12_HaPy-I_1
	Gypsy-12_HeAr-I_1
	Gypsy-12_LH-I_2
	Gypsy-12_MoPha-I_2
	Gypsy-12_PBa-I_2
	Gypsy-12_SI-I_1
	Gypsy-12_TCa-I_2
	Gypsy-12_TrNi-I_1
	Gypsy-13_AnSt-I_1
	Gypsy-13_ArCe-I_2
	Gypsy-13_DRh-I_1
	Gypsy-13_DSim-I_2
	Gypsy-13_SpFr-I_2
	Gypsy-14_AnFu-I_1
	Gypsy-14_AnSt-I_1
	Gypsy-14_CIno-I_1
	Gypsy-14_CoFl-I_2
	Gypsy-14_NeMe-I_1
	Gypsy-14_SiMe-I_1
	Gypsy-154_CaAu-I_2
	Gypsy-155_AA-I_2
	Gypsy-157_CaAu-I_1
	Gypsy-15_Crp-I_2
	Gypsy-15_DRh-I_1
	Gypsy-15_FuHe-I_2
	Gypsy-15_HaPy-I_1
	Gypsy-15_PirFin-I_2
	Gypsy-15_SiMe-I_1
	Gypsy-15_SpEx-I_1
	Gypsy-15_SpFr-I_1
	Gypsy-15_ThAm-I_1
	Gypsy-163_CaAu-I_1
	Gypsy-165_CaAu-I_2
	Gypsy-16_AnFu-I_2
	Gypsy-16_CVi-I_1
	Gypsy-16_DAn-I_1
	Gypsy-16_DAzt-I_1
	Gypsy-16_HeAr-I_2
	Gypsy-16_Ilyo-I_1
	Gypsy-16_LeLe-I_1
	Gypsy-16_MSe-I_1
	Gypsy-16_OrIn-I_1
	Gypsy-16_PBa-I_2
	Gypsy-16_SogFur-I_2
	Gypsy-16_SpFr-I_1
	Gypsy-17_AA-I_1
	Gypsy-17_AnMe-I_1
	Gypsy-17_DRh-I_1
	Gypsy-17_DWil-I_1
	Gypsy-17_HaPy-I_1
	Gypsy-17_Ilyo-I_2
	Gypsy-17_KrHe-I_1
	Gypsy-17_LVa-I_1
	Gypsy-17_MoPha-I_1
	Gypsy-17_OrIn-I_2
	Gypsy-17_PBa-I_2
	Gypsy-17_PirFin-I_2
	Gypsy-17_RP-I_1
	Gypsy-17_RhyDom-I_1
	Gypsy-17_TrNi-I_1
	Gypsy-18-I_NVi_2
	Gypsy-18B_PBa-I_1
	Gypsy-18C_DTa-I_2
	Gypsy-18_AnMe-I_2
	Gypsy-18_Ano-I_1
	Gypsy-18_BTa-I_2
	Gypsy-18_DAn-I_1
	Gypsy-18_DEu-I_2
	Gypsy-18_ErCa-I_1
	Gypsy-18_Gav-I_1
	Gypsy-19_DBp-I_1
	Gypsy-19_ErCa-I_2
	Gypsy-19_HaPy-I_1
	Gypsy-19_MSe-I_1
	Gypsy-19_PBa-I_2
	Gypsy-19_PaRa-I_2
	Gypsy-19_RhyDom-I_1
	Gypsy-19_SpEx-I_1
	Gypsy-1B2_DSuz-I_2
	Gypsy-1C_DSuz-I_2
	Gypsy-1C_DWil-I_2
	Gypsy-1_BurXyl-I_1
	Gypsy-1_CSi-I_1
	Gypsy-1_CerCap-I_2
	Gypsy-1_DAzt-I_3
	Gypsy-1_DG-I_2
	Gypsy-1_DSe-I_2
	Gypsy-1_LVa-I_2
	Gypsy-1_LeLe-I_2
	Gypsy-1_OrIn-I_1
	Gypsy-1_OsLi-I_2
	Gypsy-1_PXu-I_1
	Gypsy-1_SI-I_1
	Gypsy-1_SeUm-I_1
	Gypsy-1_SiOr-I_1
	Gypsy-2-I_DP_2
	Gypsy-206_CaAu-I_2
	Gypsy-20_AcRu-I_1
	Gypsy-20_Ano-I_1
	Gypsy-20_BiGl-I_1
	Gypsy-20_CySi-I_2
	Gypsy-20_LH-I_1
	Gypsy-20_OrIn-I_2
	Gypsy-20_PBa-I_2
	Gypsy-20_PirFin-I_1
	Gypsy-20_SaGl-I_2
	Gypsy-213_CaAu-I_1
	Gypsy-21_AnMe-I_2
	Gypsy-21_ErCa-I_1
	Gypsy-21_FuHe-I_2
	Gypsy-21_HaPy-I_1
	Gypsy-21_ScaLeb-I_2
	Gypsy-21_SiCu-I_2
	Gypsy-22-I_DR_1
	Gypsy-22-I_NV_1
	Gypsy-22-I_NVi_2
	Gypsy-22-I_XT_1
	Gypsy-22_ChCh-I_2
	Gypsy-22_DAlb-I_2
	Gypsy-22_DAn-I_1
	Gypsy-22_DBp-I_1
	Gypsy-22_LyDi-I_1
	Gypsy-22_MoPha-I_1
	Gypsy-22_PBa-I_2
	Gypsy-235_AA-I_1
	Gypsy-23_CQ-I_1
	Gypsy-23_Crp-I_2
	Gypsy-23_DAlb-I_2
	Gypsy-23_DAn-I_2
	Gypsy-23_HaPy-I_1
	Gypsy-23_PBa-I_1
	Gypsy-23_PirFin-I_2
	Gypsy-23_SiOr-I_1
	Gypsy-23_SpEx-I_1
	Gypsy-24-I_SP_1
	Gypsy-24-I_XT_3
	Gypsy-24_Ano-I_1
	Gypsy-24_DSuz-I_1
	Gypsy-24_ErCa-I_1
	Gypsy-24_MoPha-I_2
	Gypsy-24_PBa-I_1
	Gypsy-24_SogFur-I_1
	Gypsy-24_TrNi-I_1
	Gypsy-25-I_NVi_3
	Gypsy-25-I_XT_1
	Gypsy-25_AnFu-I_1
	Gypsy-25_CySi-I_2
	Gypsy-25_OrIn-I_2
	Gypsy-25_PirFin-I_1
	Gypsy-26-I_NV_1
	Gypsy-26-I_NVi_1
	Gypsy-26_Ano-I_1
	Gypsy-26_CCri-I_3
	Gypsy-26_DPu-I_2
	Gypsy-26_DYa-I_2
	Gypsy-26_HeAr-I_1
	Gypsy-27-I_DR_1
	Gypsy-27_BiGl-I_1
	Gypsy-27_DTa-I_2
	Gypsy-27_DYa-I_1
	Gypsy-27_GyAc-I_1
	Gypsy-27_HeAr-I_1
	Gypsy-27_PirFin-I_1
	Gypsy-284_AA-I_1
	Gypsy-28_AnFu-I_1
	Gypsy-28_DSuz-I_1
	Gypsy-28_DYa-I_2
	Gypsy-29-I_DR_2
	Gypsy-29_AnMe-I_2
	Gypsy-29_BiGl-I_2
	Gypsy-29_CaAu-I_1
	Gypsy-29_DYa-I_1
	Gypsy-29_LVa-I_2
	Gypsy-29_RhyDom-I_1
	Gypsy-2_ArCe-I_2
	Gypsy-2_BiGl-I_2
	Gypsy-2_CoFl-I_2
	Gypsy-2_DAn-I_2
	Gypsy-2_DKi-I_1
	Gypsy-2_DPl-I_1
	Gypsy-2_DSer-I_1
	Gypsy-2_DSuz-I_1
	Gypsy-2_EcNa-I_2
	Gypsy-2_GyAc-I_1
	Gypsy-2_OsLi-I_1
	Gypsy-2_PomCan-I_1
	Gypsy-2_ThOr-I_1
	Gypsy-30_CVi-I_1
	Gypsy-30_DWil-I_1
	Gypsy-30_ErCa-I_1
	Gypsy-30_Ilyo-I_1
	Gypsy-30_LVa-I_1
	Gypsy-30_PMon-I_2
	Gypsy-31_DEl-I_2
	Gypsy-31_PirFin-I_2
	Gypsy-31_SI-I_2
	Gypsy-32_AnFu-I_1
	Gypsy-32_ChCh-I_1
	Gypsy-32_DEl-I_2
	Gypsy-32_HeAr-I_1
	Gypsy-32_OrIn-I_1
	Gypsy-32_PirFin-I_1
	Gypsy-33_ClH-I_1
	Gypsy-33_CySi-I_2
	Gypsy-33_ErCa-I_1
	Gypsy-33_PirFin-I_1
	Gypsy-34_DEl-I_1
	Gypsy-34_DSuz-I_1
	Gypsy-34_Ilyo-I_2
	Gypsy-34_MoPha-I_1
	Gypsy-34_OD-I_1
	Gypsy-34_TrNi-I_1
	Gypsy-357_AA-I_2
	Gypsy-35_CySi-I_2
	Gypsy-35_DEl-I_2
	Gypsy-35_DEu-I_1
	Gypsy-35_DSuz-I_1
	Gypsy-35_KrHe-I_1
	Gypsy-35_MSe-I_1
	Gypsy-35_MoPha-I_1
	Gypsy-35_NeMe-I_1
	Gypsy-35_RhyDom-I_1
	Gypsy-35_TrNi-I_1
	Gypsy-36_BTa-I_2
	Gypsy-36_DWil-I_2
	Gypsy-36_MoPha-I_2
	Gypsy-36_NVi-I_2
	Gypsy-36_OwFu-I_1
	Gypsy-37_CQ-I_2
	Gypsy-37_DeEb-I_2
	Gypsy-37_MSe-I_1
	Gypsy-37_MoPha-I_2
	Gypsy-37_NVi-I_2
	Gypsy-38_ArCe-I_1
	Gypsy-38_DTa-I_1
	Gypsy-38_SpEx-I_2
	Gypsy-39_ErCa-I_2
	Gypsy-39_Ilyo-I_2
	Gypsy-39_LeLe-I_1
	Gypsy-39_PMon-I_2
	Gypsy-39_SiCu-I_1
	Gypsy-3_AnSt-I_2
	Gypsy-3_Ano-I_1
	Gypsy-3_ArCe-I_1
	Gypsy-3_BiGl-I_2
	Gypsy-3_DSe-I_2
	Gypsy-3_DWil-I_1
	Gypsy-3_DeGi-I_1
	Gypsy-3_HeAr-I_1
	Gypsy-3_HirMed-I_2
	Gypsy-3_MeUr-I_1
	Gypsy-3_MoPha-I_1
	Gypsy-3_OrIn-I_1
	Gypsy-3_OsLi-I_2
	Gypsy-3_PhLa-I_1
	Gypsy-407_AA-I_2
	Gypsy-40_DTa-I_2
	Gypsy-40_NeMe-I_1
	Gypsy-40_SpEx-I_1
	Gypsy-416_AA-I_1
	Gypsy-41_DEl-I_2
	Gypsy-41_SpEx-I_1
	Gypsy-421_AA-I_2
	Gypsy-42_AMi-I_1
	Gypsy-42_CaAu-I_1
	Gypsy-43_CaAu-I_2
	Gypsy-43_LeLe-I_1
	Gypsy-43_MoPha-I_1
	Gypsy-43_PMon-I_2
	Gypsy-43_SiOr-I_1
	Gypsy-43_TrVa-I_2
	Gypsy-44_DSuz-I_1
	Gypsy-44_MoPha-I_1
	Gypsy-44_SpEx-I_1
	Gypsy-45_LyDi-I_1
	Gypsy-45_TrVa-I_1
	Gypsy-46_FuHe-I_2
	Gypsy-46_GyAc-I_2
	Gypsy-46_RhyDom-I_1
	Gypsy-471_AA-I_1
	Gypsy-476_AA-I_2
	Gypsy-47_SiOr-I_1
	Gypsy-48_HaLo-I_2
	Gypsy-49_DEl-I_2
	Gypsy-4_AcRu-I_1
	Gypsy-4_AnFu-I_1
	Gypsy-4_CGi-I_2
	Gypsy-4_CQ-I_2
	Gypsy-4_ChCh-I_1
	Gypsy-4_DMo-I_2
	Gypsy-4_EmpOnu-I_1
	Gypsy-4_ErCa-I_1
	Gypsy-4_LMi-I_1
	Gypsy-4_MoPha-I_2
	Gypsy-4_OsLi-I_1
	Gypsy-4_PBa-I_1
	Gypsy-4_PPo-I_1
	Gypsy-4_SI-I_1
	Gypsy-4_SSa-I_1
	Gypsy-4_TCa-I_2
	Gypsy-4_TrVa-I_2
	Gypsy-50_CQ-I_2
	Gypsy-50_XHe-I_1
	Gypsy-513_AA-I_2
	Gypsy-51_NeMe-I_2
	Gypsy-51_SpEx-I_2
	Gypsy-52_SpEx-I_1
	Gypsy-53_AnFu-I_2
	Gypsy-53_ArCe-I_2
	Gypsy-53_DWil-I_1
	Gypsy-54_MSe-I_1
	Gypsy-54_NeMe-I_1
	Gypsy-54_SpEx-I_2
	Gypsy-55_SpEx-I_1
	Gypsy-56_DWil-I_1
	Gypsy-56_XHe-I_1
	Gypsy-57_CQ-I_1
	Gypsy-57_GA-I_1
	Gypsy-57_LVa-I_3
	Gypsy-57_OL-I_2
	Gypsy-589_AA-I_1
	Gypsy-59_CQ-I_2
	Gypsy-59_DEl-I_1
	Gypsy-59_DWil-I_2
	Gypsy-59_FuHe-I_2
	Gypsy-59_LVa-I_1
	Gypsy-59_SaGl-I_1
	Gypsy-5B_DEl-I_2
	Gypsy-5_CGi-I_1
	Gypsy-5_CH_2
	Gypsy-5_CyLu-I_2
	Gypsy-5_DAzt-I_2
	Gypsy-5_DKi-I_1
	Gypsy-5_LVa-I_2
	Gypsy-5_MMa-I_2
	Gypsy-5_PMon-I_2
	Gypsy-5_RP-I_1
	Gypsy-5_SSa-I_2
	Gypsy-5_SaGl-I_1
	Gypsy-5_SogFur-I_1
	Gypsy-5_TrNi-I_1
	Gypsy-60_RhyDom-I_1
	Gypsy-61_DWil-I_2
	Gypsy-62_CQ-I_2
	Gypsy-62_RhyDom-I_1
	Gypsy-63_DTa-I_1
	Gypsy-63_DWil-I_2
	Gypsy-63_FuHe-I_1
	Gypsy-646_AA-I_2
	Gypsy-64_AnFu-I_1
	Gypsy-65_AA-I_1
	Gypsy-65_DTa-I_2
	Gypsy-65_FuHe-I_1
	Gypsy-663_AA-I_2
	Gypsy-666_AA-I_2
	Gypsy-668_AA-I_1
	Gypsy-669_AA-I_2
	Gypsy-66_HarAnt-I_1
	Gypsy-671_AA-I_2
	Gypsy-672B_AA-I_2
	Gypsy-673B_AA-I_2
	Gypsy-67_CySi-I_1
	Gypsy-67_DEl-I_2
	Gypsy-683_AA-I_2
	Gypsy-684_AA-I_2
	Gypsy-68_DWil-I_1
	Gypsy-69_CQ-I_2
	Gypsy-69_RhyDom-I_1
	Gypsy-6_AEc-I_2
	Gypsy-6_AcLa-I_1
	Gypsy-6_AmMe-I_2
	Gypsy-6_AmRa-I_1
	Gypsy-6_BM-I_1
	Gypsy-6_CoFl-I_2
	Gypsy-6_CorFlu-I_1
	Gypsy-6_DEu-I_2
	Gypsy-6_DMo-I_2
	Gypsy-6_DPu-I_2
	Gypsy-6_DeCl-I_2
	Gypsy-6_PirFin-I_1
	Gypsy-6_PoMa-I_1
	Gypsy-6_ScaLeb-I_2
	Gypsy-70_DTa-I_1
	Gypsy-73_CQ-I_2
	Gypsy-77_DWil-I_2
	Gypsy-78_RhyDom-I_2
	Gypsy-79_CaAu-I_1
	Gypsy-79_OL-I_1
	Gypsy-7_CerCap-I_1
	Gypsy-7_DAzt-I_1
	Gypsy-7_DBp-I_2
	Gypsy-7_DEu-I_2
	Gypsy-7_DHyd-I_2
	Gypsy-7_ErCa-I_2
	Gypsy-7_LaAg-I_1
	Gypsy-7_MoPha-I_2
	Gypsy-7_PBa-I_2
	Gypsy-7_TrNi-I_1
	Gypsy-80_ArCe-I_1
	Gypsy-80_DTa-I_2
	Gypsy-80_DWil-I_2
	Gypsy-81_DTa-I_1
	Gypsy-82B_CGi-I_1
	Gypsy-82_RhyDom-I_2
	Gypsy-83_ClH-I_1
	Gypsy-83_RhyDom-I_2
	Gypsy-85_ClH-I_2
	Gypsy-86_LVa-I_2
	Gypsy-86_RhyDom-I_1
	Gypsy-87_RhyDom-I_1
	Gypsy-89_DWil-I_1
	Gypsy-89_RhyDom-I_1
	Gypsy-8B_DEu-I_1
	Gypsy-8_ArCe-I_1
	Gypsy-8_CFl-I_2
	Gypsy-8_ClH-I_1
	Gypsy-8_DBi-I_1
	Gypsy-8_DFi-I_1
	Gypsy-8_DSer-I_2
	Gypsy-8_DSuz-I_1
	Gypsy-8_DVir-I_1
	Gypsy-8_LyDi-I_1
	Gypsy-8_OrIn-I_2
	Gypsy-8_OsLi-I_2
	Gypsy-8_SiCu-I_1
	Gypsy-95_CaAu-I_1
	Gypsy-98_DTa-I_2
	Gypsy-9_BrCo-I_1
	Gypsy-9_CerCap-I_1
	Gypsy-9_CyLu-I_1
	Gypsy-9_DBi-I_2
	Gypsy-9_DFi-I_1
	Gypsy-9_DMoj-I_2
	Gypsy-9_DPl-I_2
	Gypsy-9_DRh-I_1
	Gypsy-9_DTa-I_1
	Gypsy-9_LH-I_1
	Gypsy-9_PBa-I_2
	Gypsy-9_ScaLeb-I_1
	Gypsy-9_SiCu-I_1
	Gypsy-9_SpFr-I_1
	Gypsy1-I_DM_2
	Gypsy13-I_DR_2
	Gypsy19-I_Dya_1
	Gypsy22-I_Dpse_1
	Gypsy4-I_AP_1
	Gypsy4-I_Dya_2
	Gypsy5-I_Dmoj_1
	Gypsy7-I_DR_1
	Gypsy8-I_Dpse_2
	HERV-Fc2_2
	HERV18_2
	HERV1_I_2
	HERV4_I_2
	HERV50_I_1
	HERVE_1
	HERVE_a_2
	HERVFH19I_1
	HERVL_2
	HERVP71A_I_2
	HERVR_2
	'HemHyl-1.303_int_1'
	'HipAmp-5.1899_int_2'
	'HydHyd-5.2862_int_2'
	Kronos_I_2
	LYDIA_I_2
	Loki-1_FuHe-I_2
	Loki-1_LeLe-I_2
	Loki-1_PM-I_1
	Loki-1_ThAm-I_1
	Loki-Ame-I_1
	Loki-Aro-I_1
	Loki-Bpe-I_1
	Loki-Bsp-I_2
	Loki-Cne-I_1
	Loki-Dcl-I_2
	Loki-Lca-I_1
	Loki-Lch-I_1
	Loki-Lro-I_2
	Loki-Npa-I_1
	Loki-Ofa-I_2
	Loki-Oja-I_1
	Loki-Pfl-I_2
	Loki-Pyo-I_2
	Loki-Rca-I_2
	Loki-Sau-I_1
	Loki-Sme-I_1
	Loki-Sri-I_1
	Loki-Str-I_1
	Loki-Tfu-I_2
	Loki-Xtr-I_1
	MER84I_2
	MERVL_2
	MERVL_2A_1
	MacERV1_int_2
	MacERV2_int_2
	MacERV3_int_2
	MacERV5b_2
	MacERV6_2
	NICER2v_Rn_I_2
	NOMAD_I_2
	'NanGal-5.314_int_2'
	'NomLeu-5.736_int_1'
	'OkaJoh-6.974_2'
	'OnyTor-5.379_int_2'
	'OryAfe-5.113_int_2'
	'OviAri-5.2557_int_2'
	'P03359.2'
	'P11227.2'
	'P21414.2'
	'P27401.2'
	'P31792.1'
	PRIMA4_I_2
	PTERV1a_2
	PTERV2a_1
	PTERV2b_1
	'PapAnu-1.342_int_1'
	'PerLon-6.298_int_1'
	Pifo_DEr_A_1
	PlatERVR1_1
	'ProCoq-5.236_int_2'
	'Q9TTC1.2'
	'QER92108.1'
	'QJT93250.1'
	'QQH14886.1'
	'QYB17048.1'
	RLTR6I_MM_1
	RNERV19_2
	'RhiPru-1.126_int_2'
	SFV1-11_Gav-I_2
	SFV1-18_AMi-I_2
	SFV1-20_Crp-I_1
	SFV1-3_AMi-I_2
	SFV1-4_AMi-I_2
	SFV1-7_AMi-I_2
	SFV1-8_Crp-I_2
	Soprano_I_2[&!color=#d60e00]
	'SpeDau-6.219_int_2'
	TED_2
	TguERV2_I_2
	TguERV3_I_2
	TguERV4_I_2
	TguERV5_I_2
	TguERV6_I_2
	TguERV7_I_1
	TguERVL2_I_Ucy_2
	'TolMat-6.539_int_2'
	'TriMan-5.1174_int_2'
	'TriMan-6.282_int_2'
	'UUG66872.1'
	'UWV21323.1'
	UrsusERV-I_2
	'XerIna-5.1186_int_2'
	YOYOI_2
	ZAM_I_2
	ZFERV_I_2
	'ZalCal-5.3895_int_2'
;
end;
begin trees;
	tree tree_1 = [&R] (Gypsy-24-I_XT_3:0.077629,((((((((((((((((((((((Gypsy-3_OsLi-I_2:0.218473,Gypsy-18-I_NVi_2:0.418946)[&ufboot="78.8/88"]:0.041433,((Gypsy-26-I_NVi_1:0.563448,Gypsy-2_CoFl-I_2:0.301569)[&ufboot="90.7/97"]:0.105882,Gypsy-20_PBa-I_2:0.274019)[&ufboot="0/8"]:0.011027)[&ufboot="75.1/86"]:0.027807,(Gypsy-36_NVi-I_2:0.490051,(Gypsy-37_NVi-I_2:0.243672,(Gypsy-10_CoFl-I_2:3.0E-6,(Gypsy-1…
	tree tree_2 = [&R] (((((((ERV3-2_UCy-I_2:0.638837,(ERV-1_Crp-I_1:0.271615,ERV-2_AMi-I_2:0.18742)[&ufboot="72.4/100"]:0.0896)[&ufboot="84/100"]:0.077964,ERV-5_AMi-I_1:0.186309)[&ufboot="95.9/100"]:0.174756,((ERV1-12_PSi-I_2:0.103644,ERV1-9_PSi-I_2:0.188129)[&ufboot="81.9/100"]:0.077114,(ERV1-10_PSi-I_1:0.21413,ERV1-5_PSi-I_1:0.09548)[&ufboot="87.8/100"]:0.094373)[&ufboot="97/100"]:0.215545)[&ufboo…
	tree tree_3 = [&R] ((((((((ERV1-1-I_XT_1:0.431117,(((((ERV1-2_ThAm-I_2:0.122016,ERV1-3_ThAm-I_2:0.101596)[&ufboot="96.3/100"]:0.11863,ERV1-1_ThAm-I_2:0.249548)[&ufboot="82/94"]:0.053818,ERV1-2_PaRa-I_2:0.190831)[&ufboot="69/94"]:0.071964,(ERV1-1_LaCr-I_1:0.253262,ERV1-1_RaTe-I_2:0.136803)[&ufboot="95.2/100"]:0.10988)[&ufboot="83.1/100"]:0.081313,(((ERV1-1_PaPl-I_2:0.189132,(ERV1-4_ArCe-I_2:0.0677…
	tree tree_4 = [&R] (((((((ERV3-2_UCy-I_2:0.638837,(ERV-1_Crp-I_1:0.271615,ERV-2_AMi-I_2:0.18742)[&ufboot="72.4/100"]:0.0896)[&ufboot="84/100"]:0.077964,ERV-5_AMi-I_1:0.186309)[&ufboot="95.9/100"]:0.174756,((ERV1-12_PSi-I_2:0.103644,ERV1-9_PSi-I_2:0.188129)[&ufboot="81.9/100"]:0.077114,(ERV1-10_PSi-I_1:0.21413,ERV1-5_PSi-I_1:0.09548)[&ufboot="87.8/100"]:0.094373)[&ufboot="97/100"]:0.215545)[&ufboo…
end;
begin figtree;
	set appearance.backgroundColorAttribute="Default";
	set appearance.backgroundColour=#ffffff;
	set appearance.branchColorAttribute="User selection";
	set appearance.branchColorGradient=false;
	set appearance.branchLineWidth=1.0;
	set appearance.branchMinLineWidth=0.0;
	set appearance.branchWidthAttribute="Fixed";
	set appearance.foregroundColour=#000000;
	set appearance.hilightingGradient=false;
	set appearance.selectionColour=#2d3680;
	set branchLabels.colorAttribute="User selection";
	set branchLabels.displayAttribute="Branch times";
	set branchLabels.fontName=".AppleSystemUIFont";
	set branchLabels.fontSize=8;
	set branchLabels.fontStyle=0;
	set branchLabels.isShown=false;
	set branchLabels.significantDigits=4;
	set layout.expansion=178;
	set layout.layoutType="RECTILINEAR";
	set layout.zoom=0;
	set legend.attribute="ufboot";
	set legend.fontSize=10.0;
	set legend.isShown=false;
	set legend.significantDigits=4;
	set nodeBars.barWidth=4.0;
	set nodeBars.displayAttribute=null;
	set nodeBars.isShown=false;
	set nodeLabels.colorAttribute="User selection";
	set nodeLabels.displayAttribute="ufboot";
	set nodeLabels.fontName=".AppleSystemUIFont";
	set nodeLabels.fontSize=8;
	set nodeLabels.fontStyle=0;
	set nodeLabels.isShown=true;
	set nodeLabels.significantDigits=4;
	set nodeShapeExternal.colourAttribute="User selection";
	set nodeShapeExternal.isShown=false;
	set nodeShapeExternal.minSize=10.0;
	set nodeShapeExternal.scaleType=Width;
	set nodeShapeExternal.shapeType=Circle;
	set nodeShapeExternal.size=4.0;
	set nodeShapeExternal.sizeAttribute="Fixed";
	set nodeShapeInternal.colourAttribute="User selection";
	set nodeShapeInternal.isShown=false;
	set nodeShapeInternal.minSize=10.0;
	set nodeShapeInternal.scaleType=Width;
	set nodeShapeInternal.shapeType=Circle;
	set nodeShapeInternal.size=4.0;
	set nodeShapeInternal.sizeAttribute="Fixed";
	set polarLayout.alignTipLabels=false;
	set polarLayout.angularRange=0;
	set polarLayout.rootAngle=0;
	set polarLayout.rootLength=100;
	set polarLayout.showRoot=true;
	set radialLayout.spread=0.0;
	set rectilinearLayout.alignTipLabels=false;
	set rectilinearLayout.curvature=0;
	set rectilinearLayout.rootLength=100;
	set scale.offsetAge=0.0;
	set scale.rootAge=1.0;
	set scale.scaleFactor=1.0;
	set scale.scaleRoot=false;
	set scaleAxis.automaticScale=true;
	set scaleAxis.fontSize=8.0;
	set scaleAxis.isShown=false;
	set scaleAxis.lineWidth=1.0;
	set scaleAxis.majorTicks=1.0;
	set scaleAxis.minorTicks=0.5;
	set scaleAxis.origin=0.0;
	set scaleAxis.reverseAxis=false;
	set scaleAxis.showGrid=true;
	set scaleBar.automaticScale=true;
	set scaleBar.fontSize=10.0;
	set scaleBar.isShown=true;
	set scaleBar.lineWidth=1.0;
	set scaleBar.scaleRange=0.0;
	set tipLabels.colorAttribute="User selection";
	set tipLabels.displayAttribute="Names";
	set tipLabels.fontName=".AppleSystemUIFont";
	set tipLabels.fontSize=8;
	set tipLabels.fontStyle=0;
	set tipLabels.isShown=true;
	set tipLabels.significantDigits=4;
	set trees.order=false;
	set trees.orderType="increasing";
	set trees.rooting=true;
	set trees.rootingType="User Selection";
	set trees.transform=false;
	set trees.transformType="cladogram";
end;
