# Supplementary material for: Gag proteins encoded by endogenous retroviruses are required for zebrafish development
Source: bioRxiv. 2024 Mar 25:2024.03.25.586437. Preprint. [Version 1] doi: 10.1101/2024.03.25.586437 (PMC10996621; doi:10.1101/2024.03.25.586437)
Supplement: Supplement 6 [file media-6.gz › supp_data_4/jungle_fowl_ENS1_full_length_insertions.mafft.fa]

>jungle_fowl_ENS1_NC_006089.5:11816185-11820849(+)
-gtaagagactattcttttatatcattgactcaaagtttgctgaggaacaagtccaggca
agtcctgggcaaaggcagagaaatcttttgtcttgaggacactgatggaca-ggtcctgg
ctaaggattgtgaaatcctctaaggagcacagatggacaaggccaggggcatc--gagag
agagataagctgccgctaatggccgggaaa-cggtctttttatgtggacttatctcaagg
aaaatggccatctcaggaggtatgcacatgactcttgctcaagcacccaggaatgtcacg
taggcagcagaagatggaggataaaagagggtccaataaccacaacggtggaagctgatc
cttcaccacaaccacggcaacgggagaggcttatctctcaccacgacagacttgaggggt
--tctctgccaactgatctctc--------------------------accgcaac-gtg
tagacggatctct-------acgtggagac------------------tgatctctcacc
acgaca----cgagcttcctgccttccgatcct--cctctacggaccgtttgctgacgga
cttccctgggcctgctacctgagacctgctgcttcctccctg------------------
-----------------acctgcatcctctcgctgcccc-agaccggcctcgctgctcct
gcccttcggcctcggaccgtcggaacgtcgtgcaacgggactgctgccggatcctggtgg
tgactatccccgctttacgcaattcttgcctctttctatcttttctatcgctcgccttcc
cttccccatcaccccaatccttaatagcgtccgtcctcccctttccccatctcccttatt
aacatttgtaataaactggtcggaccaacatttgaaccgctgtttcttaatctcacgccg
ggcatacatatttcaaagaacctcttctccctcctataaattggagcgagaca---tttt
tttatggcgtagtcgaagcaggatacccgccgtgaga-gtgttgtccttccagataatag
tctgaaactttctgcgtgtacctcctggagttgcaagaagcgatactttttgataactta
gacgtgagcacctctccaggaagatcgcttcatactctgaaactttactatttatgtgtg
tacctctcgaggatgtatgaattttgtctaattgcatttatttaatacgtgtgtgcctcc
tcgggaagatctctctgcattttgtggtttaaggaa---cccctctacgtgtgcgcctct
tggggaagtaa------gatacacg--ttttttgacttaa------------aaaacttg
tgtgcctctccaagaagtttactcactttgctgaaaattg-tttatgtatgcacctctcg
aggacgtatgaatcttgtctaattgcatttaatacgtgtgtgcctcctcgggaagacctc
tctgcattttgtgacttaaggatcttgcaacttaagtgtg-aaatttgaacctcttt-cg
tgcgtgcctcttggagaagtgaggaagtgatacacgttttttgactt-aaaaaacgtgtg
cgcctctccaagaagtttattcactttgttgaatcctagaaagtgttgttttagcttaaa
attaactgcgggttttgaaaccgaagtgtgccttgctttggtgtggtgtttgcag--ttt
tttgtgtggcttcgcagggaagttgggagcgat-tttaagttggtttag-cctctttgtc
cttgtgctttcctcaacaaagggaggcgcgatcggaacatttacatttctttaggtgtgg
tgtgcctctttgggagaggcgataaggagttatttgtacttttgaataggagtacctcct
cctctctcagtgtgtatctttctgcgtatttagaaatgagcaacagtatggccagtatga
aaagtgaagatgtattatttgatcttttagaaaagcatggtgctcggccttctgtatcag
gggtggattgggcacgacagaactggtataatttgcaaagtgtttcagaccgtattcgtg
ttttacaaaatgaggctcgtactcgggccggaaaagggaaatcttttatttgtgcagtac
tcggtgctgctttaaaagcagctgtggagttccgagaggaaaagaactctacggaaaccc
agactattcaagcattacaggaatcggttaaa-gtgacgcaagaattggtaaaatctctg
caaagccaaataacgagtcttgaggatcaattagaaagagaaaaacataattcggttctg
ttgcaaacagcttttaaggagctgataacgtgtaaggacaccggtgacactgttgcccac
agtgcacctcaag-aaaaagtttatcctcaagggaaattacaagaggtgaaggaaaggct
agataaattagaggcctctccagcacacattcgtcctttgataaaaactgaatatacttt
tgataacagtgaggatctagatcctcaaatgaatgttaaggaaattccctttttggccac
tgaactggccaaactgaaaaaggatttcagtcgctccccaaaggagtctgaaacagagta
cgtctggagagttagtctcactggtggagaccagatcctactaacagagaaagaagctga
aggttactggggaccaggagtatttttaaccactggcaataatcgtgctccctggtcctt
aacacagagggctgcctattgggcagggggtctcaaccctttagaaaggggggaccctct
tgctattactggaactatcgaccagttagtggagaatgttcagaaagctgcttgtctcca
aatgatgtatgatagaaagttgcagctacatcatgaatcacccatgatgttacctgttaa
tccggagagactgacacctctaatcaggggacttcctgaatcgttaaaacctataggtat
acaactccaaggaaagatacaagccatgtctcagg--gagagagaacctgggcagcgttg
gagggatctgtaactcctaaccaccagtcaggatctaaagtgtggacttggggagaggtt
gcccaagaattaattaactacggaagaaaatatgggccggtggtttctacctccagtaaa
tttgagccaagaggagtaaggcttgcagtagccagccttgcctccaggcctcctagccca
agacttattggaaccaaaaaggtttcatccccagtaaaaacggggacacgatgcattgat
cataaacgcaatggacttt-ggactctgggctggagaaagggtattccacgagatttgat
gaatggattacccacagtcagattagagaaattagttaactgctggccagaacaaaagct
caaggggagctgatgccttcg--cccccccctcccaggtgagcgggaggtgggt-gggag
ggtgaagggtggatgtttattaggaagctcacgactaaaggaaacgatttgttaattact
tgtttatttattattagtggttattgtcaaatgtacggttgtctcttttctctcttctat
tcatta--tgtaatattcatgttaccactcctgaagaatcacggggtggtgtctatggca
a--------gttgc-attgtgtactgttgcaactcttatgtttgtactttgtatgattcc
atgttttatacaagatgttgtatcccctatttactttgtaaccaaacctgaaaaat-gtt
tgtaatgattgtatgaaacatttg-attccacaacccctccctcctttacccttgtgctt
gctatc-ttctctcaccaccatggatgcccagtgtcccatttttaagcaacctttgagtc
acggggtggtgtaagagactattcttttatatcattgactcaaagtttgctgaggaacaa
gtccaggcaagtcctgggcaaaggcagagaaatcttttgtcttgaggacactgatggaca
ggtcctggctaaggattgtgaaatcctctaaggagcacagatggacaaggccaggggcat
cgagagagagataagctgccgctaatggccgggaaacggtctttttatgtggacttatct
caaggaaaatggccatctcaggaggtatgcacatgactcttgctcaagcacccaggaatg
tcacgtaggcagcagaagatggaggataaaagagggtccaataaccacaacggtggaagc
tgatccttcaccacaaccacggcaacgggagaggcttatctctcaccacgacagacttga
ggggt---tctctgccaactgatctctcaccgcaacgt----------------------
----gtagacggatctct--------acgtggagactgatct------------------
ctcaccacgacacgagcttcctgccttccgatcctcc--tctacggaccgtttgctgacg
gacttccctgggcctgctacctgagacctgctgcttcctccctgacctgcatcctctcgc
tgccccag-accggcctcgctgctcctgcccttcggcctcggaccgtcggaacgtcgtgc
aacgggactgctgccggatcctggtggtgactatccccgctttacgcaattcttgcctct
ttctatcttttctatcgctcgccttcccttccccatcaccccaatccttaatagcgtccg
tcctcccctttccccatctcccttattaacatttgtaataaactggtcggaccaacattt
gaaccgctgtttcttaatctcacgccgggcatacatatttcaaagaacctcttctccctc
ctataaattggagcgagaca
>jungle_fowl_ENS1_NC_006089.5:87381936-87386592(-)
tgtaagagactattcttttatataattgactcaaagtttgctgaggaacaagtccaggca
agtcctgggcaaaggcagagaaatcttttgtcttgaggacactgatggaca-ggtcctgg
ctaaggattgtgaaatcctctaaggagcacagatggacaaggccaggggcatc--gagag
agagataagctgccgctaatggccgggaaa-cggtctttttgtgtggacttatctcaagg
aaaatggccatctcaggaggtatgcacaggactcttgctcaagcccccaggaatgtcacg
taggcagcagaaaatggaggataaaagagggtccaataaccacaacggtggaagctgatc
cttcaccacaaccacggcaacgggagaggcttatctctcaccacgacagacttgaggggt
--tctctgccaactgatctctc--------------------------accgcaac-gtg
tagacggatctct-------acgtggagac------------------tgatctctcacc
acgaca----cgagcttcctgccttccgatcct--cctctacggaccgtttgctgacgga
cttccctgggcctgctacctgagacctgctgcttcctccctg------------------
-----------------gcctgcatcctctcgctgcccc-agaccggcctcgctgctcct
gcccttcggcctcggaccgtcggaacgtcgtgcaacgggactgctgccggatcctggtgg
tgactatccccgctttacgcaattcttgcctctttctatcttttctatcgctcgccttcc
cttccccatcaccccaatccttaatagcgtccgtcctcccctttccccatctctcttatt
aacatttataataaactggtcggaccaacatttgaaccgctgtttcttaatctcacgccg
ggcatacatatttcaaagaacctcttctccctcctataaattggagcgagacattttttt
tttatggcgtagtcgaagcaggatacccgccgtgaga-gtgttgtccttccagataatag
tctgaaactttctgtgtgtacctcctggagttgcaagaagcgatactttttgataactta
gacgtgagcacctctccaggaagatcgcttcatactctgaaactttactatttatgtgtg
tacctctcgaggatgtatgaattttgtctaattgcatttatttaatacgtgtgtgcctcc
tcgggaagatctctctgcattttgtggtttaaggaa---cccctctacgtgtgcgcctct
tggggaagtaa------gacacacg--ttttttgacttaa------------agaacgtg
tgtgcctctccaagaagtttactcactttgctgaaaattg-tttatgtatgcacctctcg
aggacgtatgaatcttgtctaattgcatttaatacgtgtgtgcctcctcgggaagacctc
tctgcattttgtgacttaaggatcttgcaacttaagtgtg-aaatttgaacctcttt-cg
tgcgtgcctcttggagaagtgaggaagtgatacacgttttttgactt-aaaaaacgtgtg
cgcctctccaagaagtttattcactttgttgaatcctagaaagtgttgttttagcttaaa
attaactgcgggttttgaaaccgaagtgtgccttgctttggtgtggtgtttgcag--ttt
tttgtgtggcttcgcagggaagttgggagcgat-tttaagttggtttag-cctctttgtc
cttgtgctttcctcaacaaagggaggcgcgatcggaacatttacatttctttaggtgtgg
tgtgcctctgtgggagaggcgataaggagttatttgtacttttgaataggagtacctcct
cctctctcagtgtatatctttctgcgtatttagaaatgagcaacagtatggccagtatga
aaagtgaagatgtattatttgatcttttagaaaagcatggtgctcggccttctgtatcag
gggtggattgggcacgacagaactggtataatttgcaaagtgtttcagaccgtattcgtg
ttttacaaaatgaggctcgtactcgggccggaaaagggaaatcttttatttgtgcagtac
tcggtgctgctttaaaagcagctgtggagttccgagaggaaaagaactctacggaaaccc
agactattcaagcattacaggaatcggttaaa-gtgacgcaagaattggtaaaatctctg
caaagccaaataacgagtcttgaggatcaattagaaagagaaaaacataattctgttctg
ttgcaaacagcttttaaggagctgataacgtgtaaggacaccggtgacactgtcgcccac
agtgcacctcaag-aaaaagtttatcctcaagggaaattacaagaggtgaaggaaaggct
agataaattagaggcctctccagcccacattcgtcctttgataaaaactgaatatactta
cgataacagtgaggatctagatcctcaaatgaatgttaaggaaattcccttttcagccac
tgaactggccaaactgaaaaaggatttcagtcgctccccaaaggagtctgaaacagagta
cgtctggagagttagtctcactggcggagaccagatcctactaacagagaaagaagctga
aggttattggggaccaggagtatttttaaccactggcaataatcgtgctccctggtcctt
aacacagagggctgcctattgggcagggggtctcaaccctttagaaaggggagaccctct
tgctattactggaactatcgaccagttagtggagaatgttcagaaagctgcttgtctcca
aatgatgtatgatagaaagttgcagccacatcatgaatcacccatgatgttacctgttaa
tccggagagattgacacctctaattaggggacttcctgaatcgttaaaacctataggtat
acaactccaaggaaagatacaagccatgtctcagg--gagagagaacctgggcagcgttg
gagggatctgtagcccctaaccaccagtcaggacccaaagtgtggacttggggagaggtt
gcccaagaattaattaactatggaagaaaatatgggccggtggtttctacctccagtaaa
tttgagccaagaggagtaaggcttgcagtagccagccttgcctccaggcctcctagccca
agacttattggaaccaaaaaggtttcatccccagtaaaaacggggacacgatgcattgat
cataaacgcaatggacttt-ggactctgggctggacaaagggtattccacgagatttgat
gaatggattacccacagtcagattagagaaattagttaactgctggccagaacaaaagct
caaggggagctgatgccttcg--cccccccctcccaggtgagcgggaggtgggt--gggg
ggtgaagggtggatgtttattaggaagctcacgactaaaggaaacaatctgttaattgtt
ta----tttattattagtggttattgtcaaatgtacggttgtctctttcctctcttctat
tcatta--tgtaatattcatgttaccactcctgaagaatcacggggtggtgtctatggca
a--------gttgc-attgtgtactgttgcaactcttatgtttg-------tatgattcc
atgttttatacaagatgttgtatcccctatttactttgtaaccaaacctgaaaaat-gtt
tgtaatgattgtatgaaacatttg-attccacaacacctccctcctttacccttatgctt
gctatctttttctcaccatcatggatgcccagtgtccaatttttaagcaacctttgagtc
acggggtggtgtaagagactattcttttatataattgactcaaagtttgctgaggaacaa
gtccaggcaagtcctgggcaaaggcagagaaatcttttgtcttgaggacactgatggaca
ggtcctggctaaggattgtgaaatcctctaaggagcacagatggacaaggccaggggcat
cgagagagagataagctgccgctaatggccgggaaacggtctttttgtgtggacttatct
caaggaaaatggccatctcaggaggtatgcacaggactcttgctcaagcccccaggaatg
tcacgtaggcagcagaaaatggaggataaaagagggtccaataaccacaacggtggaagc
tgatccttcaccacaaccacggcaacgggagaggcttatctctcaccacgacagacttga
ggggt---tctctgccaactgatctctcaccgcaacgt----------------------
----gtagacggatctct--------acgtggagactgatct------------------
ctcaccacgacacgagcttcctgccttccgatcctcc--tctacggaccgtttgctgacg
gacttccctgggcctgctacctgagacctgctgcttcctccctggcctgcatcctctcgc
tgccccag-accggcctcgctgctcctgcccttcggcctcggaccgtcggaacgtcgtgc
aacgggactgctgccggatcctggtggtgactatccccgctttacgcaattcttgcctct
ttctatcttttctatcgctcgccttcccttccccatcaccccaatccttaatagcgtccg
tcctcccctttccccatctctcttattaacatttataataaactggtcggaccaacattt
gaaccgctgtttcttaatctcacgccgggcatacatatttcaaagaacctcttctccctc
ctataaattggagcgagac-
>jungle_fowl_ENS1_NC_006089.5:36185707-36190357(-)
tgtaagagactattcttttatataattgactcaaagtttgctgaggaacaagtccaggca
agtcctgggcaaaggcagagaaatcttttgtcttgaggacactgatggaca-ggtcctgg
ctaaggattgtgaaatcctctaaggagcacagatggacaaggccaggggcatc--gagag
agagataagctgctgctaatggccgggaag-cggtctttttgtgtggacttatctcaagg
aaaatggccatctcaggaggtatgcacaggactcttgctcaagcacccaggaatgtcacg
taggcagcagaaaatggagaataaaagagggtccaataaccacaacgggggaagctgatc
cttcaccacaaccacggcaacgggagaggcttatctctcaccacgacagacttgaggggt
--tctctgccaactgatctctc--------------------------accgcaac-ggg
tagacggatctct-------acgtggagac------------------tgatctctcacc
acgaca----cgagcttcctgccttccgatcct--cctctacggaccgtttgctgacgga
cttccctgggcctgctacctgagacctgctgcttcctccctg------------------
-----------------acctgcatcctctcgctgcccc-agaccggcctcgctgctcct
gcccttcggcctcggaccgtcggaacgtcgtgcaacgggactgctgccggatcctggtgg
tgactatccccgctttacgcaattcttgcctctttctatcttttctatcgctcgccttcc
cttccccatcaccccaatccttaatagcgtccgtcctcccctttccccatctcccttatt
aacatttgtaataaactggtcggaccaacatttgaaccgctgtttcttaatctcacgccg
ggcatacatatttcaaagaacctcttctccctcctataaattggagcgagacat--tttt
tttatggcgtagtcg--gcaggatacccgccgtgaga-gtgttgtccttccagataatag
tctgaaactttctgcgtgtacctcctggagttgcaagaagcgatactttttgataactta
gacgtgagcacctctccaggaagatcgcttcatactctgaaactttactatttatgtgtg
tacctctcgaggatgtatgaattttgtctaattgcatttatttaatacgtgtgtgcctcc
tcgggaagatctctctgcattttgtggtttaaggaa---cccctctacgtgtgcgcctct
tggggaagtaa------gatacacg--ttttttgacttaa------------aaaacttg
tgcgcctctccaagaagtttactcactttgctgaaaattg-tttatgtatgcacctctcg
aggacgtatgaatcttgtctaattgcatttaatacgtgtgtgcctcctcgggaagacctc
tctgcattttgtgacttaaggatcttgcaacttaagtgtgaaaatttgaacctcttt-cg
tgcgtgcctcttggagaagtgaggaagtgatacacgttttttgactt-aaaaaacgtgtg
cgcctctccaagaagtttattcactttgtttaatcctagaaagtgttgttttagcttaaa
attaactgcgggttttgaaaccgaagtgtgccttgctttggtgtggtgtttgcag--ttt
tttgtgtggcttcgcagggaagttaggagcgat-tttaagttggtttag-tctctttgcc
cttgtgctttcctcaacaaagggaggcgcaatcggaacatttacatttctttagttgtgg
tgtgcctccgtgggagaggcgataaggagttatttgtacttttgaataggagtacctcct
---ctctcagtgtatatctttctgtgtatttgggaatgagcaacagtatggccagtatga
aaagtgaagatgtattatttgatcttttagaaaagcatggtgctcggccttct-tatcag
gggtggattgggcacgacagaactggtataatttgcaaagtgtttcagaccgtattcgtg
ttttacaaaatgaggctcgtactcgggccggaaaagggaaatcttttatttgtgcagtac
tcggtgctgctttaaaagcagctgtggagttccgagaggaaaagaactctacggaaaccc
agactattcaagcattacaggaatcggttaaa-gtgacgcaagaattggtaaaatctctg
agaagccaaataatgagtcttgaggatcaattagaaagagaaaaacataattcggttttg
ttgcaaacagcttttaaggagctgataacgtgtaaggacaccggtgacactgttatccac
agtgcacctcaag-aaaaagtttatcctcaagggaaattacaagaggtgaaggaaaggct
agataaattagaggcctctccagcccacattcgtcctttgataaaaactgaatatacttt
cgataacagtgagaatctagatcctcaaatgaatgttaaggaaattcccttttcggccac
tgaactggccaaactgaaaaaggatttcagtcgctccccaaaggagtctgaaacagagta
cgtctggagagttagtctcactggcggagaccagatcctactaacagagaaagaagctga
aggttactggggaccaggagtatttttaaccactggcaataatcgtgctccctggtcctt
aacacagagggctgcctattgggcagggggtctcaaccctttagaaaggggggaccctct
tgctattactggaactatcgaccagttagtggagaatgttcagaaagctgcttgtctcca
aatgatgtatgatagaaagttgcagccacatcatgaatcacccatgatgttacctgttaa
tccggagagattgacacctctaattaggggacttcctgaatcgttaaaacctataggtat
acaactccaaggaaagatacaagccatgtctcagg--gagagagaacctgggcagcgttg
gagggatctgtagcccctaaccaccagtcaggacccaaagtgtggacttggggagaggtt
gcccaagaattaattaactatggaagaaaatatgggccggtggtttctacctccagtaaa
tttgagccaagaggagtaaggcttgcagtagccagccttgcctccaggcctcctagccca
aaacttattggaaccaaaaaggtttcatccccaggaaaaacggggacacgatgcattgat
cataaacgcaatggacttt-ggactctgggctggacaaagggtattccacgagatttgat
gaatggattacccacagtcagattagagaaattagttaactgctggccagaacaaaagct
caaggggagctgatgccttcg--cccccccctcccaggtgagcgggaggtgggtgggggg
ggtgaagggtggatgtttattaggaagctcacgactaaaggaaacaatctgttaattgtt
ta----tttattattagtggttattgtcaaatgtacggttgtctcttttctctcttttat
tcatta--tgtaatattcatgttaccactcctgaagaatcacggggtggtgtctacggca
a--------gttgc-attgtgtactgttgcaactcttatgtttg-------tatgattcc
atgttttatacaagatgttgtatcccctatttactttgtaaccaaacctgaaaaat-gtt
tgtaatgattgtatgaaacatttg-attccacaacccctccctcctttacccttgtgctt
gctatc-ttctctcaccaccatggatgcccagtgtccaatttttaagcaacctttgagtc
acggggtggtgtaagagactattcttttatataattgactcaaagtttgctgaggaacaa
gtccaggcaagtcctgggcaaaggcagagaaatcttttgtcttgaggacactgatggaca
ggtcctggctaaggattgtgaaatcctctaaggagcacagatggacaaggccaggggcat
cgagagagagataagctgctgctaatggccgggaagcggtctttttgtgtggacttatct
caaggaaaatggccatctcaggaggtatgcacaggactcttgctcaagcacccaggaatg
tcacgtaggcagcagaaaatggagaataaaagagggtccaataaccacaacgggggaagc
tgatccttcaccacaaccacggcaacgggagaggcttatctctcaccacgacagacttga
ggggt---tctctgccaactgatctctcaccgcaacgg----------------------
----gtagacggatctct--------acgtggagactgatct------------------
ctcaccacgacacgagcttcctgccttccgatcctcc--tctacggaccgtttgctgacg
gacttccctgggcctgctacctgagacctgctgcttcctccctgacctgcatcctctcgc
tgccccag-accggcctcgctgctcctgcccttcggcctcggaccgtcggaacgtcgtgc
aacgggactgctgccggatcctggtggtgactatccccgctttacgcaattcttgcctct
ttctatcttttctatcgctcgccttcccttccccatcaccccaatccttaatagcgtccg
tcctcccctttccccatctcccttattaacatttgtaataaactggtcggaccaacattt
gaaccgctgtttcttaatctcacgccgggcatacatatttcaaagaacctcttctccctc
ctataaattggagcgagac-
>jungle_fowl_ENS1_NC_006089.5:79530711-79535342(-)
tgtaagagactattcttttatatcattgactcaaagtttgctgaggaacaagtccaggca
agtcctgggcaaaggcagaggaatcttttgtcttgaggacactgatggaca-ggtcctgg
ctaaggattgtgaaatcctttaaggagcacagatggacaaggccaggggcatc--gagag
agagataagctgccgctaatggccgggaaa-cggtctttttgtgtggacttatctcaagg
aaaatggccatctcaggaggtatgcacaggactcttgctcaagcccccaggaatgtcacg
taggcagcagaaaatggaggataaaagagggtccaataaccacaacggtggaagctgatc
cttcaccacaaccacggcaacgggagaggcttatctctcaccacgacagacttgaggggc
--tctctgccatctgatctctc--------------------------accgcaac-gtg
tagacggatctct-------acgtggagac------------------tgatctctcacc
acgaca----cgagcttcctgccttccgatcct--cctctacggaccgtttgctgacgga
cttccctgggcctgctacctgagacctgctgcttcctccctg------------------
-----------------gcctgcatcctctcgctgcccc-agaccggcctcgctgctcct
gcccttcggcctcggaccgtcggaacatcgtgcaacgggactgctgccggatcctggtgg
tgactatccccgctttacgcaattcttgcctctttctatcttttctatcgctcgccttcc
cttccccatcaccccaatccttaatagtgtccgtcct-ccctttccccatctcccttatt
aacatttgtaataaactggtcggaccaacatttgaaccgttgtttcttaatctcacgccg
ggcatacatatttcaaagaacctcttctccctcctataaattggagcgagaca----ttt
tttatggcgtagtcg--gcaggatgcccgccgtgaga-gtgttgtccttccagataatag
tctgaaactttctgtgtgtacctcctggagttgcaagaagcgatactttt-gataactta
gacgtgagcacctctccaggaagatcgcttcatactctgaaactttactatttatgtgtg
tacctctcgaggatgtatgaattttgtctaattgcatttatttaatacgtgtgtgcctcc
tcgggaagatctctctgcattttgtggtttaaggaa---cccctctacgtgtgcgcctct
tggggaagtaa------gatacacg--ttttttgacttaa------------aaaacttg
tgcgcctctccaagaagtttactcactttgctgaaaattg-tttatgtatgcacctctcg
aggacgtatgaatcttgtctaattgcatttaatacgtgtgtgcctcctcgggaagacttc
tctgcattttgtgactcaaggatcttgcaacttaagtgtg-aaatttgaacctcttt-ct
tgtgcgcctcttggggaagtaaggaagtgatacacgttttttgactt-aaaaaacgtgtg
cgcctctccaagaagtttattcactttgttgaatcctagaaagtgttgtgttagcttaaa
attaactgcggattttgaaaccgaagtgtgccttgctttggtgtggtgtttgcag-tttt
tttgtgtggcttcgcagggaagttgggagcgat-tttaagttggtttag-tctctttgtc
cttgtgctttcctcaacaaagggaggcgcgatcggaacatttacatttctttaggtgtgg
tgtgcctccgtgggagaggcgataaggagttatttgtacttttgaataggagtacctcct
cctctctcagtgtatatctttctgcgtatttagaaatgagcaacagtatggccagtatga
aaagtgaagatgtattatttgatcttttagaaaagcatggtgctcggccttctgtatcag
gggtggattgggcacgacagaactggtataatttgcaaagtgtttcagaccgtattcgtg
ttttacaaaatgaggctcgtactcgggccggaaaagggaaatcttttatttgtgcagtac
tcggtgctgctttaaaagcagctgtggagttccgagaggaaaagaactctacggaaaccc
agactattcaagcattacaggaatcggttaaa-gtgacgcaagaattggtaaaatctctg
agaagccaaataatgagtcttgaggatcaattagaaagagaaaaacataattcggttttg
ttgcaaacagcttttaaggagctgataacgtgtaaggacaccggtgacactgttatccac
agtgcacctcaag--aaaagtttatcctcaagggaaattacaagaggtgaaggaaaggct
agataaattagaggcctctccagc-cacattcgtcctttgataaaaactgaatatacttt
cgataacagtgagaatctagatcctcaaatgaatgttaaggaaattcccttttcggccac
tgaactggccaaactgaaaaaggatttcagtcgctccccaaaggagtctgaaacagagta
cgtctggagagttagtctcactggcggagaccagatcctactaacagagaaagaagctga
aggttactggggaccaggagtatttttaaccactggcaataatcgtgctccctggtcctt
aacacagagggctgcctattgggcagggggtctcaaccctttagaaaggggggaccctct
tgctattaccggaactatcgaccagttagtggagaatgttcagaaagctgcttgtctcca
aatgatgtatgatagaaagttgcagccacatcatgaatcacccatgatgttacctgttaa
tccggagagattgacacctctaattaggggacttcctgaatcgttaaaacctataggtat
acaactccaaggaaagatacaagccatgtctcagg--gagagagaacctgggcagcgttg
gagggatctgtagcccctaaccaccagtcaggacccaaagtgtggacttggggagaggtt
gcccaagaattaattaactatggaagaaaatatgggccggtggtttctacctccagtaaa
tttgagccaagaggagtaaggcttgcagtagccagccttgcctccaggccacctagccca
aaacttattggaaccaaaaaggtttcatccccaggaaaaacggggacacgatgcattgat
cataaacgcaatggacttt-ggactctgggctggagaaagggtattccacgagatttgat
gaatggattacccacagtcagattagagaaattagttaactgctggccagaacaaaagct
caaggggagctgatgccttcg--cccccccctcccaggtgagcgggaggtgggt--ggag
ggtgaagggtggatgtttattaggaagctcacgactaaaggaaacaatctgttaattgtt
ta----tttattattagtggttattgtcaaatgtacggttgtctcttttctctcttctat
tcatta--tgtaatattcatgttaccactcttgaagaatcacggggtggtgtctatggca
a--------gttgc-attgtgtactgttgcaactcttatgtttgtactttgtatgattcc
atgttttatacaagatgttgtatcccctatttactttgtaac---------------gtt
tgtaatgattgtatgaaacatttg-attccccaacacctccctcctttacccttatgctt
gctatctttttctcaccacaatggatgcccagtgtcccatttttaagcaatctttgagtc
acggggtggtgtaagagactattcttttatatcattgactcaaagtttgctgaggaacaa
gtccaggcaagtcctgggcaaaggcagaggaatcttttgtcttgaggacactgatggaca
ggtcctggctaaggattgtgaaatcctttaaggagcacagatggacaaggccaggggcat
cgagagagagataagctgccgctaatggccgggaaacggtctttttgtgtggacttatct
caaggaaaatggccatctcaggaggtatgcacaggactcttgctcaagcccccaggaatg
tcacgtaggcagcagaaaatggaggataaaagagggtccaataaccacaacggtggaagc
tgatccttcaccacaaccacggcaacgggagaggcttatctctcaccacgacagacttga
ggggc---tctctgccatctgatctctcaccgcaacgt----------------------
----gtagacggatctct--------acgtggagactgatct------------------
ctcaccacgacacgagcttcctgccttccgatcctcc--tctacggaccgtttgctgacg
gacttccctgggcctgctacctgagacctgctgcttcct-cctggcctgcatcctctcgc
tgccccag-accggcctcgctgctcctg-ccttcggcctcggaccgtcggaacatcgtgc
aacgggactgctgccggatcctggtggtgactatccccgctttacgcaattcttgcctct
ttctatcttttctatcgctcgccttcccttccccatcaccccaatccttaatagtgtccg
tcctccc--tttcccatctcccttattaacatttgtaataaact-gtcggaccaacattt
gaa-cgttgtttctt-atctcacgcc-ggcatacatatttcaaagaacctcttct-cctc
ctataaattggagcgagac-
>jungle_fowl_ENS1_NC_006089.5:93236642-93241344(+)
-gtaagagactattcttttatatcattgactcaaagtttgctgaggaacaagtccaggca
agtcctgggcaaaggcagagaaatcttttgtcttgaggacactgatggaca-ggtcctgg
ctaaggattgtgaaatcctttaaggagcacagatggacaaggccaggggcatc--gagag
agagatacgctgccgctaatggccgggaaa-cggtctttttgtggggacttatctcaagg
aaaatggccatctcaggaggtatgcacatgactcttgctcaagcccccaggaatgtcacg
taggcagcagaaaatggaggataaaagagggtccaataaccacaacggtggaagctgatc
cttcaccacaaccacggcaacgggggaggcttatctctcaccacgacagacttgaggggt
--tctctgccaactgatctctcatcgcaacagtggagactgatctctcaccgcaac-gtg
tagacggatctct-------acgtggagac------------------tgatctctcacc
acgaca----cgagcttcctgccttccgatcct--cctctacggaccgtttgctgacgga
cttccctgggcctgctacctgagacctgctgcttcctccctg------------------
-----------------acctgcatcctctcgctgcccc-agaccggcctcgctgctcct
gcccttcggcctcggaccgtcggaacgtcgtgcaacgggactgctgccggatcctggtgg
tgactatccccgctttacgcaattcttgcctctttctatcttttctatcgctcgccttcc
cttccccatcaccccaatccttaatagcgtccgtcctcccctttccccatctcccttatt
aacatttgtaataaactggtcggaccaacatttgaaccgctgtttcttaatctcacgccg
ggcatacatatttcaaagaacctcctctccctcctataaattggagcgagaca----ttt
tttatggcgtagtcg--gcaggatacccgccgtgaga-gtgttgtccttccagataatag
tctgaaactttctgtgtgtacctcctggagttgcaagaagcgatactttttgataactta
gacgtgagcacctctccaggaagatcgcttcatactctgaaactttactatttatgtgtg
tacctctcgaggatgtataaattttgtctaattgcatttatttaatacgtgtgtgcctcc
tcgggaagatctctctgcattttgtggtttaaggaa---cccctctacgtgtgcgcctct
tggggaagtaa------gatacacg--ttttttgacttaa------------aaaacttg
tgcgcctctccaagaagtttactcactttgctgaaaattgttttatgtatgcacctctcg
aggacgtatgaatcttgtctaattgcatttaatacgtgtgtgcctcctcgggaagacctc
tctgcattttgtgacttaaggatcttgcaacttaagtgtg-aaatttgaacctcttt-ct
tgtgcgcctctt--ggaagtaaggaagtgatacacgttttttgactt-aaaaaacgtgtg
cgcctctccaagaagtttattcactttgttgaaacctagaaagtgttgtgttagcttaaa
attaactgcggattttgaaaccgaagtgtgccttgctttggtgtggtgtttgcag--ttt
tttgtgtggcttcgcagggaagttaggagcgat-tttaagttggtttag-tctctttgtc
cttgtgctttcctcaacaaagagaggcgcaatcggaacatttacatttctttaggtgtgg
tgtgcctccgtgggagaggcgataaggagttatttgtacttttgaataggagtacctcct
cctctctcagtgtatatctttctgcgtatttagaaatgagcaacagtatggccagtatga
aaagtgaagatgtattatttgaccttttagaaaagcatggtgctcggccttctgtatcag
gggtggattgggcacgacagaactggtataatttgcaaagtgtttcagaccgtattcgtg
ttttacaaaatgaggctcgtactcgggccggaaaagggaaatcttttatttgtgcagtac
tcggtgctgctttaaaagcagctgtggagttccgagaggaaaagaactctacggaaaccc
agactattcaagcattacaggaatcggttaaaggtgacgcaagaattggtaaaatctctg
agaagccaaataatgagtcttgaggatcaattagaaagagaaaaacataattcggttttg
ttgcaaacagcttttaaggagctgataacgtgtaaggacaccggtgacactgttatccac
agtgcacctcaag-aaaaagtttatcctcaagggaaattacaagaggtgaaggaaaggct
agataaattagaggcctctccagcccacattcgtcctttgataaaaactgaatatacttt
cgataacagtgaggatctagatcctcaaatgaatgttaaggaaattcccttttcggccac
tgaactggccaaactgaaaaaggatttcagtcgctccccaaaggagtctgaaacagagta
cgtctggagagttagtctcactggcggagaccagatcctactaacagagaaagaagctga
aggttactggggaccaggagtatttttaaccactggcaataatcgtgctccctggtcctt
aacacagagggctgcctattgggcagggggtctcaaccctttagaaaggggggaccctct
tgctattaccggaactatcgaccagttagtggagaatgttcagaaagctgcttgtctcca
aatgatgtatgatagaaagttgcagctacatcatgaatcacccatgatgttacctgttaa
tccggagagactgacacctctaatcaggggacttcctgaatcgttaaaacctataggtat
acaactccaaggaaagatacaagccatgtctcagg--gagagagaacctgggcagcgttg
gagggatctgtagcccctaaccaccagtcaggatccaaagtgtggacttggggagaggtt
gcccaagaattaattaactatggaagaaaatatgggccggtggtttctacctgcagtaaa
tttgagccaagaggagtaaggcttgcagtagccagccttgcctccaggcttcctagccca
agacttattggaaccaaaaaggtttcatccccagtaaaaacggggacacgatgcattgat
cataaacgcaatggacttt-ggactctgggctggacaaagggtattccacgagatttgat
gaatggattacccacagtcagattagagaaattagttaactgctggccagaacaaaagct
caaggagagctgatgccttcg--cccccccctcccaggtgagcgggaggtgggt-ggggg
ggtgaagggtggatgtttattaggaagctcacgactaaaggaaacaatctgttaattgtt
ta----tttattattagtggttattgtcaaatgtacggttgtctcttttctctcttctat
tcatta--tgtaatattcatgttaccactcctgaagaatcatggggtggtgtctatggca
a--------gttgc-attgtgtactgttgcaactctcatatttg-------tatgattcc
atgttttatacaagatgttgtatcccctatttactttgtaaccaaacctgaaaaat-gtt
tgtaatgattgtatgaaacatttg-attccacaacccctccctcctttacccttgtgctt
gctatc-ttctctcaccaccatggatgcccagtgtccaatttttaagcaacctttgagtc
acggggtggtgtaagagactattcttttatatcattgactcaaagtttgctgaggaacaa
gtccaggcaagtcctgggcaaaggcagagaaatcttttgtcttgaggacactgatggaca
ggtcctggctaaggattgtgaaatcctttaaggagcacagatggacaaggccaggggcat
cgagagagagatacgctgccgctaatggccgggaaacggtctttttgtggggacttatct
caaggaaaatggccatctcaggaggtatgcacatgactcttgctcaagcccccaggaatg
tcacgtaggcagcagaaaatggaggataaaagagggtccaataaccacaacggtggaagc
tgatccttcaccacaaccacggcaacgggggaggcttatctctcaccacgacagacttga
ggggt---tctctgccaactgatctctcatcgcaacagtggagactgatctctcaccgca
acgtgtagacggatctct--------acgtggagactgatct------------------
ctcaccacgacacgagcttcctgccttccgatcctcc--tctacggaccgtttgctgacg
gacttccctgggcctgctacctgagacctgctgcttcctccctgacctgcatcctctcgc
tgccccag-accggcctcgctgctcctgcccttcggcctcggaccgtcggaacgtcgtgc
aacgggactgctgccggatcctggtggtgactatccccgctttacgcaattcttgcctct
ttctatcttttctatcgctcgccttcccttccccatcaccccaatccttaatagcgtccg
tcctcccctttccccatctcccttattaacatttgtaataaactggtcggaccaacattt
gaaccgctgtttcttaatctcacgccgggcatacatatttcaaagaacctcctctccctc
ctataaattggagcgagaca
>jungle_fowl_ENS1_NC_006089.5:133356065-133360691(-)
-tgtagagactattc-tttatataattgactcaaag-ttgctgaggaac-agtccaggca
agtcctgg--caaggcagagaaatc-tttgtcttgagg-cactgatggaca-ggtcctgg
ctaaggattgtgaaatcctctaaggagcacagatggac-aggccaggggcatc----gag
agagataagctgctgctaatggc--gggaa-cggtctttt--ggtggacttatctcaag-
-aaatggccatctcaggaggtatgcacatgactcttgctcaagcacccaggaatgtcacg
taggcagcagaagatggaggataaaagagggtccaataaccacaacggtggaagctgatc
cttcaccacaaccacggcaacgggagaggcttatccctcaccacgacagacttgaggggt
--tctctgccaactgatctctc--------------------------atcgcaacagtg
gagactgatctctcaccgcaacgtgtagacggatctctacgtggagactgatctctcacc
acgaca----cgagcttcctgccttccgatcct--cctctacggaccgtttgctgacgga
cttccctgggccggctacctgagacctgctgcttcctccctg------------------
-----------------acctgcatcctctcgctgccca-agaccggcctcgctgctcct
gcccttcggcctcggaccgtcggaacatcgtgcaacgggactgctgccggatcctggtgg
tgactatccccgctttacgcaattcttgcctctttctatcttttctatcgctcgccttcc
cttccccatcaccccaatccttaatagcgtccgtcctcccctttccccatctccgttatt
aacatttgtaataaactggtcggaccaacatttgaaccgctgtttcttaatctcacgccg
ggcatacatatttctaagaacctcctctccctcctataaattggagcgagaca----ttt
tttatggcgtagtc--ggcaggatacccgccgtgaga-gtgttgtccttccagataatag
tctgaaactttctgcgtgtacctcctggagttgcaagaagcgatactttttgataactta
gacgtgagcacctctccaggaagatcgcttcatactctgaaactttactatttatgtgtg
tacctctcgaggatgtatgaattttgtctaattgcatttatttaatacgtgtgtgcctcc
tcgggaagatctctctgcattttgtggtttaaggaa---cccctctacgtgtgcgcctct
tggggaagtaa------gatacacg--ttttttgacttaa------------aaaacttg
tgcgcctctccaagaagtttactcactttgctgaaaattg-tttatgtatgcacctctcg
aggacgtatgaatcttgtctaattgcatttaatacgtgtgtgcctcctcgggaagacctc
tctgcattttgtgactcaaggatcttgcaacttaagtgtg-aaa-ttgaacctcttt-ct
tgtgcgcctcttggggaagtaaggaagtgatacacgttttttgactt-aaaaaacgtgtg
cgcctctccaagaagtttattcactttgttgaaacctagaaagtgttgtgttagcttaaa
attaactgcggattttgaaaccgaagtgtgccttgctttggtgtggtgtttgcag--ttt
tttgtgtggcttcgcagggaagttaggagcgat-tttaagttggtttag-tctctttgtc
cttgtgctttcctcaacaaagggaggcgcaatcggaacatttacatttctttaggtgtgg
tgtgcctccgtgggagaggcgataaggagttatttgcacttttgaataggagtacctcct
cctctct--gtgtatatctttctgcgtatttagaaatgagcaacagtatggccagtatga
aaagtgaagatgtattatttgatcttttagaaaagcatggtgctcggccttctgtatcag
gggtggattgggcacgacagaactggtataatttgcaaagtgtttcagaccgtattcgtg
ttttacaaaatgaggctcgtactcgggccggaaaagggaaatcttttatttgtgcagtac
tcggtgctgctttaaaagcagctgtggagttccgagaggaaaagaactctacggaaaccc
agactattcaagcattacaggaatcggttaaa-gtgacgcaagaattggtaaaatctctg
caaagccaaataacgagtcttgaggatcaattagaaagagaaaaacataattcggttctg
ttgcaaacagcttttaaggagctgataacgtgtaaggacaccggtgacactgttgcccac
agtgcacctcaag-aaaaagtttatcctcaagggaaattacaagaggtgaaggaaaggct
agataaattagaggcctctccagcccacattcgtcctttgataaaaactgaatatacttt
cgataacagtgaggatctagatcctcaaatgaatgttaaggaaactcccttttcggccac
tgaactggccaaactgaaaaaggatttcagccgctccccaaaggagtctgaaacagaata
tgtctggagggttagtctcactggcggagaccagatcctactaacagagaaagaagctga
aggttattggggaccaggagtatttttaaccactggcaataatcgtgctccctggtcctt
aacacagagggctgcctattgggcagggggtctcaaccctttggaaaggggggaccctct
tgctattactggaactatcgaccagttagtggagaatgttcagaaagctgcttgtctcca
aatgatgtatgatagaaagttgcagccacatcatgaatcacccatgatgttacctgttaa
tccggagagactgacacctctaattaggggacttcctgaatcgttaaaacctataggtat
acaactccaaggaaagatacaagccatgtctca-g--gagagagaacctgggcagcgttg
gagggatctgtagcccctaaccaccagtcaggatccaaagtgtggacttggggagaggtt
gcccaagaattaattaactatggaagaaaatatgggccggtggtttctacctccagtaaa
tttgagccaagaggagtaaggcttgcagtagccagccttgcctccaggccacctagccca
aaacttattggaaccaaaaaggtttcatccccaggaaaaacggggacacgatgcattgat
cataaacgcaatggacttt-ggactctgggctggacaaagggtattccacgagatttgat
gaatggattacccacagtcagattagagaaattagttaactgctggccagaacaaaagct
caaggggagctgatgccttcg--cccccccctcccaggtgagcgggaggtgggt--ggag
ggtgaagggtggatgtttattaggaagctcacgactaaaggaaacaatttgttaattact
tgtttatttattattagtggttattgtcaaatgtacggttgtctcttttctctcttctat
tcatta--tgtaatattcatgttaccactcctgaagaatcacggggtggtgcctgtggca
a--------gttgc-attgtgtactgttgcaactcttatgtttgtaccttgtatgattcc
atgttttatacaagatgttgtatcccctatttactttgtaaccaaacctgaaaaat-gtt
tgtaatgattgtatgaaacatttg-attccacaacccctccctcctttacccttgtgctt
gctatc-ttctctcaccaccatggatgcccagtgtccaatttttaagcaacctttgagtc
acggggtggtgtaagagactattcttttatataattgactcaaagtttgctgaggaacaa
gtccaggcaagtcctgggcaaaggcagagaaatcttttgtcttgaggacactgatggaca
ggtcctggctaaggattgtgaaatcctctaaggagcacagatggacaaggccaggggcat
cgagagagagataagctgctgctaatggccgggaaacggtctttttgtgtggacttatct
caaggaaaatggccatctcaggaggtatgcacatgactcttgctcaagcacccaggaatg
tcacgtaggcagcagaagatggaggataaaagagggtccaataaccacaacggtggaagc
tgatccttcaccacaaccacggcaacgggagaggcttatccctcaccacgacagacttga
ggggt---tctctgccaactgatctctcatcgcaacag----------------------
---tggagactgatctctcaccg-caacgtgtagacggatctctacgtggagactgatct
ctcaccacgacacgagcttcctgcttccgacctcctc--acggccg-----ttgct-acg
gactt-cctgggccggctacctgagacctgctgcttcct-cctgacctgcatc--ctcgc
tgcccaga----cgcctcgctgct-----ccttcggcctc-gaccgtcg----accgtgc
a--cggactgctgc--ggatctggtggtgactatccc--ctttacgc--ttcttgcct-t
ttctatctttt-tatcgctcgccttccttccctcaccctc-----ctttag-------cg
tcctcccctttccc---tctccgtattaacatttgtaat--actggtcggacc-acattt
g-accgctgtttctttctc-----cgcggcatac-tattctaagaactctc----tcctc
ctataatt---ggcgagac-
>jungle_fowl_ENS1_NC_006089.5:71607546-71610338(+)
------------------------------------------------------------
------------------------------------------------------------
------------------------------------------------------------
------------------------------------------------------------
------------------------------------------------------------
------------------------------------------------------------
------------------------------------------------------------
------------------------------------------------accgcaac-gtg
tagacggatctct-------acgtggagac------------------tgatctctcacc
acgaca----cgagcttcctgccttccgatcct--cctctacggaccgtttgctgacgga
cttccctgggcctgctacctgagacctgctgcttcctccctg------------------
-----------------acctgcatcctctcgctgcccc-agaccggcctcgctgctcct
gcccttcggcctcggaccgtcggaacgtcgtgcaacgggactgctgccggatcctggtgg
tgactatccc-gctttacgcaattcttgcctctttctatcttttctatcgctcgccttcc
cttccccatcaccccaatccttaatagcgtccgtcctcccctttccccatctcccttatt
aacatttgtaataaactggtcggaccaacatttgaaccgctgtttcttaatctcacgccg
ggcatacatatttcaaagaacctcttct-cctcctataaattggagcgagaca---tttt
tttatggcgtagtcg--gcaggatacccgccgtgaga-gtgttgtccttccagataatag
tctgaaactttctgcgtgtacctcctggagttgcaagaagcgatactttttgataactta
gacgtgagcacctctccaggaagatcgcttcatactctgaaactttactatttatgtgtg
tacctctcgaggatgtatgaattttgtctaattgtatttatttaatacgtgtgtgcctcc
tcgggaagacctctctgcattttgtgaacc---------cctctctacgtgtgcgcctct
tggggaagcaa------gatacacg--ttttttgacttaa------------aagacgtg
tgtgcctctccaagaagttttctcactttgctgaaaattg-tttatgtgtgcacctctcg
aggacgtatgaatcttgtctaattgcatttaatacgtgtgtgcctcctcgggaagaccac
tctgcattttgtgacttaaggatcttgcaacttaagtgtg-aaatttgaacctcttt-cg
tgcgtgcctcttggagaagtgaggaagtgatacacgttttttgactt-aaaaaacgtgtg
cgcctctctaagaagtttattcactttgttgaatcctagaaagtgttgttttagcttaaa
attaactgcgggttttgaaaccgaagtgtgccttgctttggtgtggtgtttgcag--ttt
tttgtgtggcttcgcagggaagttgggagcgat--ttaagttggtttag-cctctttgtc
cttgcgctttcctcaacaaagggaggcgcgatcggaacatttacatttctttaggtgtgg
tgtgcctctgtgggagaggcgataaggagttatttgtacttttgaataggagtacctcct
cctctctcagtgtatatctttctgcgtatttagaaatgagcaacagtatggccagtatga
aaagtgaagatgtattatttgatcttttagaaaagcatggtgctcggccttctgtatcag
gggtggattgggcacgacagaactggtataatttgcaaagtgtttcagaccgtattcgtg
ttttacaaaatgaggctcgtactcgggccggaaaagggaaatcttttatttgtgcagtac
tcggtgctgctttaaaagcagctgtggagttccgagaggaaaagaactctacggaaaccc
agactattcaagcattacaggaatcggttaaa-gtgacgcaagaattggtaaaatctctg
agaagccaaataatgagtcttgaggatcaattagaaagagaaaaacataatttggttctg
ttgcaaacagcttttaaggagctgataacgtgtaaggacaccggtgacactgttgcccac
agtgcacctcaag-aaaaagtttatcctcaagggaaattacaagaggtgaaggaaaggct
agataaattagaggcctctccagcccacattcgtcctttgataaaaactgaatatactta
cgataacagtgaggatctagatcctcaaatgaatgttaaggaaattccctttttggccac
tgaactggccaaactgaaaaaggatttcagtcgctccccaaaggagtctgaaacagagta
cgtctggagagttagtctcactggcggagaccagatcctactaacagagaaagaagctga
gggttattggggaccaggagtatttttaaccactggcaataatcgtgctccctggtcctt
aacacagagggctgcctattgggcagggggtctcaaccctttagaaaggggggaccctct
tgctattactggaactatcgaccagttagtggagaatgttcagaaagctgcttgtctcca
aatgatgtatgatagaaagttgcagccacatcatgaatcgcccatgatgttacctgttaa
tccggagagactgacacctctcattaggggacttcctgaatcgttaaaacctataggtat
acaactccaaggaaagatacaagccatgtctcagggagagagagagcctgggcagcgttg
gagggatctgtaacccctaaccaccagtcaggacccaaagtgtggacttggggagaggtt
gcccaagaattaattaactacggaagaaaatatgggccggtggtttctacctccagtaaa
tttgagccaagaggagtaaggcttgcagtagccaaccttacctccaggccacctagccca
aaacttaatgaaatcaaaaagatttcatccccggtaaaaacgggtagacggagcattgat
cataaacgcagtggacttt-gggctctgggctggaaaaagggtattccacgacatttgat
ggatggattaacaacag-------------------------------------------
------------------------------------------------------------
------------------------------------------------------------
------------------------------------------------------------
------------------------------------------------------------
------------------------------------------------------------
------------------------------------------------------------
------------------------------------------------------------
------------------------------------------------------------
------------------------------------------------------------
------------------------------------------------------------
------------------------------------------------------------
------------------------------------------------------------
------------------------------------------------------------
------------------------------------------------------------
------------------------------------------------------------
------------------------------------------------------------
------------------------------------------------------------
------------------------------------------------------------
------------------------------------------------------------
------------------------------------------------------------
------------------------------------------------------------
------------------------------------------------------------
------------------------------------------------------------
------------------------------------------------------------
--------------------
>jungle_fowl_ENS1_NC_006088.5:102986031-102990698(+)
-gtaagagactattcttttatatcattgactcaaagtttgctgaggaacaagtccaggca
agtcctgggcaaaggcagagaaatcttttgtcttgaggacactgatggaca-ggtcctgg
ctaaggattgtgaaatcctttaaggagcacagatggacaaggccaggggcatc--gagag
agagataagctgccgctaatggccggtaaa-cggtctttttgtgtggacttatctcaagg
aaaatggccatctcaggaggtatgcacaggactcttgctcaagcacccaggaatgtcacg
tagacagcagaaaatggagaataaaagagggtccaataaccacaacggtggaagctgatc
cttcaccacaaccacggcaacgggagaggcttatctctcaccacgacagacttgaggggt
--tctctgccaactgatctctc--------------------------accgcaac-gtg
tagacggatctct-------acgtggagac------------------tgatctctcacc
acggca----cgagcttcctgccttccgatcct--tctctacggaccgtttgctgacgga
cttccctgggcctgctacctgagacctgctgcttcctccccg------------------
-----------------acctgcaccctctcgctgcccc-agaccggcctcgctgctcct
gcccttcggcctcggaccgtcggaacgtcgtgcaacgggactgctgccggatcctggtgg
tgactatccccgctttacgcaattcttgcctctttctatcttttctatcgctcgccttcc
cttccccatcaccccaatccttaatagcgtccgtcctcccctttccccatctcccttatt
aacatttgtaataaactggtcggaccaacatttgaaccgctgtttcttaatctcacgccg
ggcatacatatttcaaagaacctcctctccctcctataaattggagcgagaca---tttt
tttatggcgtagtcgaagcaggatacccgccgtgaga-gcgttgtccttccagataatag
tctgaaactttctgcgtgtacctcctggagttgcaagaagcgatactttttgataactta
gacgtgagcacctctccaggaagatcgcttcatactctgaaactttactatttatgtgtg
tacctctcgaggatgtatgaattttgtctaattgcatttatttaatacgtgtgtgcctcc
tcgggaagatctctctgcattttgtggtttaaggaa---cccctctacgtgtgcgcctct
tggggaagtaa------gatacacgttttttttgacttaa------------aaaacgtg
tgtgcctctccaagaagtttactcactttgctgaaaattg-tttatgtatgcacctctcg
aggacgtatgaatcttgtctaattgcatttaatacgtgtgtgcctcctcgggaagacctc
tctgcattttgtgacttaaggatcttgcaacttaagtgtg-aaatttgaacctcttt-ct
tgtgcgcctcttggggaagtaaggaagtgatacacgttttttgactt-aaaaaacgtgtg
cgcctctccaagaagtttattcactttgttgaaacctagaaagtgttgtgttggcttaaa
attaactgcggattttgaaaccgaagtgtgccttgctttggtgtggtgtttgcag--ttt
tttgtgtggcttcgcagggaagttaggagcgat-tttaagttggtttag-tctctttgtc
cttgtgctttcctcaacaaagggaggcgcaatcggaacatttacatttctttaggtgtgg
tgtgcctccgtgggagaggcgataaggagttatttgtacttttgaataggagtacctcat
cctctctcagtgtatatctttctgcgtatttagaaatgagcaacagtatggccagtatga
aaagtgaagatgtattatttgatcttttagaaaagcatggtgctcggccttctgtatcag
gggtggattgggcacgacagaactggtataatttgcaaagtgtttcagaccgtattcgtg
ttttacaaaatgaggctcgtactcgggccggaaaagggaaatcttttatttgtgcagtac
tcggtgctgctttaaaagcagctgtggagttccgagaggaaaagaactctacggaaaccc
agactattcaagcattacaggaatcggttaaa-gtgacgcaagaattggtaaaatctctg
caaagccaaataacgagtcttgaggatcaattagaaagagaaaaacataattcggttctg
ttgcaaacagcttttaaggagcttataacgtgtaaggacaccggtgacactgtcgcccac
agtgcacctcaag-aaaaagtttatcctcaagggaaattacaagaggtgaaggaaaggct
agataaattagaggcctctccagcccacattcgtcctttgataaaaactgaatatacttt
cgataacagtgaggatctagatcctcaaatgaatgttaaggaaattcccttttcggccac
tgaactggccaaactgaaaaaggatttcagtcgctccccaaaggagtctgaaacagagta
cgtctggagagttagtctcactggcggagaccagatcctactaacagagaaagaagctga
aggttactggggaccaggagtatttttaaccactggcaataatcgtgctccctggtcctt
aacacagagggctgcctattgggcagggggtctcaaccctttagaaaggggggaccctct
tgctattaccggaactatcgaccagttagtggagaatgttcagaaagctgcttgtctcca
aatgatgtatgatagaaagttgcagccacatcatgaatcacccatgatgttacctgttaa
tccggagagactgacacctctaatcaggggacttcctgaatcgttaaaacctataggtat
acaactccaaggaaagatacaagccatgtctcagg--gagagagaacctgggcagcgttg
gagggatctgtaactcctaaccaccagtcaggatctaaagtgtggacttggggagaggtt
gcccaagaattaattaactacggaagaaaatatgggccggtggtttctacctccagtaaa
tttgagccaagaggagtaaggcttgcagtagccaaccttacctccaggccacctagccca
aaacttaatgaaaccaaaaaggtttcatccccagtaaaaacggggacacgatgcattgat
cataaacgcaatggacttt-ggactctgggctggagaaagggtattccacgagatttgat
gaatggattacccacagtcagattagagaaattagttaactgctggccagaacaaaagct
caaggacagctgatgccttcgc-cccccccctcccaggtgagcgggaggtgggt-gggag
ggtgaagggtggatgtttattaggaagctcacgagtaaaggaaacgatttgttaattact
tgtttatttattattagtggttattgtcaaatgtacgcttgtctcttttctctcttctat
tcatta--tgtaatattcatgttaccactcctgaagaatcacggggtggtgtctatggca
a--------gttgc-attgtgtactgttgcaactcttatgtttgtactttgtatgattcc
atgttttatacaagatgttgtatcccctatttactttgtaaccaaacctgaaaaat-gtt
tgtaatgattgtatgaaacatttg-attccacaacccctccctcctttacccttgtgctt
gctatc-ttctctcaccaccatggatgcccagtgtccaatttttaagcaacctttgagtc
acggggtggtgtaagagactattcttttatatcattgactcaaagtttgctgaggaacaa
gtccaggcaagtcctgggcaaaggcagagaaatcttttgtcttgaggacactgatggaca
ggtcctggctaaggattgtgaaatcctttaaggagcacagatggacaaggccaggggcat
cgagagagagataagctgccgctaatggccggtaaacggtctttttgtgtggacttatct
caaggaaaatggccatctcaggaggtatgcacaggactcttgctcaagcacccaggaatg
tcacgtagacagcagaaaatggagaataaaagagggtccaataaccacaacggtggaagc
tgatccttcaccacaaccacggcaacgggagaggcttatctctcaccacgacagacttga
ggggt---tctctgccaactgatctctcaccgcaacgt----------------------
----gtagacggatctct--------acgtggagactgatct------------------
ctcaccacggcacgagcttcctgccttccgatccttc--tctacggaccgtttgctgacg
gacttccctgggcctgctacctgagacctgctgcttcctccccgacctgcaccctctcgc
tgccccag-accggcctcgctgctcctgcccttcggcctcggaccgtcggaacgtcgtgc
aacgggactgctgccggatcctggtggtgactatccccgctttacgcaattcttgcctct
ttctatcttttctatcgctcgccttcccttccccatcaccccaatccttaatagcgtccg
tcctcccctttccccatctcccttattaacatttgtaataaactggtcggaccaacattt
gaaccgctgtttcttaatctcacgccgggcatacatatttcaaagaacctcctctccctc
ctataaattggagcgagaca
>jungle_fowl_ENS1_NC_006088.5:144126381-144131052(-)
tgtaagagactattcttttatatcattgactcaaagtttgctgaggaacaagtccaggca
agtcctgggcaaaggcagagaaatcttttgtcttgaggacactgatggaca-ggtcctgg
ctaaggattgtgaaatcctttaaggagcacagatggacaaggccaggggcatc--gagag
agagataagctgccgctaatggccgggaaa-cggtctttttgtgtggacttatctcaagg
aaaatggccatctcaggaggtatgcacaggactcttgctcaagcccccaggaatgtcacg
taggcagcagaaaatggaggataaaagagggtccaataaccacaacgggggaagctgatc
cttcaccacaaccacggcaacgggagaggcttatctctcaccacgacagacttgaggggt
tctctctgccaactgatctctc--------------------------accgcaac-gtg
tagacggatctct-------acgtggagac------------------tgatctctcacc
acgaca----cgagcttcctgccttccgatcct--cctctacggaccgtttgctgacgga
cttccctgggcctgctacctgagacctgctgcttcctccccg------------------
-----------------acctgcaccctctcgttgccca-agaccggcctcgctgctcct
gcccttcggcctcggaccgtcggaacgtcgtgcaacgggactgctgccggatcctggtgg
tgactatccccgctttacgcaattcttgcctctttctatcttttctatcgctcgccttcc
cttccccatcaccccaatccttaatagcgtccgtcctctcctttccccatctcccttatt
aacatttgtaataaactggtcggaccaacatttgaaccgctgtttcttaatctcacgccg
ggcatacatatttcaaagaacctcttctccctcctataaattggagcgagacat--tttt
tttatggcgtagtcgaagcaggatacccgccgtgaga-gtgttgtccttccagataatag
tctgaaactttctgcgtgtacctcctggagttgcaagaagcgatactttttgataactta
gacgtgagcacctctccaggaagatcgcttcatactctgaaactttactatttatgtgtg
tacctctcgaggatgtatgaattttgtctaattgcatttatttaatacgtgtgtgcctcc
tcgggaagatctctctgcattttgtggtttaaggaa---cccctctacgtgtgcgcctct
tggggaagtaa------gatacacg--ttttttgacttaa------------aaaacttg
tgcgcctctccaagaagtttactcactttgctgaaaattg-tttatgtatgcacctctcg
aggacgtatgaatcttgtctaattgcatttaatacgtgtgtgcctcctcgggaagacctc
tctgcattttgtgactcaaggatcttgcaacttaagtgtg-aaatttgaacctcttt-ct
tgtgcgcctcttggggaagtaaggaagtgatacacgttttttgactt-aaaaaacgtgtg
cgcctctctaagaagtttattcactttgttgaatcctagaaagtgttgttttagcttaaa
attaactgcgggttttgaaaccgaagtgtgccttgctttggtgtggtgtttgcag--ttt
tttgtgtggcttcgcagggaagttgggagcgat-tttaagttggtttag-cctctttgtc
cttgtgctttcctcaacaaagggaggcgcgatcggaacatttacatttctttaggtgtgg
tgtgcctctgtgggagaggcgataaggagttatttgtacttttgaataggagtacctcct
cctctctcagtgtatatctttctgcgtatttagaaatgagcaacagtatggccagtatga
aaagtgaagatgtgttatttgatcttttagaaaagcatggtgctcggccttctgtatcag
gggtggattgggcacgacagaactggtataatttgcaaagtgtttcagaccgtattcgtg
ttttacaaaatgaggctcgtactcgggccggaaaagggaaatcttttatttgtgcagtac
tcggtgctgctttaaaagcagctgtggagttccgagaggaaaagaactctacggaaaccc
agactattcaagcattacaggaatcggttaaa-gtgacgcaagaattggtaaaatctctg
caaagccaaataacgagtcttgaggatcaattagaaagagaaaaacataattcggttttg
ttgcaaacagcttttaaggagctgataacgtgtaaggacaccggtgacactgttatccac
agtgcacctcaag-aaaaagtttatcctcaagggaaattacaagaggtgaaggaaaggct
agataaattagaggcctctccagcccacattcgtcctttgataaaaactgaatatacttt
cgataacagtgaggatctagatcctcaaatgaatgttaaggaaattcccttttcggccac
tgaactggccaaactgaaaaaggatttcagtcgctccccaaaggagtctgaaacagagta
cgtctggagagttagtctcactggcggagaccagatcctactaacagagaaagaagctga
aggttactggggaccaggagtatttttaaccactggcaataatcgtgctccctggtcctt
aacacagagggctgcctattgggcagggggtctcaaccctttagaaaggggggaccctct
tgctattaccggaactatcgaccagttagtggagaatgttcagaaagctgcttgtctcca
aatgatgtatgatagaaagttgcagccacatcatgaatcacccatgatgttacctgttaa
tccggagagactgacacctctaatcaggggacttcctgaatcgttaaaacctataggtat
acaactccaaggaaagatacaagccatgtctcagg--gagagagaacctgggcagcgttg
gagggatctgtagcccctaaccaccagtcaggatccaaagtgtggacttggggagaggtt
gcccaagaattaattaactatggaagaaaatatgggccggtggtttctacctccagtaaa
tttgagccaagaggagtaaggcttgcagtagccagccttgcctccaggcctcctagccca
agacttattggaaccaaaaaggtttcatccccagtaaaaacggggacacgatgcattgat
cataaacgcaatggacttt-ggactctgggctggacaaagggtattccacgagatttgat
gaatggattacccacagtcagattagagaaattagttaactgctggccagaacaaaagct
caaggagagctgatgccttcgt-cccccccctcccaggtgagcgggaggtgggt-ggggt
ggtgaagggtggatgtttattaggaagctcacgactaaaggaaacaaacaatctgttaat
tgtttatttattattagtggttattgtcaaatgtacggttgtctcttttctctcttctat
tcatta--tgtaatattcatgttaccactcctgaagaatcacggggtggtgtctgtggca
a--------gttgc-attgtgtactgttgcaactcttatgtttgtaccttgtatgattcc
atgttttatacaagatgttgtatcccctatttactttgtaaccaaacctgaaaaat-gtt
tgtaatgattgtatgaaacatttg-aatccccaacacctccctcctttacccttatgctt
gctatctttttctcaccatcatggatgcccagtgtcccatttttaagcaatctttgagtc
acggggtggtgtaagagactattcttttatatcattgactcaaagtttgctgaggaacaa
gtccaggcaagtcctgggcaaaggcagagaaatcttttgtcttgaggacactgatggaca
ggtcctggctaaggattgtgaaatcctttaaggagcacagatggacaaggccaggggcat
cgagagagagataagctgccgctaatggccgggaaacggtctttttgtgtggacttatct
caaggaaaatggccatctcaggaggtatgcacaggactcttgctcaagcccccaggaatg
tcacgtaggcagcagaaaatggaggataaaagagggtccaataaccacaacgggggaagc
tgatccttcaccacaaccacggcaacgggagaggcttatctctcaccacgacagacttga
ggggtt-ctctctgccaactgatctctcaccgcaacgt----------------------
----gtagacggatctct--------acgtggagactgatct------------------
ctcaccacgacacgagcttcctgccttccgatcctcc--tctacggaccgtttgctgacg
gacttccctgggcctgctacctgagacctgctgcttcctccctgacctgcatcctctcgc
tgcccaag-accggcctcgctgctcctgcccttcggcctcggaccgtcggaacgtcgtgc
aacgggactgctgccggatcctggtggtgactatccccgctttacgcaattcttgcctct
ttctatcttttctatcgctcgccttcccttccccatcaccccaatccttaatagcgtccg
tcctcccctttccccatctccgttattaacatttgtaataaactggtcggaccaacattt
gaaccgctgtttcttaatctcacgccgggcatacatatttctaagaacctcctctccctc
ctataaattggagcgagac-
>jungle_fowl_ENS1_NC_006088.5:150254154-150258798(-)
tgtaagagactattcttttatatcattgactcaaagtttgctgaggaacaagtccaggca
agtcctgggcaaaggcagagaaatcttttgtcttgaggacactgatggaca-ggtcctgg
ctaaggattgtgaaatcctctaaggagcacagatggacaaggccaggggcatc--gagag
agagataagctgctgctaatggccgggaag-cggtctttttgtgtggacttatctcaagg
aaaatggccatctcaggaggtatgcacaggactcttgctcaagcccccaggaatgtcacg
taggcagcagaaaatggaggataaaagagggtccaataaccacaacggtggaagctgatc
cttcaccacaaccacggcaacgggagaggcttatctctcaccacgacagacttgaggggt
--tctctgccaactgatctctc--------------------------accgcaac-gtg
tagacggatctct-------acgtggagac------------------tgatctctcacc
acgaca----cgagcttcctgccttccgatcct--cctctacggaccgtttgctgacgga
cttccctgggcctgctacctgagacctgctgcttcctccctg------------------
-----------------acctgcatcctctcgctgcccc-agaccggcctcgctgctcct
gcccttcggcctcggaccgtcggaacgtcgtgcaacgggactgctgccggatcctggtgg
tgactatccccgctttacgcaattcttgcctctttctatcttttctatcgctcgccttcc
cttccccatcaccccaatccttaatagcgtccgtcctcccctttccccatctctcttatt
aacatttataataaactggtcggaccaacatttgaaccgctgtttcttaatctcacgccg
ggcatacatatttcaaagaacctcctctccctcctataaattggagcgagaca----ttt
tttatggcgtagtcg--gcaggatgcccgccgtgaga-gtgttgtccttccagataatag
tctgaaactttctgtgtgtacctcctggagttgcaagaagcgatactttttgataactta
gacgtgagtacctctccaggaagatcgcttcatactctgaaactttactatttatgtgtg
tacctctcgaggatgtatgaattttgtctaattgtatttatttaatacgtgtgtgcctcc
tcgggaagacctctctgcattttgtgaacc---------cctctctacgtgtgcgcctct
tggggaagtaa------gatacacg--ttttttgacttaa------------aaaacttg
tgcgcctctccaagaagtttactcactttgctgaaaattg-tttatgtatgcacctctcg
aggacgtatgaatcttgtctaattgcatttaatacgtgtgtgcctcctcgggaagacctc
tctgcattttgtgacttaaggatcttgcaacttaagtgtg-aaatttgaacctcttt-ct
tgtgcgcctcttggggaagtaaggaagtgatacacgttttttgactt-aaaaaacgtgtg
cgcctctccaagaagtttattcactttgttgaaacctagaaagtgttgtgttagcttaaa
attaactgcggattttgaaaccgaagtgtgccttgctttggtgtggtgtttgcag--ttt
tttgtgtggcttcgcagggaagttaggagcgat-tttaagttggtttag-cctttttgtc
ctcgtgctttcctcaacaaagggaggcgcgatcggaacatttacatttctttaggcgtgg
tgtgcctccgtggaagaggcgataaggagttatttgtacttttgaataggagtacctcct
cctctctcagtgtatatctttctgcgtatttagaaatgagcaacagtatggccagtatga
aaagtgaagatgtattatttgatcttttagaaaagcatggtgctcggccttctgtatcag
gggtggattgggcacgacagaactggtataatttgcaaagtgtttcagaccgtattcgtg
ttttacaaaatgaggctcgtactcgggctggaaaagggaaatcttttatttgtgctgtac
tcggtgctgctttaaaagcagctgtggagttccgagaggaaaagaactctacggaaaccc
agactattcaagcattacaggaatcggttaaa-gtgacgcaagaattggtaaaatctctg
caaagccaaataacgagtcttgaggatcaattagaaagagaaaaacataattcggttctg
ttgcaaacagcttttaaggagctgataacgtgtaaggacaccggtgacactgttgctcac
agtgcacctcaag-aaaaagtttatcctcaagggaaattacaagaggtgaaggaaaggct
agataaattagaggcctctccagcccacattcgtcctttgataaaaactgaatatacttt
tgataacagtgaggatctagatcctcaaatgaatgttaaggaaattcccttttcagccac
tgaactggccaaactgaaaaaggatttcagtcgctccccaaaggagtctgaaacagagta
cgtctggagagttagtctcactggcggagaccagatcctactaacagagaaagaagctga
gggttattggggaccaggagtatttttaaccactggcaataatcgtgctccctggtcctt
aacacagagggctgcctattgggcagggggtctcaaccctttagaaaggggggaccctct
tgctattaccggaactatcgaccagttactggagaatgttcagaaagctgcttgtctcca
aatgatgtatgatagaaagttgcagctacataatgaatcacccatgatgctacctgttaa
tccggagagactgacacctctaatcaggggacttcctgaatcgttaaaacctataggtat
acaactccaaggaaagatacaagccatgtctcagg--gagagagaacctgggcagcgttg
gagggatctgtagcccctaaccaccagtcaggatccaaagtgtggacttggggagaggtt
gcccaagaattaattaactatggaagaaaatatgggccggtggtttctacctccagtaaa
tttgagccaagaggagtaaggcttgcagtagccaaccttacctccaggccacctagccca
aaacttaatgaaatcaaaaagatttcatccccggtaaaaacgggtagacggagcattgat
cataaacgcaatggacttt-ggactctgggctggacaaagagtattccacgagatttgat
gaatggattacccacagtcagattagagaaattagttaactgctggccagaacaaaagct
caaggggagctgatgccttcg--cccccccctcccaggtgagcgggaggtgggt-ggggg
ggtgaagggtggatgtttattaggaagctcacgactaaaggaaacaatctgttaattgtt
ta----tttattattagtggttattgtcaaatgtacggttgtctcttttctctcttctat
tcatta--tgtaatattcatgttaccactcctgaagaatcacggggtggtgtctatggca
a--------gttgc-attgtgtactgttgcaactcttatgtttg-------tatgattcc
atgttttatacaagatgttgtatcccctatttactttgtaaccaaacctgaaaaat-gtt
tgtaatgattgtatgaaacatttg-attccacaacccctccctcctttacccttgtgctt
gctatc-ttctctcaccaccatggatgcccagtgtccaatttttaagcaacctttgagtc
acggggtggtgtaagagactattcttttatatcattgactcaaagtttgctgaggaacaa
gtccaggcaagtcctgggcaaaggcagagaaatcttttgtcttgaggacactgatggaca
ggtcctggctaaggattgtgaaatcctctaaggagcacagatggacaaggccaggggcat
cgagagagagataagctgctgctaatggccgggaagcggtctttttgtgtggacttatct
caaggaaaatggccatctcaggaggtatgcacaggactcttgctcaagcccccaggaatg
tcacgtaggcagcagaaaatggaggataaaagagggtccaataaccacaacggtggaagc
tgatccttcaccacaaccacggcaacgggagaggcttatctctcaccacgacagacttga
ggggt---tctctgccaactgatctctcaccgcaacgt----------------------
----gtagacggatctct--------acgtggagactgatct------------------
ctcaccacgacacgagcttcctgccttccgatcctcc--tctacggaccgtttgctgacg
gacttccctgggcctgctacctgagacctgctgcttcctccctgacctgcatcctctcgc
tgccccag-accggcctcgctgctcctgcccttcggcctcggaccgtcggaacgtcgtgc
aacgggactgctgccggatcctggtggtgactatccccgctttacgcaattcttgcctct
ttctatcttttctatcgctcgccttcccttccccatcaccccaatccttaatagcgtccg
tcctcccctttccccatctctcttattaacatttataataaactggtcggaccaacattt
gaaccgctgtttcttaatctcatgccgggcatacatatttcaaagaacctcctctccctc
ctataaattggagcgagac-
>jungle_fowl_ENS1_NC_006088.5:161380865-161385363(+)
------------------------------------------------------------
------------------------------------------------------------
-----------------------------------gacaaggccaggggcatc--gagag
agagataagctgccgctaatggccgggaaa-cggtctttttgtgtggacttatctcaagg
aaaatggccatctcaggaggtatgcacaggactcttgctcaagcccccaggaatgtcacg
taggcagcagaaaatggaggataaaagagggtccaataaccacaacggtggaagctgatc
cttcaccacaaccacggcaacgggagaggcttatctctcaccacgacagacttgaggggt
--tctctgccaactgatctctc--------------------------accgcaat-ggg
tagacggatctct-------acgtggagac------------------tgatctctcacc
acgaca----cgagcttcctgccttccgatcct--cctctacggaccgtttgctgacgga
cttccctgggcctgctacctgagacctgctgcttcctccctg------------------
-----------------acctgcatcctctcgctgcccc-agaccggcctcgctgctcct
gcccttcggcctcggaccgtcggaacatcgtgcaacgggactgctgccggatcctggtgg
tgactatccccgctttacgcaattcttgcctctttctatcttttctatcgctcgccttcc
cttccccatcaccccaatccttaatagcgtccgtcctcccctttccccatctcccttatt
aacatttgtaataaactggtcggaccaacatttgaaccgctgtttcttaatctcacgccg
ggcatacatatttcaaagaacctcttctccctcctataaattggagcgagaca----ttt
tttatggcgtagtcgaagcaggatacccgccgtgaga-gtgttgtccttccagataatag
tctgaaactttctgtgtgtacctcctggagttgcaagaagcgatactttttgataactta
gacgtgagcacctctccaggaagatcgcttcatactctgaaactttactatttatgtgtg
tacctctcgaggatgtatgaattttgtctaattgcatttatttaatacgtgtgtgcctcc
tcgggaagatctctctgcattttgtggtttaaggaa---cccctctacgtgtgcgcctct
tggggaagtaa------gatacacg--ttttttgacttaa------------aaaacttg
tgcgcctctccaggaagtttactcactttgctgaaaattg-tttatgtatgcacctctcg
aggacgtatgaatcttgtctaattgcatttaatacgtgtgtgcctcctcgggaagatctc
tctgcattttgtgacttaaggatcttgcaacttaagtgtg-aaatttgaacctcttt-cg
tgcgtgcctcttggagaagtgaggaagtgatacacgttttttgactt-aaaaaacgtgtg
cgcctctccaagaagtttattcactttgttgaatcctagaaagtgttgttttagcttaaa
attaactgcgggttttgaaaccgaagtgtgccttgctttggtgtggtgtttgcag--ttt
tttgtgtggcttcgcagggaagttgggagcgat-tttaagttggtttag-cctctttgtc
cttgtgctttcctcaacaaagggaggcacgatcggaacatttacatttctttaggtgtgg
tgtgcctctgtgggagaggcgataaggagttatttgtacttttgaataggagtacctcct
cctctctcagtgtatatctttctgcgtatttagaaatgagcaacagtatggccagtatga
aaagtgaaggtgtattatttgatcttttagaaaagcatggtgctcggccttctgtatcag
gggtggattgggcacgacagaactggtataatttgcaaagtgtttcagaccgtattcgtg
ttttacaaaatgaggctcgtactcgggccggaaaagggaaatcttttatttgtgcagtac
tcggtgctgctttaaaagcagctgtggagttccgagaggaaaagaactctacggaaaccc
agactattcaagcattacaggaatcggttaaa-gtgacgcaagaattggtaaaatctctg
caaagccaaataacgagtcttgaggatcaattagaaagagaaaaacataattcggttctg
ttgcaaacagcttttaaggagctgataacgtgtaaggacaccggtgacactgtcgcccac
agtgcacctcaag-aaaaagtttatcctcaagggaaattacaagaggtgaaggaaaggct
agataaattagaggcctctccagcacacattcgtcctttgataaaaactgaatatacttt
cgataacagtgaggatctagatcctcaaatgaatgttaaggaaattcccttttcagccac
tgaactggccaaactgaaaaaggatttcagtcgctccccaaaggagtctgaaacagagta
cgtctggagagttagtctcactggcggagaccagatcctactaacagagaaagaagctga
aggttattggggaccaggagtatttttaaccaccggcaataatcgtgctccctggtcctt
aacacagagggctgcctattgggcagggggtctcaaccctttagaaaggggggaccctct
tgctattaccggaactatcgaccagttagtggagaatgttcagaaagctgcgtgtctcca
aatgatgtatgatagaaagttgcagccacatcatgaatcacccatgatgttacctgttaa
tccggagagattgacacctctaattaggggacttcctgaatcgttaaaacctataggtat
acaactccaaggaaagatacaagccatgtctcagg--gagagagaacctgggcagcgttg
gagggatctgtagcccctaaccaccagtcaggatccaaagtgtggacttggggagaggtt
gcccaagaattaattaactatggaagaaaatatgggccggtggtttctacctccagtaaa
tttgagccaagaggagtaaggcttgcagtagccagccttgcctccaggccacctagccca
aaacttattggaaccaaaaaggtttcatccccaggaaaaacggggacacgatgcattgat
cataaacgcaatggacttt-ggactctgggctggagaaagggtattccacgagatttgat
gaatggattacccacagtcagattagagaaattagttaactgctggccagaacaaaagct
caaggggagctgatgccttcg--cccccccctcccaggtgagcgggaggtgggt--ggag
ggtgaagggtggatgtttattaggaagctcacgactaaaggaaacaatttgttaattact
tgtttatttattattagtggttattgtcaaatgtacggttgtctcttttctctcttctat
tcatta--tgtaatattcatgttaccactcctgaagaatcacggggtggtgcctgtggca
a--------gttgc-attgtgtactgttgcaactcttatgtttgtaccttctatgattcc
atgttttatacaagatgttgtatcccctatttactttgtaaccaaacctgaaaaat-gtt
tat------------taacatttgtattccacaacccctccctcctttacccttgtgctt
gctatc-ttctctcaccaccatggatgcccagtgtccaatttttaagcaacctttgagtc
acggggtggtgtaagagactattcttttatatcattgactcaaagtttgctgaggaacaa
gtccaggcaagtcctgggcaaaggcagagaaatcttttgtcttgaggacactgatggaca
ggtcctggctaaggattgtgaaatcctctaaggagcacagatggacaaggccaggggcat
cgagagagagataagctgccgctaatggccgggaaacggtctttttatgtggacttatct
caaggaaaatggccatctcaggaagtatgcacatgactcttgctcaagcacccaggaatg
tcacgtaggcagcagaagatggaggataaaagagggtccaataaccacaacggtggaagc
tgatccttcaccacaaccacggcaacgggagaggcttatctctcaccacgacagacttga
ggggc---tctctgccatctgatctctcaccgcaacgt----------------------
----gtagacggatctct--------acgtggagactgatct------------------
ctcaccacgacacgagcttcctgccttccgatcctcc--tctacggaccgtttgctgacg
gacttccctgggcctgctacctgagacctgctgcttcctccctggcctgcatcctctcgc
tgccccag-accggcctcgctgctcctgcccttcggcctcggaccgtcggaacgtcgtgc
aacgggactgctgccggatcctggtggtgactatccccgctttacgcaattcttgcctct
ttctatcttttctatcgctcgccttcccttccccattaccccaatccttaatagtgtccg
tcctcccctttccccatctcccttattaacatttgtaataaactggtcggaccaacattt
gaaccgttgcttcttaatctcacgccgggcatacatatttcaaagaacctcctctccctc
ctataaattggagcgagaca
>jungle_fowl_ENS1_NC_006088.5:184113-187869(+)
------------------------------------------------------------
------------------------------------------------------------
------------------------------------------------------------
------------------------------------------------------------
------------------------------------------------------------
------------------------------------------------------------
------------------------------------------------------------
------------------------------------------------------------
-------------------------------------------------gatctctcacc
aggaca----cgagcttcctgccttcagatcct--tctctacggaccgtttgctgacgga
cttccctgggcctgctacctgagacctgctgcttcctccctg------------------
-----------------acctgcatcctctggttgccca-agacccccctcgctgctcct
gcccttcggcctcggaccgtcggaacatcgtgcaac-ggactgctgccggatcctggtgg
tgcctatccccgctttacgcaattcttgcctctttctatcttttctatcgctcgccttcc
cttccccatcaccccaatccttaatagtgtccgtcctcccctttccccatctcccttatt
aacgtttgtaataaaccggtcggaccaacatttgaaccgttgtttcttaatctcacgccg
ggcatacatatttcaaagaacctcctctccctcctataaattggagcgagaca---tttt
tttatggcgtagtcg--gcaggatgcccgccgtgaga-gtgttgtccttccagataatag
tctgaaactttctgtgtgtacctcctggagttgcaagaagcgatactttttgataactta
gacgtgagcacctctccaggaagatcgcttcatactctgaaactttactatttatgtgtg
tacctctcgaggacgtatgaattttgtct------------ttaatacgtgtgtgcctcc
tcgggaagatctctctgcattttgtggtttaaggaa---cccctctacgtgtgcgcctct
tggggaactaa------gacacgcg--ttttttgacttaa------------aaaacgtg
tgtgcctctccaagaagtttactcactttgctgaaaattg-tttatgtatgcacctctcg
aggacgtatgaatcttgtctaattgcatttaatacgtgtgtgcctcctcgggaagacctc
tctgcattttg-tactcaaggatcttgcaacttaagtgtg-aaatttgaacctcttt-ct
tgtgcgcctcttggggaagtaaggaagtgatacacgttttttgactt-aaaaaacgggtg
cgcctctccaagaagtttattcactttgttgaaacctagaaagtgttgtgttagcttaaa
attaactgcggattttgaaaccgaagtgtgccttgctttggtgtggtgtttgcag--ttt
tttgtgtggcttcgcagggaagttaggagcgat-tttaagttggtttag-tctctttgtc
cttgtgctttcctcaacaaagggaggcgcgatcagaacatttacatttctttaggtgtgg
tgtgcctccgtgggagaggcaataaggagttatttgtacttttgaataggagtacctcct
c--ctctcagtgtatatctttctgcgtatttagaaatgagcaacagtatggccagtatga
aaagtgaagatgtattatttgatcttttagaaaagcatggtgctcggccttctgtatcag
gggtggattgggcacgacagaactggtataatttgcaaagtgtttcagaccgtattcgtg
ttttacaaaatgaggctcgtactcgggccggaaaagggaaatcttttatttgtgcagtac
tcggtgctgctttaaaagcagctgtggagttccgagaggaaaagaactctacggaaaccc
agactattcaagcattacaggaatcggttaaa-gtgacgcaagaattggtaaaatctctg
caaagccaaataacgagtcttgaggatcaattagaaagagaaaaacataattcggttttg
ttgcaaacagcttttaaggagctgataacatgtaaggacaccggtgacactgttatccac
agtgcacctcaag-aaaaagtttatcctcaagggaaattacaagaggtgaaggaaaggct
agataaattagaggcctctccagcccacattcgtcctttgataaaaactgaatatacttt
cgataacagtgaggatctagatcctcaaatgaatgttaaggaaattcccttttcggccac
tgaactggccaaactgaaaaaggatttcagccgctccccaaaggagtctgaaacagaata
cgtctggagggttagtctcactggcggagaccagatcctactaacagagaaagaagctga
aggttattggggaccaggagtatttttaactactggcaataatcgtgctccctgatcctt
aacacagagggctgcctattgggcagggggtctcaaccctttggaaaggggggaccctct
tgctattaccggaacaatcgaccagttagtggagaatgttcagaaagctgcttgtctcca
aatgatgtatgatagaaagttgcagccacatcatgaatcacccatgatgttacctgctaa
tccggagagactgacacctctaattaggggacttccagagtcattaaaacctataggtat
acaactccaaggaaagatagaagccatgtctcagg--gagagagaacctgggcagcgttg
gagggatctgtaacccctaaccaccagtcaggacccaaagtgtggacttagggagaggtt
gcccaagaattaattaactatggaagaaaatatgggccggtggtttctacctccagtaaa
tttgagccaagaggagtaaggcttgcagtagccagccttgcctccaggccacctagccca
aaacttattggaacc-aaaaggtttcatccccagtaaaaacggggacacgatgcattgat
cataaacgcaatggacttt-ggactctgggctggagaaagggtattccacgagatttgat
gaatggattacccacagtcagattagagaaattagttaactgctggccagaacaaaagct
caaggagagctgatgccttcg--cccccccctcccaggtgagcgggaggtgggt-ggggg
ggtgaagggtggatgtttattaggaagctcactactaaaggaaacgatttgttaattact
tgtttatttattattagtggttattgtcaaatgtacggttgtctcttttctctcttctat
tcatta--tgtaatattcatgttaccactcctgaagaatcacggggtggtgtctgtggca
a--------gttgc-attgtgtactgttgcaactcttatgtttgtaccttgtatgattcc
atgttttatacaagatgttgtatcccctatttactttgtaaccaagcctgaaaaat-gtt
tgtaatgattgtatgaaacatttg-attccccaacacgtccctcctttacccttgtgctt
gctatc-ttctctcaccaccatggatgcccagtgtcccatttttaagcaatctttgagtc
acggggtggtgtaagagactattcttttatatcattgactcaaagtttgctgaggaacaa
gtccaggcaagtcctgggcaaaggcagagaaatcttttgtcttgaggacactgatggacg
ggtcctggctaaggattgtgaaatcctttaaggagcacagatggacacggccaggggcag
cgagagagagataagctgccgctaatggccggtaagcggtctttttgtggggacttgtct
caaggaaaatggccatctcaggaggtatgcacaggactcttgctcaagcacccaggaatg
tcacgtaggcagcagaaaatggaggataaaagagggtccaataaccacagcggtgaaagc
tgatccttcaccacaaccacggcaagggtagaggcttatcactcactatgacagacttga
ggggg--ctctctgccatctgatccttcaccacaacgt----------------------
----ggagactgatctct--------acgtggaggctgatct------------------
ctcaccgcaacacagag-------------------------------------------
------------------------------------------------------------
------------------------------------------------------------
------------------------------------------------------------
------------------------------------------------------------
------------------------------------------------------------
------------------------------------------------------------
--------------------
>jungle_fowl_ENS1_NC_006088.5:247659-251415(+)
------------------------------------------------------------
------------------------------------------------------------
------------------------------------------------------------
------------------------------------------------------------
------------------------------------------------------------
------------------------------------------------------------
------------------------------------------------------------
------------------------------------------------------------
-------------------------------------------------gatctctcacc
aggaca----cgagcttcctgccttcagatcct--tctctacggaccgtttgctgacgga
cttccctgggcctgctacctgagacctgctgcttcctccctg------------------
-----------------acctgcatcctctggttgccca-agacccccctcgctgctcct
gcccttcggcctcggaccgtcggaacatcgtgcaac-ggactgctgccggatcctggtgg
tgcctatccccgctttacgcaattcttgcctctttctatcttttctatcgctcgccttcc
cttccccatcaccccaatccttaatagtgtccgtcctcccctttccccatctcccttatt
aacgtttgtaataaaccgctcggaccaacatttgaaccgttgtttcttaatctcacgccg
ggcatacatatttcaaagaacctcctctccctcctataaattggagcgagaca---tttt
tttatggcgtagtcg--gcaggatgcccgccgtgaga-gtgttgtccttccagataatag
tctgaaactttctgtgtgtacctcctggagttgcaagaagcgatactttttgataactta
gacgtgagcacctctccaggaagatcgcttcatactctgaaactttactatttatgtgtg
tacctctcgaggacgtatgaattttgtct------------ttaatacgtgtgtgcctcc
tcgggaagatctctctgcattttgtggtttaaggaa---cccctctacgtgtgcgcctct
tggggaactaa------gacacgcg--ttttttgacttaa------------aaaacgtg
tgtgcctctccaagaagtttactcactttgctgaaaattg-tttatgtatgcacctctcg
aggacgtatgaatcttgtctaattgcatttaatacgtgtgtgcctcctcgggaagacctc
tctgcattttg-tactcaaggatcttgcaacttaagtgtg-aaatttgaacctcttt-ct
tgtgcgcctcttggggaagtaaggaagtgatacacgttttttgactt-aaaaaacgggtg
cgcctctccaagaagtttattcactttgttgaaacctagaaagtgttgtgttagcttaaa
attaactgcggattttgaaaccgaagtgtgccttgctttggtgtggtgtttgcag--ttt
tttgtgtggcttcgcagggaagttaggagcgat-tttaagttggtttag-tctctttgtc
cttgtgctttcctcaacaaagggaggcgcgatcagaacatttacatttctttaggtgtgg
tgtgcctccgtgggagaggcaataaggagttatttgtacttttgaataggagtacctcct
c--ctctcagtgtatatctttctgcgtatttagaaatgagcaacagtatggccagtatga
aaagtgaagatgtattatttgatcttttagaaaagcatggtgctcggccttctgtatcag
gggtggattgggcacgacagaactggtataatttgcaaagtgtttcagaccgtattcgtg
ttttacaaaatgaggctcgtactcgggccggaaaagggaaatcttttatttgtgcagtac
tcggtgctgctttaaaagcagctgtggagttccgagaggaaaagaactctacggaaaccc
agactattcaagcattacaggaatcggttaaa-gtgacgcaagaattggtaaaatctctg
caaagccaaataacgagtcttgaggatcaattagaaagagaaaaacataattcggttttg
ttgcaaacagcttttaaggagctgataacatgtaaggacaccggtgacactgttatccac
agtgcacctcaag-aaaaagtttatcctcaagggaaattacaagaggtgaaggaaaggct
agataaattagaggcctctccagcccacattcgtcctttgataaaaactgaatatacttt
cgataacagtgaggatctagatcctcaaatgaatgttaaggaaattcccttttcggccac
tgaactggccaaactgaaaaaggatttcagccgctccccaaaggagtctgaaacagaata
cgtctggagggttagtctcactggcggagaccagatcctactaacagagaaagaagctga
aggttattggggaccaggagtatttttaactactggcaataatcgtgctccctgatcctt
aacacagagggctgcctattgggcagggggtctcaaccctttggaaaggggggaccctct
tgctattaccggaacaatcgaccagttagtggagaatgttcagaaagctgcttgtctcca
aatgatgtatgatagaaagttgcagccacatcatgaatcacccatgatgttacctgctaa
tccggagagactgacacctctaattaggggacttccagagtcattaaaacctataggtat
acaactccaaggaaagatagaagccatgtctcagg--gagagagaacctgggcagcgttg
gagggatctgtaacccctaaccaccagtcaggacccaaagtgtggacttagggagaggtt
gcccaagaattaattaactatggaagaaaatatgggccggtggtttctacctccagtaaa
tttgagccaagaggagtaaggcttgcagtagccagccttgcctccaggccacctagccca
aaacttattggaaccaaaaaggtttcatccccagtaaaaacggggacacgatgcattgat
cataaacgcaatggacttt-ggactctgggctggagaaagggtattccacgagatttgat
gaatggattacccacagtcagattagagaaattagttaactgctggccagaacaaaagct
caaggagagctgatgccttcg--cccccccctcccaggtgagcgggaggtgggt-ggggg
ggtgaagggtggatgtttattaggaagctcactactaaaggaaacgatttgttaattact
tgtttatttattattagtggttattgtcaaatgtacggttgtctcttttctctcttctat
tcatta--tgtaatattcatgttaccactcctgaagaatcacggggtggtgtctgtggca
a--------gttgc-attgtgtactgttgcaactcttatgtttgtaccttgtatgattcc
atgttttatacaagatgttgtatcccctatttactttgtaaccaagcctgaaaaat-gtt
tgtaatgattgtatgaaacatttg-attccccaacacgtccctcctttacccttgtgctt
gctatc-ttctctcaccaccatggatgcccagtgtcccatttttaagcaatctttgagtc
acggggtggtgtaagagactattcttttatatcattgactcaaagtttgctgaggaacaa
gtccaggcaagtcctgggcaaaggcagagaaatcttttgtcttgaggacactgatggacg
ggtcctggctaaggattgtgaaatcctttaaggagcacagatggacacggccaggggcag
cgagagagagataagctgccgctaatggccggtaagcggtctttttgtggggacttgtct
caaggaaaatggccatctcaggaggtatgcacaggactcttgctcaagcccccaggaatg
tcacgtaggcagcagaaaatggaggataaaagagggtccaataaccacagcggtgaaagc
tgatccttcaccacaaccacggcaagggtagaggcttatcactcactatgacagacttga
-gggg--ctctctgccatctgatccttcaccacaacgt----------------------
----ggagactgatctct--------acgtggaggctgatct------------------
ctcaccgcaacacagag-------------------------------------------
------------------------------------------------------------
------------------------------------------------------------
------------------------------------------------------------
------------------------------------------------------------
------------------------------------------------------------
------------------------------------------------------------
--------------------
>jungle_fowl_ENS1_NC_006088.5:163249213-163252573(+)
------------------------------------------------------------
------------------------------------------------------------
------------------------------------------------------------
------------------------------------------------------------
------------------------------------------------------------
------------------------------------------------------------
------------------------------------------------------------
------------------------------------------------------------
------------------------------------------------------------
------------------------------------------------------------
------------------------------------------------------------
------------------------------------------------------------
------------------------------------------------------------
------------------------------------------------------------
------------------------------------------------------------
------------------------------------------------------------
------------------------------------------------------------
------------------------------------------------------------
------------------------------------------------------------
------------------------------------------------------------
------------------------------------------------------------
------------------------------------------------------------
------------------------------------------------------------
------------------------------------------ttatgtgtgtacctctcg
aggacgtatgaatcttgtctaattgcatttaatacgtgtgtgcctcctcgggaagacctc
tctgcattttgtgacttaaggatcttgcaagttaagtgta-aaatttgaacctcttt-ct
tgtgcgcctcttggggaagtaaggaagtgatacacgttttttgactt-aaaaaacgtgtg
cgcctctccaagaagtttattcactttgttgaatcctagaaagtgttgttttagcttaaa
attaactgcgggttttgaaaccgaagtgtgccttgctttggtgtggtgtttgcag--ttt
tttgtgtggcttcgcagggaagttaggagcgat-tttaagttggtttag-tctctttgtc
cttgtgctttcctcaacaaagggaggcgcaatcggaacatttacatttctttaggcgtgt
tgtgcctccgtggaagaggcgataaggagttatttgtacttttgaataggagtacctcct
cctctctcagtgtatatctttctgcgtatttagaaatgagcaacagtatggccagtatga
aaagtgaagatgtattatttgatcttttagaaaagcatggtgctcggccttctgtatcag
gggtggattgggcacgacagaactggtataatttgcaaagtgtttcagaccgtattcatg
ttttacaaaatgaggctcgtactcgggctggaaaagggaaatcttttatttgtgctgtac
tcggtgctgctttaaaagcagctgtggagttccgagaggaaaagaactctacggaaaccc
agactattcaagcattacaggaatcggttaaa-gtgacgcaagaattggtaaaatctctg
caaagccaaataatgagtcttgaggatcaattagaaagagaaaaacataattcggttctg
ttgcaaacagcttttaaggagctgataacgtgtaaggacaccggtgacactgttatccac
agtgcacctcaag-aaaaagtttatcctcaagggaaattacaagaggtgaaggaaaggct
agataaattagaggcctctccagcccacattcgtcctttgataaaaactgaatatacttt
cgataacagtgaggatctagatcctcaaatgaatgttaaggaaattcccttttcggccac
tgaactggccaaactgaaaaaggatttcagccgctccccaaaggagtctgaaacagaata
cgtctggagagttagtctcactggcggagaccagatcctactgacagagaaagaagctga
aggttattggggaccaggagtatttttaaccactggcaataatcgtgctccctggtcctt
aacacagagggctgcctattgggcagggggtctcaaccctttagaaaggggggaccctct
tgctattactggaactatcgaccagttagtggagaatgttcagaaagctgcttgtctcca
aatgatgtatgatagaaagttgcagctacatcatgaatcacccatgatgttacctgttaa
tccggagagactgacacctctaatcaggggacttcctgaatcgttaaaacctataggtat
acaactccaaggaaagatacaagccatgtctcagg--gagagagagcctgggcagcgttg
gagggatctgtagcccctaaccaccagtcaggatccaaagtgtggacttggggagaggtt
gcccaagaattaattaactatggaagaaaatatgggccggtggtttctacctccagtaaa
tttgagccaagaggagtaaggcttgcagtagccagccttgcctccaggcctcctagccca
agacttattggaaccaaaaaggtttcatccccagtaaaaacggggacacgatgcattgat
cataaacgcaatggacttt-ggactctgggctggagaaagggtattccacgagatttgat
gaatggattacccacagtcagattagagaaattagttaactgctggccagaacaaaagct
caaggggagctgatgccttcgc-cccccccctcccaggtgagcgggaggtgggt-gggag
ggtgaagggtggatgtttattaggaagctcacgactaaaggaaacgatttgttaattact
tgtttatttattattagtggttattgtcaaatgtacgcttgtctcttttctctcttctat
tcattatatgtaatattcatgttaccactcccgaagaatcacggggtggtgtctgtggca
a--------gttgc-attgtgtactgttgcaactcttatgtttgtaccttgtatgattcc
atgttttatacaagatgttgtatcccctatttactttgtaac---------------gtt
tgtaatgattgtatgaaacatttg-attccccaacacctccctcctttacccttatgctt
gctatctttttctcaccacaatggatgcccagtgtcccatttttaagcaatctttgagtc
acggggtggtgtaagagactattcttttatatcattgactcaaagtttgctgaggaacaa
gtccaggcaagtcctgggcaaaggcagaggaatcttttgtcttgaggacactgatggaca
ggtcctggctaagggttgtgaaatcctttaaggagcacagatggacaaggccaggggcat
cgagagagagataagctgctgctaatggccgggaagcggtctttttgtgtggacttatct
caaggaaaatggccatctcaggaggtatgcacaggactcttgctcaagcacccaggaatg
tcacgtaggcagcagaaaatggaggataaaagagggtccaataaccacaacggtggaagc
tgatccttcaccacaaccacggcaacgggagaggcttatctctcaccacgacagacttga
ggggt---tctctgccaactgatctctcaccgcaacgg----------------------
----ggagacggatctct--------acgtggagactgatct------------------
ctcaccacgacacgagcttcctgccttccgatcctcc--tctacggaccgtttgctgacg
gacttccctgggcctgctacctgagacctgctgcttcctccccgacctgca-cctctcgc
tgccccag-accggcctcgctgctcctgcccttcggcctcggaccgtcggaacatcgtgc
aacgggactgctgccggatcctggtggtgactatccccgctttacgcaattcttgcctct
ttctatcttttctatcgctcgccttcccttccccatcaccccaatccttaatagcgtccg
tcctcccctttccccatctcccttattaacatttataataaactggtcggaccaacattt
gaaccgttgtttcttaatctcacgccgggcatacatatttcaaagaacctcttctccctc
ctataaattggagcgagaca
>jungle_fowl_ENS1_NC_006088.5:163242147-163245507(+)
------------------------------------------------------------
------------------------------------------------------------
------------------------------------------------------------
------------------------------------------------------------
------------------------------------------------------------
------------------------------------------------------------
------------------------------------------------------------
------------------------------------------------------------
------------------------------------------------------------
------------------------------------------------------------
------------------------------------------------------------
------------------------------------------------------------
------------------------------------------------------------
------------------------------------------------------------
------------------------------------------------------------
------------------------------------------------------------
------------------------------------------------------------
------------------------------------------------------------
------------------------------------------------------------
------------------------------------------------------------
------------------------------------------------------------
------------------------------------------------------------
------------------------------------------------------------
------------------------------------------ttatgtgtgtacctctcg
aggacgtatgaatcttgtctaattgcatttaatacgtgtgtgcctcctcgggaagacctc
tctgcattttgtgacttaaggatcttgcaagttaagtgta-aaatttgaacctcttt-ct
tgtgcgcctcttggggaagtaaggaagtgatacacgttttttgactt-aaaaaacgtgtg
cgcctctccaagaagtttattcactttgttgaatcctagaaagtgttgttttagcttaaa
attaactgcgggttttgaaaccgaagtgtgccttgctttggtgtggtgtttgcag--ttt
tttgtgtggcttcgcagggaagttaggagcgat-tttaagttggtttag-tctctttgtc
cttgtgctttcctcaacaaagggaggcgcaatcggaacatttacatttctttaggcgtgt
tgtgcctccgtggaagaggcgataaggagttatttgtacttttgaataggagtacctcct
cctctctcagtgtatatctttctgcgtatttagaaatgagcaacagtatggccagtatga
aaagtgaagatgtattatttgatcttttagaaaagcatggtgctcggccttctgtatcag
gggtggattgggcacgacagaactggtataatttgcaaagtgtttcagaccgtattcatg
ttttacaaaatgaggctcgtactcgggctggaaaagggaaatcttttatttgtgctgtac
tcggtgctgctttaaaagcagctgtggagttccgagaggaaaagaactctacggaaaccc
agactattcaagcattacaggaatcggttaaa-gtgacgcaagaattggtaaaatctctg
caaagccaaataatgagtcttgaggatcaattagaaagagaaaaacataattcggttctg
ttgcaaacagcttttaaggagctgataacgtgtaaggacaccggtgacactgttatccac
agtgcacctcaag-aaaaagtttatcctcaagggaaattacaagaggtgaaggaaaggct
agataaattagaggcctctccagcccacattcgtcctttgataaaaactgaatatacttt
cgataacagtgaggatctagatcctcaaatgaatgttaaggaaattcccttttcggccac
tgaactggccaaactgaaaaaggatttcagccgctccccaaaggagtctgaaacagaata
cgtctggagagttagtctcactggcggagaccagatcctactgacagagaaagaagctga
aggttattggggaccaggagtatttttaaccactggcaataatcgtgctccctggtcctt
aacacagagggctgcctattgggcagggggtctcaaccctttagaaaggggggaccctct
tgctattactggaactatcgaccagttagtggagaatgttcagaaagctgcttgtctcca
aatgatgtatgatagaaagttgcagctacatcatgaatcacccatgatgttacctgttaa
tccggagagactgacacctctaatcaggggacttcctgaatcgttaaaacctataggtat
acaactccaaggaaagatacaagccatgtctcagg--gagagagagcctgggcagcgttg
gagggatctgtagcccctaaccaccagtcaggatccaaagtgtggacttggggagaggtt
gcccaagaattaattaactatggaagaaaatatgggccggtggtttctacctccagtaaa
tttgagccaagaggagtaaggcttgcagtagccagccttgcctccaggcctcctagccca
agacttattggaaccaaaaaggtttcatccccagtaaaaacggggacacgatgcattgat
cataaacgcaatggacttt-ggactctgggctggagaaagggtattccacgagatttgat
gaatggattacccacagtcagattagagaaattagttaactgctggccagaacaaaagct
caaggggagctgatgccttcg--cccccccctcccaggtgagcgggaggtgggt-gggag
ggtgaagggtggatgtttattaggaagctcacgactaaaggaaacgatttgttaattact
tgtttatttattattagtggttattgtcaaatgtacgcttgtctcttttctctcttctat
tcattatatgtaatattcatgttaccactcccgaagaatcacggggtggtgtctgtggca
a--------gttgc-attgtgtactgttgcaactcttatgtttgtaccttgtatgattcc
atgttttatacaagatgttgtatcccctatttactttgtaac---------------gtt
tgtaatgattgtatgaaacatttg-attccccaacacctccctcctttacccttatgctt
gctatctttttctcaccacaatggatgcccagtgtcccatttttaagcaatctttgagtc
acggggtggtgtaagagactattcttttatatcattgactcaaagtttgctgaggaacaa
gtccaggcaagtcctgggcaaaggcagaggaatcttttgtcttgaggacactgatggaca
ggtcctggctaagggttgtgaaatcctttaaggagcacagatggacaaggccaggggcat
cgagagagagataagctgctgctaatggccgggaagcggtctttttgtgtggacttatct
caaggaaaatggccatctcaggaggtatgcacaggactcttgctcaagcacccaggaatg
tcacgtaggcagcagaaaatggaggataaaagagggtccaataaccacaacggtggaagc
tgatccttcaccacaaccacggcaacgggagaggcttatctctcaccacgacagacttga
ggggt---tctctgccaactgatctctcaccgcaacgg----------------------
----ggagacggatctct--------acgtggagactgatct------------------
ctcaccacgacacgagcttcctgccttccgatcctcc--tctacggaccgtttgctgacg
gacttccctgggcctgctacctgagacctgctgcttcctccccgacctgcaccctctcgc
tgccccag-accggcctcgctgctcctgcccttcggcctcggaccgtcggaacatcgtgc
aacgggactgctgccggatcctggtggtgactatccccgctttacgcaattcttgcctct
ttctatcttttctatcgctcgccttcccttccccatcaccccaatccttaatagcgtccg
tcctcccctttccccatctcccttattaacatttataataaactggtcggaccaacattt
gaaccgttgtttcttaatctcacgccgggcatacatatttcaaagaacctcttctccctc
ctataaattggagcgagaca
>jungle_fowl_ENS1_NC_006088.5:163245680-163249040(+)
------------------------------------------------------------
------------------------------------------------------------
------------------------------------------------------------
------------------------------------------------------------
------------------------------------------------------------
------------------------------------------------------------
------------------------------------------------------------
------------------------------------------------------------
------------------------------------------------------------
------------------------------------------------------------
------------------------------------------------------------
------------------------------------------------------------
------------------------------------------------------------
------------------------------------------------------------
------------------------------------------------------------
------------------------------------------------------------
------------------------------------------------------------
------------------------------------------------------------
------------------------------------------------------------
------------------------------------------------------------
------------------------------------------------------------
------------------------------------------------------------
------------------------------------------------------------
------------------------------------------ttatgtgtgtacctctcg
aggacgtatgaatcttgtctaattgcatttaatacgtgtgtgcctcctcgggaagacctc
tctgcattttgtgacttaaggatcttgcaagttaagtgta-aaatttgaacctcttt-ct
tgtgcgcctcttggggaagtaaggaagtgatacacgttttttgactt-aaaaaacgtgtg
cgcctctccaagaagtttattcactttgttgaatcctagaaagtgttgttttagcttaaa
attaactgcgggttttgaaaccgaagtgtgccttgctttggtgtggtgtttgcag--ttt
tttgtgtggcttcgcagggaagttaggagcgat-tttaagttggtttag-tctctttgtc
cttgtgctttcctcaacaaagggaggcgcaatcggaacatttacatttctttaggcgtgt
tgtgcctccgtggaagaggcgataaggagttatttgtacttttgaataggagtacctcct
cctctctcagtgtatatctttctgcgtatttagaaatgagcaacagtatggccagtatga
aaagtgaagatgtattatttgatcttttagaaaagcatggtgctcggccttctgtatcag
gggtggattgggcacgacagaactggtataatttgcaaagtgtttcagaccgtattcatg
ttttacaaaatgaggctcgtactcgggctggaaaagggaaatcttttatttgtgctgtac
tcggtgctgctttaaaagcagctgtggagttccgagaggaaaagaactctacggaaaccc
agactattcaagcattacaggaatcggttaaa-gtgacgcaagaattggtaaaatctctg
caaagccaaataatgagtcttgaggatcaattagaaagagaaaaacataattcggttctg
ttgcaaacagcttttaaggagctgataacgtgtaaggacaccggtgacactgttatccac
agtgcacctcaag-aaaaagtttatcctcaagggaaattacaagaggtgaaggaaaggct
agataaattagaggcctctccagcccacattcgtcctttgataaaaactgaatatacttt
cgataacagtgaggatctagatcctcaaatgaatgttaaggaaattcccttttcggccac
tgaactggccaaactgaaaaaggatttcagccgctccccaaaggagtctgaaacagaata
cgtctggagagttagtctcactggcggagaccagatcctactgacagagaaagaagctga
aggttattggggaccaggagtatttttaaccactggcaataatcgtgctccctggtcctt
aacacagagggctgcctattgggcagggggtctcaaccctttagaaaggggggaccctct
tgctattactggaactatcgaccagttagtggagaatgttcagaaagctgcttgtctcca
aatgatgtatgatagaaagttgcagctacatcatgaatcacccatgatgttacctgttaa
tccggagagactgacacctctaatcaggggacttcctgaatcgttaaaacctataggtat
acaactccaaggaaagatacaagccatgtctcagg--gagagagagcctgggcagcgttg
gagggatctgtagcccctaaccaccagtcaggatccaaagtgtggacttggggagaggtt
gcccaagaattaattaactatggaagaaaatatgggccggtggtttctacctccagtaaa
tttgagccaagaggagtaaggcttgcagtagccagccttgcctccaggcctcctagccca
agacttattggaaccaaaaaggtttcatccccagtaaaaacggggacacgatgcattgat
cataaacgcaatggacttt-ggactctgggctggagaaagggtattccacgagatttgat
gaatggattacccacagtcagattagagaaattagttaactgctggccagaacaaaagct
caaggggagctgatgccttcg--cccccccctcccaggtgagcgggaggtgggt-gggag
ggtgaagggtggatgtttattaggaagctcacgactaaaggaaacgatttgttaattact
tgtttatttattattagtggttattgtcaaatgtacgcttgtctcttttctctcttctat
tcattatatgtaatattcatgttaccactcccgaagaatcacggggtggtgtctgtggca
a--------gttgc-attgtgtactgttgcaactcttatgtttgtaccttgtatgattcc
atgttttatacaagatgttgtatcccctatttactttgtaac---------------gtt
tgtaatgattgtatgaaacatttg-attccccaacacctccctcctttacccttatgctt
gctatctttttctcaccacaatggatgcccagtgtcccatttttaagcaatctttgagtc
acggggtggtgtaagagactattcttttatatcattgactcaaagtttgctgaggaacaa
gtccaggcaagtcctgggcaaaggcagaggaatcttttgtcttgaggacactgatggaca
ggtcctggctaagggttgtgaaatcctttaaggagcacagatggacaaggccaggggcat
cgagagagagataagctgctgctaatggccgggaagcggtctttttgtgtggacttatct
caaggaaaatggccatctcaggaggtatgcacaggactcttgctcaagcacccaggaatg
tcacgtaggcagcagaaaatggaggataaaagagggtccaataaccacaacggtggaagc
tgatccttcaccacaaccacggcaacgggagaggcttatctctcaccacgacagacttga
ggggt---tctctgccaactgatctctcaccgcaacgg----------------------
----ggagacggatctct--------acgtggagactgatct------------------
ctcaccacgacacgagcttcctgccttccgatcctcc--tctacggaccgtttgctgacg
gacttccctgggcctgctacctgagacctgctgcttcctccccgacctgcaccctctcgc
tgccccag-accggcctcgctgctcctgcccttcggcctcggaccgtcggaacatcgtgc
aacgggactgctgccggatcctggtggtgactatccccgctttacgcaattcttgcctct
ttctatcttttctatcgctcgccttcccttccccatcaccccaatccttaatagcgtccg
tcctcccctttccccatctcccttattaacatttataataaactggtcggaccaacattt
gaaccgttgtttcttaatctcacgccgggcatacatatttcaaagaacctcttctccctc
ctataaattggagcgagaca
>jungle_fowl_ENS1_NC_006088.5:17290408-17293701(-)
------------------------------------------------------------
------------------------------------------------------------
------------------------------------------------------------
------------------------------------------------------------
------------------------------------------------------------
------------------------------------------------------------
------------------------------------------------------------
------------------------------------------------------------
------------------------------------------------------------
------------------------------------------------------------
------------------------------------------------------------
------------------------------------------------------------
------------------------------------------------------------
------------------------------------------------------------
------------------------------------------------------------
------------------------------------------------------------
------------------------------------------------------------
------------------------------------------------------------
------------------------------------------------------------
--------------------------------------------------tttatgtgtg
tacctctcgaggatgtatgaattttgtctaattgcatttatttaatacgtgtgtgcctcc
tcgggaagatctctctgcattttgtg----------------------------------
------------------------------------------------------------
------------------------------------------------------------
------------------------------------------------------------
-------------acttaaggatcttgcaacttaagtgtg-aaatttgaacctcttt-ct
tgtacgcctcttggggaagtaaggaagtgatacacgttttttgactt-aaaaaacgtgtg
cgcctctccaagaagtttattcactttgttgaatcctagaaagtgttgttttagcttaaa
attaactgcgggttttgaaaccgaagtgtgccttgctttggtgtggtgtttgcag--ttt
tttgtgtggcttcgcagggaagttgggagcgat-tttaagttggtttag-cctctttgtc
cttgtgctttcctcaataaagggaggcgcgatcggaacatttacatttctttaggtgtgg
tgtgcctctgtgggagaggcgataaggagttatttgtacttttgaataggagtacctcct
cctctctcagtgtatatctttctgcgtatttagaaatgagcaacagtatggccagtatga
aaagtgaagatgtattatttgatcttttagaaaagcatggtgctcggccttctgtatcag
gggtggattgggcacgacagaactggtataatttgcaaagtgtttcagaccgtattcgtg
ttttacaaaatgaggctcgtactcgggccggaaaagggaaatcttttatttgtgcagtac
tcggtgctgctttaaaagcagctgtggagttccgagaggaaaagaactctacggaaactc
agactattcaagcattacaggaatcggttaaa-gtgacgcaagaattggtaaaatctctg
caaagccaaataacgagtcttgaggatcaattagaaagagaaaaacataattcggttctg
ttgcaaacagcttttaaggagctgataacgtgtaaggacaccggtgacactgttatccac
agtgcacctcaag-aaaaagtttatcctcaagggaaattacaagaggtgaaggaaaggct
agataaattagaggcctctccagcccacattcgtcctttgataaaaactgaatatacttt
cgataacagtgaggatctagatcctcaaatgaatgttaaggaaattcccttttcagccac
tgaactggccaaactgaaaaaggatttcagtcgctccccaaaggagtctgaaacagagta
cgtctggagagttagtctcactggcggagaccagatcctactaacagagaaagaagctga
aggttactggggaccaggagtatttttaaccactggcaataatcgtgttccctggtcctt
aacacagagggctgcctattgggcagggggtctcaaccctttagaaaggggggaccctct
tgctattactggaactatcgaccagttagtggagaatgttcagaaagctgcttgtctcca
aatgatgtatgatagaaagttgcagccacatcatgaatcacccatgatgttacctgttaa
tccggagagattgacacctctaattaggggacttcctgaatcgttaaaacctataggtat
acaactccaaggaaagatacaagccatgtctcagg--gagagagaacctgggcagcgttg
gagggatctgtagc-cctaaccaccagtcaggatccaaagtgtggacttggggagaggtt
gcccaagaattaattaactatggaagaaaatatgggccggtggtttctacctgcagtaaa
tttgagccaagaggagtaaggcttgcagtagccagccttgcctccaggccacctagccca
aaacttattggaaccaaaaaggtttcatccccaggaaaaacggggacacgatgcattgat
cataaacgcagtggacttt-ggactctgggctggagaaagggtattccacgagatttgat
gaatggattacccacagtcagattagagaaattagttaactgctggccagaacaaaagct
caaggggagctgatgccttcg---ccccccctcccaggtgagcgggaggtgggt-ggggg
ggtgaagggtggatgtttattaggaagctcacgactaaaggaaacaatctgttaattgtt
ta----tttattattagtggttattgtcaaatgtacggttgtctcttttctctcttctat
tcatta--tgtaatattcatgttaccactcctgaagaatcacggggtggtgtctgtggca
a--------gttgc-attgtgtactgttgcaactcttatgtttgtaccttgtatgattcc
atgttttatacaagatgttgtatcccctatttactttgtaaccaaacctgaaaaat-gtt
tgaaatgattgtatgaaacatttg-attccacaac-cctccctcctttacccttgtgctt
gctatc-ttctctcaccaccatggatgcccagtgtcccatttttaagcaacctttgagtc
acggggtggtgtaagagactattc-tttatatcattgactcaaagtttgctgaggaacaa
gtccaggcaagtcctgggcaaaggcagagaaatcttttgtcttgaggaccctgatggaca
ggtcctggctaaggattgtg-aatcctctaaggagcacagatggacaaggccaggggcat
cgagagagagataagctgccgctaatggccgggaaacggtctttttgtgtggacttatct
caaggaaaatggccatctcaggaggtatgcacaggactcttgctcaagcccccaggaatg
tcacgtaggcagcagaaaatggaggataaaagagggtccaataaccacaacggtggaagc
tgatccttcaccacaaccacggcaacgggagaggcttatctctcaccacgacagacttga
ggggt---tctctgccaactgatctctcaccgcaacgt----------------------
----gtagacggatctct--------acgtggagactgatct------------------
ctcaccacgacacgagcttcctgccttccgatcctcc--tctacggaccgtttgctgacg
gacttccctgggcctgctacctgagacctgctgcttcctccctggcctgcatcctctcgc
tgccc-ag-accggcctcgctgctcctgcccttcggcctcggaccgtcggaacgtcgtgc
aacgggactgctgccggatcctggtggtgactatccc-gctttacgcaattcttgcctct
ttctatcttttctatcgctcgccttcccttcc-catcaccccaatccttaatagcgtccg
tcctcccctttccccatctctcttattaacattt-------aataacttcgacaacattg
aacctgttttaactca--------------------------------------------
--------------------
>jungle_fowl_ENS1_NC_006088.5:131934614-131937424(-)
------------------------------------------------------------
------------------------------------------------------------
------------------------------------------------------------
------------------------------------------------------------
------------------------------------------------------------
------------------------------------------------------------
------------------------------------------------------------
------------------------------------------------------------
------------------------------------------------------------
------------------------------------------------------------
------------------------------------------------------------
------------------------------------------------------------
------------------------------------------------------------
------------------------------------------------------------
------------------------------------------------------------
------------------------------------------------------------
------------------------------------------------------------
------------------------------------------------------------
------------------------------------------------------------
--------------------------------------------------tttatgtgtg
tacctctcgaggacgtatgaattttgtct------------ttaatacgtgtgtgcctcc
tcgggaagacctctctgcattttgtg----------------------------------
------------------------------------------------------------
------------------------------------------------------------
------------------------------------------------------------
-------------attaaaggatcttgcaacttaagtgtg-aaatttgaacctctctacg
tgtacgcctcttgggggagtaaggaaatgatacacgttttttgactt-aaaaaacgtttg
tgcctctccaagaagtttattcactttgttgaaacctagaaagtgttgtgttagcttaaa
attaactgcggattttgaaaccgaagtgtgccttgctttggtgtggtgtttgcag--ttt
tttgtgtggcttcgcagggaagttaggagcgat-tttaagttggtttag-cctttttgtc
cttgtgctttcctcaacaaagggaggcgggatcggaacatttacatttctttaggtgtgg
tgtgcctccgtgggagaggcgataaggagttatttgtacttttgaataggagtacctcct
cctctctcagtgtatatctttctgcgtatttagaaatgagcaacagtatggccagtatga
aaagtgaagatgtattatttgatcttttagaaaagcatggtgctcgcccttctgtatcag
gggtggattgggcacgacagaactggtataatttgcaaagtgtttcagaccgtattcgtg
ttttacaaaatgaggctcgtactcgggccggaaaagggaaatcttttatttgtgcagtac
tcggtgctgctttaaaagcagctgtggagttcctagaggaaaagaactctacggaaactc
agactactcaagcattacaggaatcggttaaa-gtgacgcaagaattgataaaatctctg
cgaagccaaataatgagtcttgaggatcaattagaaagagaaaaacataattcggttttg
ttgcaaac-----------agctgataacgtgtaaggacaccggtgacactgttgtccac
agtgcacctcaag-aaaaagtttatcctcaaggggaattacaaggggtgaaggaaaggct
agataaattagaggcctctccagcccacattcgtcctttgataaaaactgaatatacttt
cgataacagtgaggatctagatcctcaaatgaatgttaaggaaattcccttttcggtcac
tgaactagccaaactgaaaaaggatttcagccgctccccaaaggagtctgaaacagaata
cgtctggagagttagtctcactggcagagaccagatcctactaacagagaaagaagctga
aggttattggggaccaggagtatttttaaccactggcaataatcgtgctccctggtcctt
aacacagagggctgcctattgagcagggggtctcaaccctttggaaaggggggaccctct
tgctattaccggaacaatcgaccagttagtggagaatgttcagaaagctgcttgtctcca
aatgatgtatgatagaaagttgcagccacatcatgaatcacccatgatgttacctgttaa
tccggagagactgacacctctaattaggggacttcctgaatcgttaaaacctataggtat
acaactccaaggaaagatacaagccatgtctcagg--gagagggaacctgggcagcgttg
gagggatctgtaacccctaaccaccagtcaggacccaaagtgtggacgtggggagaggtt
gcccaagaattaattaactatggaagaaaatatgggccggtggtttctacctccagtaaa
tttgagccaagaggagtaaggcttgcagtagccagccttgcctccaggccacctagccca
aaacttactggaaccaaaaaggtttcatccccagtaaaaacggggacacgatgcattgat
cataaacgcaatggacttt-ggactctgggctggagaaagggtattccacgagatttgat
gaatggattacccacagtcagattagagaaattagttaactggtggccagaacaaaagct
caaggacagctgatgcctttg--ccccccccacccaggtgagcgggaggtgggt-ggagt
ggtgaagggtggatgtttattaggaagctcacgactaaaggaaacgatttgttaattact
tgtttatttattattagtggttattgtcaaatgtacggtgatctctttcctctcttctat
tcatta--tgtaatattcatgttaccactcctgaagaatcacggggtggtgtctgtggca
a--------gttgc-attgtgtactgttgcaactcttatgtttgtaccttgtatgattcc
atgttttatacaagatgttgtatcccctatttactttgtaaccaaacctgaaaaat-gtt
tgtaatgattgtatgaaacatttg-attccccaacacctccctcctttacccttgtgctt
gctatc-ttctctctccaccatggatgcccagtgtcccatttttaagcaacctttgagtc
acggggtggtgtaagagattattcttttatatgattgactcaaagtttgctgaggaacaa
gtccaggcaagtcctgggcaaaggcagagaaatcttttgtcttgaggacactgatggaca
ggtcctggctaaggattgtgaaatcctctaaggagcacagatggacaaggccaggggcaa
ggagagagagataagctgctgctaatggccgggaaatggtctttttgtgtggacttatct
caaagaaaatggccatctcaggaggtatgcacatgactcttgctcaagcacccaggaatg
tcaggtaggcagcagaaaatggaggataaaagagggcccaacaaccacgg----------
------------------------------------------------------------
------------------------------------------------------------
----------------ct--------gggtggaggctgatct------------------
ctcaccgcaa--------------------------------------------------
------------------------------------------------------------
------------------------------------------------------------
------------------------------------------------------------
------------------------------------------------------------
------------------------------------------------------------
------------------------------------------------------------
--------------------
>jungle_fowl_ENS1_NC_006088.5:47527842-47530421(+)
------------------------------------------------------------
------------------------------------------------------------
------------------------------------------------------------
------------------------------------------------------------
------------------------------------------------------------
------------------------------------------------------------
------------------------------------------------------------
------------------------------------------------------------
------------------------------------------------------------
------------------------------------------------------------
------------------------------------------------------------
------------------------------------------------------------
------------------------------------------------------------
------------------------------------------------------------
------------------------------------------------------------
------------------------------------------------------------
------------------------------------------------------------
------------------------------------------------------------
------------------------------------------------------------
---------------------------------------------------ttatgtgtg
tacctctcgaggatgtatgaattttgtctaattgcattt---------------------
------------------------------------------------------------
------------------------------------------------------------
------------------------------------------------------------
--------------------------atttaatacgtgtgtgcctcctcgggaagacctc
tctgcattttgtgacttaaggatcttgcaacttaagtgtg-aaatttgaacctcttt-cg
tgcgtgcctcttggagaagtgaggaagtgatacacgttttttgactt-aaaaaacgtgtg
cgcctctccaagaagtttattcactttgttgaatcctagaaagtgttgttttagcttaaa
attaactgcgggttttgaaaccgaagtgtgccttgctttggtgtggtgtttgcag--ttt
tttgtgtggcttcgcagggaagttgggagcgat-tttaagttggtttag-cctctttgtc
cttgtgctttcctcaacaaagggaggcgcgatcggaacatttacatttctttaggtgtgg
tgtgcctctgtgggagaggcgataaggagttatttgtacttttgaataggagtacctcct
cctctctcagtgtatatctttctgcgtatttagaaatgagcaacagtatggccagtatga
aaagtgaagatgtattatttgatcttttagaaaagcatggtgctcggccttctgtatcag
gggtggattgggcacgacagaactggtataatttgcaaagtgtttcagaccgtattcttg
ttttacaaaatgaggctcgtactcgggccggaaaagggaaatcttttatttgtgctgtac
tcggtgctgctttaaaagcagctgtggagttccgagaggaaaagaactctacggaaaccc
agactattcaagcattacaggaatcggttaaa-gtgacgcaagaattggtaaaatctctg
caaagccaaataacgagtcttgaggatcaattagaaagagaaaaacataattcggttctg
ttgcaaacagcttttaaggagctgataacgtgtaaggacaccggtgacactgttgctcac
agtgcacctcaag-aaaaagtttatcctcaagggaaattacaagaggtgaaggaaaggct
agataaatttgaggcctctccagcccacattcgtcctttgataaaaactgaatatacttt
tgataacagtgaggatctagatcctcaaatgaatgttaaggaaattcccttttcggccac
tgaactggccaaactgaaaaaggatttcagtcgctccccaaaggagtctgaaacagagta
cgtctggagagttagtctcactggcggagaccagatcctactaacagagaaagaagctga
aggttactggggaccaggagtatttttaaccactggcaataatcgtgctccctggtcctt
aacacagagggctgcctattgggcagggggtctcaaccctttagaaaggggggaccctct
tgctattactggaactatcgaccagttagtggagaatgttcagaaagctgcttgtctcca
aatgatgtatgataggaagttgcagccacatcatgaatcacccatgatgttacctgttaa
tccggagagattgacacctctaattaggggacttcctgaatcgttaaaacctataggtat
acaactccaaggaaagatacaagccatgtctcagg--gagagagaacctgggcagcgttg
gagggatctgtagcccctaaccaccagtcaggacccaaagtgtggacttggggagaggtt
gcccaagaattaattaactatggaagaaaatatgggccggtggtttctacctccagtaaa
tttgagccaagaggagtaaggcttgcagtagccagccttgcctccaggcctcctagccca
agacttattggaaccaaaaaggtttcatccccagtaaaaacggggacacgatgcattgat
cataaacgcaatggacttt-ggactctgggctggagaaagggtattccacgagatttgat
gaatggattacccacagtcagattagagaaattagttaactgctggccagaacaaaagct
caaggggagctgatgccttcgc-cccccccctcccaggtgagcgggaggtggga-gggag
ggtgaagggtggatgtttattaggaagctcacgactaaaggaaacgatttgttaattact
tgtttatttattattagtggttattgtcaaatgtacggttgtctcttttctctcttctat
tcatt-------gtattcatgttaccactcctgaagaatcacggggtggtgtctgtggca
a--------gttgc-attgtgtactgttgcaactcttatgtttgtaccttgtatgattcc
atgttttagacaagatgttgtatcccctatttactttgtaaccaaacctgaaaaat-gtt
tgtaatgattgtatgaaacatttg-aatccccaacacctccctcctttacccttatgctt
gctatctttttctcaccatcatggatgcccagtgtcccatttttaagcaatctttgagtc
acggggtggtgtaagagactattcttttatatcattgactcaaagtttgctggggaacaa
gtccaggcaagtcctgggcaaaggcagagaaatcttttgtcttgaggacactgatggaca
ggtcctggc---------------------------------------------------
------------------------------------------------------------
------------------------------------------------------------
------------------------------------------------------------
------------------------------------------------------------
------------------------------------------------------------
------------------------------------------------------------
------------------------------------------------------------
------------------------------------------------------------
------------------------------------------------------------
------------------------------------------------------------
------------------------------------------------------------
------------------------------------------------------------
------------------------------------------------------------
--------------------
>jungle_fowl_ENS1_NC_006088.5:162105569-162107986(-)
------------------------------------------------------------
------------------------------------------------------------
------------------------------------------------------------
------------------------------------------------------------
------------------------------------------------------------
------------------------------------------------------------
------------------------------------------------------------
------------------------------------------------------------
------------------------------------------------tgatctctcacc
acgaca----cgagcttcctgccttcagatcct--tctctacggaccgtttgctgacgga
cttccctggacctgctacctgagacctgctgcttcctccctg------------------
-----------------acctgcaccctcccgttgccca-agaccggcctcgctgctcct
gccctttggcctcggaccgtcggaacatcgtgcaacgggactgctgccggctcctggtgg
tgactatccccgctttacgcaattcttgcctctttctatcttttctatcgctcgccttcc
cttccccatcaccccaatccttaatagtgtccgtcctcccctttcttcatctcccttatt
aacatttgtaataaactggtcggaccaacatttgaaccgttgtttcttaatctcatgccg
ggcatacatatttcaaagaacctcctctccctcctataaattggagcgagaca----ttt
tttatggcgtagtcg--gcaggatgcctgccgtgaga-gtgttgtccttccagatagtag
tctgaaactttctgtgtgtacctcctggatttgcaagaagcgatactttttgataactta
gacgtgagcacctctccaggaagatcgcttcttactctgaaactttactatttatgtgtg
tacctctcgaggatgtatgaattttgtctaattgcatttatttaatacgtgtgtgcctcc
tcgggaagatctctctgcattttgtggtttaaggaa---cccctctacgtgtgcgcctct
tgaggaagtaa------gatacaca---tttttgacttaa------------aaaacttg
tgtgcctctccaagaagtttactcactttgctgaaaattg-tttatgtatgcacctctcg
aggacatatgaatcttgtctaattgcatttaatacgtgtgtgcctcctcggaaagacctc
tctgcattttgtgacttaaggatcttgcaacttaagtgtg-aaatttgaacctcttt-ct
tgtgcgcctcttggggaagtaaggaagtgatacacgttttttgactt-aaaaaacgtgtg
cgcttctccaagaagtttattcactttgttgaaacttagaaagtgttgtgttagcttaaa
attaactgtggattttgaaaccgaagtgtgccttgctttggtgtggtttttgcag--ttt
tttgtgtggcttcgcagggaagttaggagcgat-attaagttggtttag-cctttttgtc
ctcgtgctttcctcaacaaagggaggcgcgatcggaacatttacatttctttaggtgtgg
tgtgcctccgtggaagaggcgataaggagttatttgtacttttgaataggagtacctcct
cctctctcagtgtgtatctttctgcatatttagaaatgagcaacagtatggccagtatga
aaagtgaagatgtattatttgatcttttagaaaagcatggtgcttagccttctgtatcag
gggtggattgggcacgacagaactgatataatttgcaaagtgtttcagaccgtattcgtg
ttttacaaaatgaggctcgtactcgggccagaaaagggaaatcttttatttgtgctgtac
tcggtgctgctttaaaagcagctgtggagttccgagaggaaaagaactctacagaaaccc
agactattcaagcattacaggaatcggttaaa-gtgacgcaagaattggtaaaatctctg
caaagccaaataatgagtcttgaggatcaattagaaagagaaaaacataattcggttctg
ttgcaaacagcttttaaggagctgataacgtgtaaggacaccggtgacactgttgcccac
agtgcacctcaagaaaaaagtttatcctcaagggaaattacaagaggtgaaggaaaggct
agataaattagaggcctctccagcccacattcgtcctttgataaaaactgaatatacttt
cgataacagtgaggatctagatcctccaatgaatgttaaggaaattcccttttcggccac
tgaactggccaaactgaaaaaggatttcagccactccccaaaggagtctgaaacagaata
cgtctggaggattagtctcactggcggagaccagatcctactaacagaaaaggaagctga
aggttattggggaccaggagtatttttaaccactggcaataatcgtgctccctggtcctt
aacacagaggtctgcctattgggcagggagtctcaaccctttagaaaggggggactctct
tgctattactggaactatcgaccagttagtggagaatgttcagaaagctgcttgtctcca
aatgatgtatgatagaaagttgcagctacatcatgaatcacccatgatgttacctgttaa
tctggagagactgacacctctaatcaggggacttcctgagtcgttaaaacctataggtat
acaactccaaggaaagatacaagccat---------------------------------
------------------------------------------------------------
------------------------------------------------------------
------------------------------------------------------------
------------------------------------------------------------
------------------------------------------------------------
------------------------------------------------------------
------------------------------------------------------------
------------------------------------------------------------
------------------------------------------------------------
------------------------------------------------------------
------------------------------------------------------------
------------------------------------------------------------
------------------------------------------------------------
------------------------------------------------------------
------------------------------------------------------------
------------------------------------------------------------
------------------------------------------------------------
------------------------------------------------------------
------------------------------------------------------------
------------------------------------------------------------
------------------------------------------------------------
------------------------------------------------------------
------------------------------------------------------------
------------------------------------------------------------
------------------------------------------------------------
------------------------------------------------------------
------------------------------------------------------------
------------------------------------------------------------
------------------------------------------------------------
------------------------------------------------------------
--------------------
>jungle_fowl_ENS1_NC_006092.5:4193227-4197883(+)
-gtaagagactattcttttatatcattgactcaaagtttgctgaggaacaagtccaggca
agtcctgggcaaaggcagagaaatcttttgtcttgaggacactgatggaca-ggtcctgg
ctaaggattgtgaaatcctctaaggagcacagatggacaaggccaggggcatc--gagag
agagataagctgctgctaatggccgggaag-cggtctttttgtgtggacttatctcaagg
aaaatggccatctcaggaggtatgcacaggactcttgctcaagcccccaggaatgtcacg
taggcagcagaaaatggaggataaaagagggtccaataaccacaacggtggaagctgatc
cttcaccacaaccacggcaacggtagaggctgatctctcaccacgacagacttgaggggt
--tctctgccaactgatctctc--------------------------accgcaac-gtg
tagacggatctct-------acgtggagac------------------tgatctctcacc
acgaca----cgagcttcctgccttccgatcct--cctctacggaccgtttgctgacgga
cttccctgggcctgctacctgagacctgctgcttcctccctg------------------
-----------------acctgcatcctctcgctgcccc-agaccggcctcgctgctcct
gcccttcggcctcggaccgtcggaacgtcgtgcaacgggactgctgccggatcctggtgg
tgactatccccgctttacgcaattcttgcctctttctatcttttctatcgctcgccttcc
cttccccatcaccccaatccttaatagcgtccgtcctcccctttccccatctctcttatt
aacatttataataaactggtcggaccaacatttgaaccgctgtttcttaatctcacgccg
ggcatacatatttcaaagaacctcttctccctcctataaattggagcgagacat--tttt
tttatggcgtagtcgaagcaggatacccgccgtgaga-gtgttgtccttccagataatag
tctgaaactttctgcgtgtacctcctggagttgcaagaagcgatactttttgataactta
gacgtgagcacctctccaggaagatcgcttcatactctgaaactttactatttatgtgtg
tacctctcgaggatgtatgaattttgtctaattgcatttatttaatacgtgtgtgcctcc
tcgggaagatctctctgcattttgtggtttaaggaa---cccctctacgtgtgcgcctct
tggggaagtaa------gatacacg--ttttttgacttaa------------aaaacttg
tgcgcctctccaggaagtttactcactttgctgaaaattg-tttatgtatgcacctctcg
aggacgtatgaatcttgtctaattgcatttaatacgtgtgtgcctcctcgggaagatctc
tctgcattttgtgacttaaggatcttgcaacttaagtgtg-aaatttgaacctcttt-cg
tgcgtgcctcttggagaagtgaggaagtgatacacgttttttgactt-aaaaaacgtgtg
cgcctctccaagaagtttattcgctttgttgaatcctagaaagtgttgttttagcttaaa
attaactgcgggttttgaaaccgaagtgtgccttgctttggtgtggtgtttgcag--ttt
tttgtgtggcttcgcagggaagttgggagcgat-tttaagttggtttag-cctctttgtc
cttgtgctttcctcaacaaagggaggcgcgatcggaacatttacatttctttaggtgtgg
tgtgcctctgtgggagaggcgataaggagttatttgtacttttgaataggagtacctcct
cctctct--gtgtatatctttctgcgtatttagaaatgagcaacagtatggccagtatga
aaagtgaagatgtattatttgatcttttagaaaagcatggtgctcggccttctgtatcag
gggtggattgggcacgacagaactggtataatttgcaaagtgtttcagaccgtattcgtg
ttttacaaaatgaggctcgtactcgggccggaaaagggaaatcttttatttgtgcagtac
tcggtgctgctttaaaagcagctgtggagttccgagaggaaaagaactctacggaaaccc
agactattcaagcattacaggaatcggttaaa-gtgacgcaagaattggtaaaatctctg
caaagccaaataacgagtcttgaggatcaattagaaagagaaaaacataattcggttctg
ttgcaaacagcttttaaggagctgataacgtgtaaggacaccggtgacactgttgctcac
agtgcacctcaag-aaaaagtttatcctcaagggaaattacaagaggtgaaggaaaggct
agataaattagaggcctctccagcacacattcgtcctttgataaaaactgaatatacttt
cgataacagtgaggatctagatcctcaattgaatgttaaggaaattcccttttcagccac
tgaactggccaaactgaaaaaggatttcagtcgctccccaaaggagtctgaaacagagta
cgtctggagagttagtctcactggcggagaccagatcctactaacagagaaagaagctga
aggttattggggaccaggagtatttttaaccactggcaataatcgtgctccctggtcctt
aacacagagggctgcctattgggcagggggtctcaaccctttagaaaggggagaccctct
tgctattactggaactatcgaccagttagtggagaatgttcagaaagctgcttgtctcca
aatgatgtatgatagaaagttgcagccacatcatgaatcacccatgatgttacctgttaa
tccggagagattgacacctctaattaggggacttcctgaatcgttaaaacctataggtat
acaactccaaggaaagatacaagccatgtctcagg--gagagagaacctgggcagcgttg
gagggatctgtagcccctaaccaccagtcaggacccaaagtgtggacttggggagaggtt
gcccaagaattaattaactatggaagaaaatatgggccggtggtttctacctccagtaaa
tttgagccaagaggagtaaggcttgcagtagccagccttgcctccaggcctcctagccca
agacttattggaaccaaaaaggtttcatccccagtaaaaacggggacacgatgcattgat
cataaacgcaatggacttt-ggaccctgggctggagaaagggtattccacgagatttgat
gaatggattacccacagtcagattagagaaattagttaactggtggccagaacaaaagct
cgagggcagctgatgccttcgc-cccccccctcccaggagagcgggaggtgggt--gggg
ggtgaagggtggatgtttattaggaagctcacgactaaaggaaacgatttgttaattact
tg--------ttattagtggttattgtcaaatgtacggttgtctcttttctctcttctat
tcatta--tgtaatattcatgttaccactcctgaagaatcacggggtggtgtctgtagca
a--------gttgc-attgtgtactgttgcaactcttatgtttgtaccttgtatgattcc
atgttttatacaagatgttgtatcccctatttactttgtaaccaaacctgaaaaat-gtt
tgtaatgattgtatgaaacatttg-attccccaacacctccctcctttacccttatgctt
gctatctttttctcaccatcatggatgcccagtgtcccatttttaagcaatctttgagtc
acggggtggtgtaagagactattcttttatatcattgactcaaagtttgctgaggaacaa
gtccaggcaagtcctgggcaaaggcagagaaatcttttgtcttgaggacactgatggaca
ggtcctggctaaggattgtgaaatcctctaaggagcacagatggacaaggccaggggcat
cgagagagagataagctgctgctaatggccgggaagcggtctttttgtgtggacttatct
caaggaaaatggccatctcaggaggtatgcacaggactcttgctcaagcccccaggaatg
tcacgtaggcagcagaaaatggaggataaaagagggtccaataaccacaacggtggaagc
tgatccttcaccacaaccacggcaacggtagaggctgatctctcaccacgacagacttga
ggggt---tctctgccaactgatctctcaccgcaacgt----------------------
----gtagacggatctct--------acgtggagactgatct------------------
ctcaccacgacacgagcttcctgccttccgatcctcc--tctacggaccgtttgctgacg
gacttccctgggcctgctacctgagacctgctgcttcctccctgacctgcatcctctcgc
tgccccag-accggcctcgctgctcctgcccttcggcctcggaccgtcggaacgtcgtgc
aacgggactgctgccggatcctggtggtgactatccccgctttacgcaattcttgcctct
ttctatcttttctatcgctcgccttcccttccccatcaccccaatccttaatagcgtccg
tcctcccctttccccatctctcttattaacatttataataaactggtcggaccaacattt
gaaccgctgtttcttaatctcacgccgggcatacatatttcaaagaacctcttctccctc
ctataaattggagcgagaca
>jungle_fowl_ENS1_NC_006092.5:53791402-53796057(-)
tgtaagagactattcttttatatcattgactcaaagtttgctgaggaacaagtccaggca
agtcctgggcaaaggcagaggaatcttttgtcttgaggacactgatggaca-ggtcctgg
ctaagggttgtgaaatcctttaaggagcacagatggacaaggccaggggcatc--gagag
agagataagctgccgctaatggccgggaaa-cggtctttttgtgtggacttatctcaagg
aaaatggccatctcaggaggtatgcaccggactcttgctcaagcccccaggaatgtcacg
taggcagcagaaaatggaggataaaagagggtccaataaccacaacggtggaagctgatc
cttcaccacaaccacggcaacgggagaggcttatctctcaccacgacagacttgaggggt
tctctctgccaactgatctctc--------------------------accgcaac-gtg
tagacggatctct-------acgtggagac------------------tgatctctcacc
acgaca----cgagcttcctgccttccgatcct--cctctacggaccgtttgctgacgga
cttccctgggcctgctacctgagacctgctgcttcctccccg------------------
-----------------acctgcatcctctcgctgcccc-agaccggcctcgctgctcct
gcccttcggcctcggaccgtcggaacgtcgtgcaacgggactgctgccggatcctggtgg
tgactatccccgctttacgcaattcttgcctctttctatcatttctatcgctcgccttcc
cttccccatcaccccaatccttaatagcgtccgtcctcccctttccccatctcccttatt
aacatttgtaataaactggtcggaccaacatttgaaccgctgtttcttaatctcacgccg
ggcatacatatttcaaagaacctcctccccctcctataaattggagcgagaca----ttt
tttatggcgtagtcgaagcaggatacccgccgtgaga-gtgttgtccttccagataatag
tctgaaactttctgcgtgtacctcctggagttgcaagaagcgatactttttgataactta
gacgtgagcacctctccaggaagatcgcttcgtactctgaaactttactatttatgtgtg
tacctctcgaggatgtatgaattttgtctaattgcatttatttaatacgtgtgtgcctcc
tcgggaagatctctctgcattttgtggtttgaggaa---cccctctacgtgtgcgcctct
tggggaagtaa------gacacacg--ttttttgacttaa------------agaacgtg
tgtgcctctccaagaagtttactcactttgctgaaaattg-tttatgtatgcacctctcg
aggacgtatgaatcttgtctaattgcatttaatacgtgtgtgcctcctcgggaagacctc
tctgcattttgtgacttaaggatcttgcaacttaagtgtg-aaatttgaacctcttt-cg
tgcgtgcctcttggagaagtgaggaagtgatacacgttttttgactt-aaaaaacgtgtg
cgcctctccaagaagtttattcactttgttgaatcctagaaagtgttgttttagcttaaa
attaactgcgggttttgaaaccgaagtgtgccttgctttggtgtggtgtttgcag--ttt
tttgtgtggcttcgcagggaagttgggagcgat-tttaagttggtttag-cctctttgtc
cttgtgctttcctcaacaaagggaggcgcgatcggaacatttacatttctttaggtgtgg
tgtgcctctgtgggagaggcgataaggagttatttgtacttttgaataggagtacctcct
cctctctcagtgtatatctttctgcgtatttagaaatgagcaacagtatggccagtatga
aaagtgaagatgtattatttgatcttttagaaaagcatggtgctcggccttctgtatcag
gggtggattgggcacgacagaactggtataatttgcaaagtgtttcagaccgtattcgtg
ttttacaaaatgaggctcgtactcgggccggaaaagggaaatcttttatttgtgcagtac
tcggtgctgctttaaaagcagctgtggagttccgagaggaaaagaactctacggaaaccc
agactattcaagcattacaggaatcggttaaa-gtgacgcaagaattggtaaaatctctg
caaagccaaataacgagtcttgaggatcaattagaaagagaaaaacataattcggttctg
ttgcaaacagcttttaaggagctgataacgtgtaaggacaccggtgacactgttgctcac
agtgcacctcaag-aaaaagtttatcctcaagggaaattacaagaggtgaaggaaaggct
agataaattagaggcctctccagcacacattcgtcctttgataaaaactgaatatacttt
cgataacagtgaggatctagatcctcaattgaatgttaaggaaattcccttttcggccac
tgaactggccacactgaaaaaggatttcagccgctccccaaaggagtctgaaacagaata
cgtctggagagttagtctcactggcggagaccagatcctactaacagagaaagaagctga
aggttattggggaccaggagtatttttaaccactggcaataatcgtgctccctggtcctt
aacacagagggctgcctattgggcagggggtctcaaccctttagaaaggggggaccctct
tgctattaccggaacaatcgaccagttagtggagaatgttcagaaagctgcttgtctcca
aatgatgtatgatagaaagttgcagctacatcatgaatcacccatgatgttacctgttaa
tccggagagactgacacctctaatcaggggacttcctgaatcgttaaaacctataggtat
acaactccaaggaaagatacaagccatgtctcagg--gagagagaacctgggcagcgttg
gagggatctgtaactcctaaccaccagtcaggatctaaagtgtggacttggggagaggtt
gcccaagaattaattaactacggaagaaaatatgggccggtggtttctacctccagtaaa
tttgagccaagaggagtaaggcttgcagtagccaaccttacctccaggccatctagctca
aaacttaatgaaaccaaaaaggtttcatccccagtaaaaacggggacacgatgcattgat
cataaacgcaatggacttt-ggactctgggctggagaaagggtattccacgagatttgat
gaatggattacccacagtcagattagagaaattagttaactgctggccagaacaaaagct
caaggggagctgatgccttcgc-cccccccctcccaggtgagcgggaggtgggt-gggag
ggtgaagggtggatgtttattaggaagctcacgactaaaggaaacgatttgttaattact
tgtttatttattattagtggttattgtcaaatgtacgcttgtctcttttctctcttctat
tcatta--tgtaatattcatgttaccactcctgaagaatcacggggtggtgtctatggca
a--------gttgc-attgtgtactgttgcaactcttatgtttgtactttgtatgattcc
atgttttatacaagatgttgtatcccctatttactttgtaac---------------gtt
tgtaatgattgtatgaaacatttg-attccccaacacctccctcctttacccttatgctt
gctatctttttctcaccacaatggatgcccagtgtcccatttttaagcaatctttgagtc
acggggtggtgtaagagactattcttttatatcattgactcaaagtttgctgaggaacaa
gtccaggcaagtcctgggcaaaggcagaggaatcttttgtcttgaggacactgatggaca
ggtcctggctaagggttgtgaaatcctttaaggagcacagatggacaaggccaggggcat
cgagagagagataagctgccgctaatggccgggaaacggtctttttgtgtggacttatct
caaggaaaatggccatctcaggaggtatgcaccggactcttgctcaagcccccaggaatg
tcacgtaggcagcagaaaatggaggataaaagagggtccaataaccacaacggtggaagc
tgatccttcaccacaaccacggcaacgggagaggcttatctctcaccacgacagacttga
ggggtt-ctctctgccaactgatctctcaccgcaacgt----------------------
----gtagacggatctct--------acgtggagactgatct------------------
ctcaccacgacacgagcttcctgccttccgatcctcc--tctacggaccgtttgctgacg
gacttccctgggcctgctacctgagacctgctgcttcctccccgacctgcaccctctcgt
tgcccaag-accggcctcgctgctcctgcccttcggcctcggaccgtcggaacgtcgtgc
aacgggactgctgccggatcctggtggtgactatccccgctttacgcaattcttgcctct
ttctatcatttctatcgctcgccttcccttccccatcaccccaatccttaatagcgtccg
tcctcccctttccccatctcccttattaacatttgtaataaactggtcggaccaacattt
gaaccgctgtttcttaatctcacgccgggcatacatatttcaaagaacctcctccccctc
ctataaattggagcgagac-
>jungle_fowl_ENS1_NC_006092.5:20414870-20419559(+)
-gtaagagactattcttttatataattgactcaaagtttgctgaggaacaagtccaggca
agtcctgggcaaaggcagagaaatcttttgtcttgaggacactgatggaca-ggtcctgg
ctaagggttgtgaaatcctctaaggagcacagatggacaaggccaggggcatc--gagag
agagataagctgctgctaatggccgggaag-cggtctttttgtgtggacttatctcaagg
aaaatggccatctcaggaggtatgcacatgactcttgctcaagcacccaggaatgtcacg
tagacagcagaagatggaggataaaagagggtccaataaccacaacggtggaagctgatc
cttcactacagccaccgcaac-gtagaggctcatctctcaccatgacagacttgaggggt
--tctctgccaactgatctctc--------------------------atcgcaacagtg
gagactgatctctcaccgcagcacagaggctgttctct--------catgatctctcacc
acgaca----cgagcttcctgccttccgatcct--tctctacggaccgtttgctgacgga
cttccctgggcctgctacctgagacctgctgcttcctccccg------------------
-----------------acctgcaccctctcgttgccca-agaccggcctcgcagctcct
gcccttcggcctcggaccgtcggaacgtcgtgcaacgggactgctgccggatcctggtgg
tgactatccccgctttacgcaattcttgcctctttctatcttttctatcgctcgccttcc
cttccccatcaccccaatccttaatagcgtccgtcctcccctttccccatctcccttatt
aacatttataataaactggtcggaccaacatttgaaccgctgtttcttaatctcacgccg
ggcatacatatttcaaagaacctcctctccctcctataaattggagcgagaca----ttt
tttatggcgtagtcgaggcaggatgcccgccgtgaga-gtgttgtccttccagataatag
tctgaaactttctgcgtgtacctcctggagttgcaagaagcgatactttttgataactta
gacgtgagcacctctccaggaagatcgcttcatactctgaaactttactatttatgtgtg
tacctctcgaggatgtatgaattttgtctaattgcatttatttaatacgtgtgtgcctcc
tcgggaagatctctctgcattttgtggtttaaggaa---cccctctacgtgtgcgcctct
tggggaagtaa------gatacacg--ttttttgacttaa------------aaaacttg
tgcgcctctccaagaagtttactcactttgctgaaaattg-tttatgtatgcacctctcg
aggacgtatgaatcttgtctaattgcatttaatacgtgtgtgcctcctc-ggaagacctc
tctgcattttgtgacttaaggatcttgcaacttaagtgtg-aaatttgaacctct-----
tgtgcgcctcttggggaagtaaggaagtgatacacgttttttgactt-aaaaaacgtgtg
cgcctctccaagaagtttattcactttgttgaaacctagaaagtgttgtgttagcttaaa
attaactgcggattttgaaaccgaagtgtgccttgc-ttggtgtggtgtttgcag--ttt
tttgtgtggcttcgcagggaagttaggagcgat-tttaagttggtttag-tctctttgtc
cttgtgctttcctcaacaaagggaggcgcaatcggaacatttacatttctttaggtgtgg
tgtgcctccgtgggagaggcgataaggagttatttgtacttttgaataggagtacctcct
cctctcgtact-cctatctttctgcgtatttagaaatgagcaacagtatggccagtatga
aaagtgaagacgtattatttgatcttttagaaaagcatggtgctcggccttctgtatcag
gggtggattgggcacgacagaactggtataatttgcaaagtgtttcagaccgtattcgtg
ttttacaaaatgaggctcgtactcgggccggaaaagggaaatcttttatttgtgcagtac
tcggtgctgctttaaaagcagctgtggagttccgagaggaaaagaactctacggaaaccc
agactattcaagcattacaggaatcggttaaa-gtgacacaagaattggtaaaatctctg
caaagccaaataacgagtcttgaggatcaattagaaagagaaaaacataattcggttctg
ttgcaaacagcttttaaggagctgataacgtgtaaggacaccggtgacactgtcgcccac
agtgcacctcaag-aaaaagtttatcctcaagggaaattacaagaggtgaaggaaaggct
agataaattagaggcctctccagcccacattcgtcctttgataaaaactgaatatactta
cgataacagtgaggatctagatcctcaaatgaatgttaaggaaactcccttttcggccac
tgaactggccaaactgaaaaaggatttcagccgctccccaaaggagtctgaaacagaata
cgtctggagagttagtctcactggcggagaccagatcctactaacagagaaagaagctga
aggttattggggaccaggagtatttttaaccactggcaataatcgtgctccctggtcctt
aacacagagggctgcctattgggcagggggtctcaaccctttagaaaggggggaccctct
tgctattaccggaacaatcgaccagttagtggagaacgttcagaaagctgcttgtctcca
aatgatgtatgatagaaagttgcagccacatcatgaatcacccatgatgttacctgttaa
tccggaaagattgacacctctaatcaggggacttcctgaatcgttaaaacctataggtat
acaactccaaggaaagatacaagccatgtctcagg--gagagagaacctgggcagcgttg
gagggatctgtagcccctaaccaccagtcaggatccaaagtgtggacttggggagaggtt
gcccaagaattaattaactatggaagaaaatatgggccggtggtttctacctccagtaaa
tttgagccaagaggagtaaggcttgcagtagccagccttgcctccaggcctcctagccca
agacttattggaaccaaaaaggtttcatccccagtaaaaacggggacacgatgcattgat
cataaacgcaatggacttt-ggactctgggctggacaaagggtattccacgagatttgat
gaatggattacccacagtcagattagagaaattagttaactgctggccagaacaaaagct
caaggggagctgatgccttcg--cccccccctcccaggtgagcgggaggtgagt-ggggg
ggtgaagggtggatgtttattaggaagctcacgactaaaggaaacaatttgttaattact
tgtttatttattattagtggttattgtcaaatgtacggttgtctcttttctctcttctat
tcatta--tgtaatattcatgttaccactcctgaagaatcacggggtggtgcctgtggca
a--------gttgc-attgtgtactgttgtaactcttatgtttgtaccttgtatgattcc
atgttttatacaagatgttgtatcccctatttactttgtaaccaaacctgaaaaat-gtt
tgtaatgattgtatgaaacatttg-attccacaacccctccctcctttacccttgtgctt
gctatc-ttctctcaccaccatggatgcccagtgtccaatttttaagcaacctttgagtc
acggggtggtgtaagagactattcttttatataattgactcaaagtttgctgaggaacaa
gtccaggcaagtcctgggcaaaggcagagaaatcttttgtcttgaggacactgatggaca
ggtcctggctaagggttgtgaaatcctctaaggagcacagatggacaaggccaggggcat
cgagagagagataagctgctgctaatggccgggaagcggtctttttgtgtggacttatct
caaggaaaatggccatctcaggaggtatgcacatgactcttgctcaagcacccaggaatg
tcacgtagacagcagaagatggaggataaaagagggtccaataaccacaacggtggaagc
tgatccttcactacagccaccgcaac-gtagaggctcatctctcaccatgacagacttga
ggggt---tctctgccaactgatctctcatcgcaacag----------------------
---tggagactgatctctcaccg-cagcacagaggctgttctct--------catgatct
ctcaccacgacacgagcttcctgccttccgatccttc--tctacggaccgtttgctgacg
gacttccctgggcctgctacctgagacctgctgcttcct-cccgacctgcaccctctcgt
tgcccaag-accggcctcgcagctcctgcccttcggcctcggaccgtcggaacgtcgtgc
aacgggactgctgccggatcctggtggtgactatccccgctttacgcaattcttgcctct
ttctatcttttctatcgctcgccttcccttccccatcaccccaatccttaatagcgtccg
tcctcccctttccccatctcccttattaacatttataataaactggtcggaccaacattt
gaaccgctgtttcttaatctcacgccgggcatacatatttcaaagaacctcctctccctc
ctataaattggagcgagaca
>jungle_fowl_ENS1_NC_006126.5:369290-373942(+)
-gtaagagactattcttttatatcattgactcaaagtttgctgaggaacaagtccaggca
agtcctgggcaaaggcagagaaatcttttgtcttgaggacactgatggaca-ggtcctgg
ctaaggattgtgaaatcctttaaggagcacagatggacaaggccaggggcatc--gagag
agagataagctgccgctaatggccgggaaa-cggtctttttgtgtggacttatctcaagg
aaaatggccatctcaggaggtatgcacaggactcttgctcaagcccccaggaatgtcacg
taggcagcagaaaatggaggataaaagagggtccaataaccacaacggtggaagctgatc
cttcaccacaaccacggcaacgggagaggcttatctctcaccacgacagacttgaggggt
--tctctgccaactgatctctc--------------------------accgcaac-ggg
gagacggatctct-------acgtggagac------------------tgatctctcacc
acgaca----cgagcttcctgccttccgatcct--cctctacggaccgtttgctgacgga
cttccctgggcctgctacctgagacctgctgcttcctccccg------------------
-----------------acctgcaccctctcgctgcccc-agaccggcctcgctgctcct
gcccttcggcctcggaccgtcggaacatcgtgcaacgggactgctgccggatcctggtgg
tgactatccccgctttacgcaattcttgcctctttctatcttttctatcgctcgccttcc
cttccccatcaccccaatccttaatagcgtccgtcctcccctttccccatctcccttatt
aacatttgtaataaactggtcggaccaacatttgaaccgttgtttcttaatctcacgccg
ggcatacatatttcaaagaacctcctctccctcctataaattggagcgagaca----ttt
tttatggcgtagtcgaagcaggatacccgccgtgaga-gtgttgtccttccagataatag
tctgaaactttctgcgtgtacctcctggagttgcaagaagcgatactttttgataactta
gacgtgagcacctctccaggaagatcgcttcatactctgaaactttactatttatgtgtg
tacctctcgaggatgtatgaattttgtctaattgcatttatttaatacgtgtgtgcctcc
tcgggaagatctctctgcattttgtggtttaaggaa---cccctctacgtgtgcgcctct
tggggaagtaa------gatacacg--ttttttgacttaa------------aaaacttg
tgcgcctctccaagaagtttactcactttgctgaaaattg-tttatgtatgcacctctcg
aggacgtatgaatcttgtctaattgcatttaatacgtgtgtgcctcctcgggaagacctc
tctgcattttgtgacttaaggatcttgcaacttaagtgtg-aaatttgaacctcttt-ct
tgtgcgcctcttggggaagtaaggaagtgataaacgttttttgactt-aaaaaacgtgtg
cgcctctccaagaactttattcactttgttgaaacctagaaagtgttgtgttagcttaaa
attaactgcggattttgaaaccgaagtgtgccttgctttggtgtggtgtttgcag--ttt
tttgtgtggcttcgcagggaagttaggagcgat-tttaagttggtttag-tctctttgtc
cttgtgctttcctcaacaaagggaggcgcaatcggaacatttacatttctttaggtgtgg
tgtgcctccgtgggagaggcgataaggagttatttgtacttttgaataggagtacctcct
cctctctcagtgtatatctttctgcgtatttagaaatgagcaacagtatggccagtatga
aaagtgaagatgtattatttgatcttttagaaaagcatggtgctcggccttctgtatcag
gggtggattgagcacgacagaactggtataatttgcaaagtgtttcagaccgtattcgtg
ttttacaaaatgaggctcgtactcgggccagaaaagggaaatcttttatttgtgcagtac
ttggtgctgctttaaaagcagctgtggagttccgagaggaaaagaactctacggaaaccc
agactattcaagcattacaggaatcggttaaa-gtgacgcaagaattggtaaaatctctg
agaagccaaataatgagtcttgaggatcaattagaaagagaaaaacataattcggttttg
ttgcaaacagcttttaaggagctgataacgtgtaaggacaccggtgacactgttatccac
agtgcacctcaag-aaaaagtttatcctcaagggaaattacaagaggtgaaggaaaggct
agataaattagaggcctctccagcccacattcgtcctttgataaaaactgaatatacttt
cgataacagtgaggatctagatcctcaaatgaatgttaaggaaattcccttttcggccac
tgaactggccaaactgaaaaaggatttcagtcgctccccaaaggagtctgaaacagagta
cgtctggagagttagtctcactggcggagaccagatcctactaacagagaaagaagctga
aggttactggggaccaggagtatttttaaccactggcaataatcgtgctccctggtcctt
aacacagagggctgcctattgggcagggggtctcaaccctttagaaaggggggaccctct
tgctattactggaactatcgaccagttagtggagaatgttcagaaagctgcttgtctcca
aatgatgtatgatagaaagttgcagccacatcatgaatcacccatgatgttacctgttaa
tccggagagattgacacctctaattaggggacttcctgaatcgttaaaacctataggtat
acaactccaaggaaagatacaagccatgtctcagg--gagagagaacctgggcagcgttg
gagggatctgtagcccctaaccaccagtcaggacccaaagtgtggacttggggagaggtt
gcccaagaattaattaactatggaagaaaatatgggccggtggtttctacctccagtaaa
tttgagccaagaggagtaaggcttgcagtagccagccttgcctccaggcctcctagccca
agacttattggaaccaaaaaggtttcatccccagtaaaaacggggacacgatgcattgat
cataaacgcaatggacttt-ggactctgggctggacaaagggtattccacgagatttgat
gaatggattacccacagtcagattagagaaattagttaactgctggccagaacaaaagct
caaggggagctgatgccttcg--cccccccctcccaggtgagcgggaggtgggt-ggggg
ggtgaagggtggatgtttattaggaagctcacgactaaaggaaacaatctgttaattgtt
ta----tttattattagtggttattgtcaaatgtacggttgtctcttttctctcttctat
tcatta--tgtaatattcatgttaccactcctgaagaatcacggggtggtgtctatggca
a--------gttgc-attgtgtactgttgcaactcttatgtttg-------tatgattcc
atgttttatacaagatgttgtatcccctatttactttgtaaccaaacctgaaaaat-gtt
tgtaatgattgtatgaaacatttg-attccacaacccctccctcctttacccttgtgctt
gctatc-ttctctcaccaccatggatgcccagtgtcccatttttaagcaacctttgagtc
acggggtggtgtaagagactattcttttatatcattgactcaaagtttgctgaggaacaa
gtccaggcaagtcctgggcaaaggcagagaaatcttttgtcttgaggacactgatggaca
ggtcctggctaaggattgtgaaatcctttaaggagcacagatggacaaggccaggggcat
cgagagagagataagctgccgctaatggccgggaaacggtctttttgtgtggacttatct
caaggaaaatggccatctcaggaggtatgcacaggactcttgctcaagcccccaggaatg
tcacgtaggcagcagaaaatggaggataaaagagggtccaataaccacaacggtggaagc
tgatccttcaccacaaccacggcaacgggagaggcttatctctcaccacgacagacttga
ggggt---tctctgccaactgatctctcaccgcaacgg----------------------
----ggagacggatctct--------acgtggagactgatct------------------
ctcaccacgacacgagcttcctgccttccgatcctcc--tctacggaccgtttgctgacg
gacttccctgggcctgctacctgagacctgctgcttcctccccgacctgcaccctctcgc
tgccccag-accggcctcgctgctcctgcccttcggcctcggaccgtcggaacatcgtgc
aacgggactgctgccggatcctggtggtgactatccccgctttacgcaattcttgcctct
ttctatcttttctatcgctcgccttcccttccccatcaccccaatccttaatagcgtccg
tcctcccctttccccatctcccttattaacatttgtaataaactggtcggaccaacattt
gaaccgttgtttcttaatctcacgccgggcatacatatttcaaagaacctcctctccctc
ctataaattggagcgagaca
>jungle_fowl_ENS1_NC_006126.5:4667499-4672163(+)
-gtaagagactattcttttatatcattgactcaaagtttgctgaggaacaagtccaggca
agtcctgggcaaaggcagagaaatcttttgtcttgaggaccctgatggaca-ggtcctgg
ctaaggattgtgaaatcctctaaggagcacagatggacaaggccaggggcatcgagagag
agagataagctgctgctaatggccgggaag-cggtctttttgtgtggacttatctcaagg
aaaatggccatctcaggaggtatgcacaggactcttgctcaagcacccaggaatgtcacg
taggcagcagaaaatggaggataaaagagggtccaataaccacaacggtggaagctgatc
cttcaccacaaccacggcaacgggagaggcttatctctcaccacgacagacttgaggggt
--tctctgccaactgatctctc--------------------------accgcaac-ggg
gagacggatctct-------acgtggagac------------------tgatctctcacc
acgaca----tgagcttcctgccttcagatcct--cctctacggaccgtttgctgacgga
cttccctgggcctgctacctgagacctgctgcttcctccccg------------------
-----------------acctgcaccctctcgttgccca-agaccggcctcgctgctcct
gcccttcggcctcggaccgtcggaacatcgtgcaacgggactgctgccggatcctggtgg
tgactatccccgctttacgcaattcttgcctctttctatcttttctattgctcgccttcc
cttccccatcaccccaatccttaatagtgtccgtcctcccctttccccatctcccttatt
aacatttgtaataaactggtcggaccaacatttgaaccgttgtttcttaatctcacgccg
ggcatacatatttcaaagaacctcttctccctcctataaattggagcgagaca---tttt
tttatggcgtagtcgaagcaggatacccgccgtgaga-gtgttgtccttccagataatag
tctgaaactttctgtgtgtacctcctggagttgcaagaagcgatactttt-gataactta
gacgtgagcacctcttcaggaagatcgcttcatactctgaaactttactatttatgtgtg
tacctctcgaggatgtatgaattttgtctaattgcatttatttaatacgtgtgtgcctcc
tcgggaagttctctctgcattttgtggtttaaggaa---cccctctacgtgtgcgcctct
tggggaagtaa------gacacacg--ttttttgacttaa------------aaaacgtg
tgtgcctctccaagaagtgtactcactttgctgaaaattg-tttatgtatgcacctctcg
aggacgtatgaatcttgtctaattgcatttaatacgtgtgtgcctcctcgggaagacttc
tctgcattttgtgactcaaggatcttgcaacttaagtgtg-aaaattgaacctcttt-ct
tgtgcgcctcttggggaagtaaggaagtgatacacgttttttgactt-aaaaaacgtgtg
cgcctctccaagaagtttattcactttgttgaaacctagaaagtgttgtgttagcttaaa
attaactgcggattttgaaaccgaagtgtgccttgctttggtgtggtgtttgcag--ttt
tttgtgtggcttcgcagggaagttaggagcgat-tttaagttggtttag-tctctttgtc
cttgtgctttcctcaacaaagggaggcgcaatcggaacatttacatttctttaggtgtgg
tgtgcctccgtgggagaggcgataaggagttatttgtacttttgaataggagtacctcct
cctctctcagtgtgtatctttctgcgtatttagaaatgagcaacagtatggccagtatga
aaagtgaagatgtattatttgatcttttagaaaagcatggtgctcggccttctgtatcag
gggtggattgggcacgacagaactggtataatttgcaaagtgtttcagaccgtattcttg
ttttacaaaatgaggctcgtactcgggccggaaaagggaaatcttttatttgtgctgtac
tcggtgctgctttaaaagcagctgtggagttccgagaggaaaagaactctacggaaaccc
agactattcaagcattacaggaatcggttaaa-gtgacgcaagaattggtaaaatctctg
caaagccaaataacgagtcttgaggatcaattagaaagagaaaaacataattcggttctg
ttgcaaacagcttttaaggagctgataacgtgtaaggacaccggtgacactgttgctcac
agtgcacctcaag-aaaaagtttatcctcaagggaaattacaagaggtgaaggaaaggct
agataaatttgaggcctctccagcccacattcgtcctttgataaaaactgaatatacttt
tgataacagtgaggatctagatcctcaaatgaatgttaaggaaattcccttttcggccac
tgaactggccaaactgaaaaaggatttcagtcgctccccaaaggagtctgaaacagagta
cgtctggagagttagtctcactggcggagaccagatcctactaacagagaaagaagctga
aggttactggggaccaggagtatttttaaccactggcaataatcgtgctccctggtcctt
aacacagagggctgcctattgggcagggggtctcaaccctttagaaaggggggaccctct
tgctattaccggaactatcgaccagttagtggagaatgttcagaaagctgcttgtctcca
aatgatgtatgatagaaagttgcagctacatcatgaatcacccatgatgttacctgttaa
tccggagagactgacacctctaatcaggggacttcctgaatcgttaaaacctataggtat
acaactccaaggaaagatacaagccatgtctcagg--gagagagaacctgggcagcgttg
gagggatctgtagcccctaaccaccagtcaggatccaaagtgtggacttggggagaggtt
gcccaagaattaattaactatggaagaaaatatgggccggtggtttctacctccagtaaa
tttgagccaagaggagtaaggcttgcagtagccagccttgcctccaggccacctagccca
aaacttattggaaccaaaaaggtttcatccccaggaaaaacggggacacgatgcactgat
cataaacgcagtggacttt-ggactctgggctggagaaagggtattccacgagatttgat
gaatggattacccacagtcagattagagaaattagttaactgctggccagaacaaaagct
caaggggagctgatgccttcg--cccccccctcccaggtgagcaggaggtgggt--ggag
ggtgaagggtggatgtttattaggaagctcacgactaaaggaaacaatttgttaattact
tgtttatttattattagtggttattgtcaaatgtacggttgtctcttttctctcttctat
tcatta--tgtaatattcatgttaccactcctgaagaatcacggggtggtgcctgtggca
a--------gttgc-attgtgtactgttgcaactcttatgtttgtaccttgtatgattcc
atgttttatacaagatgttgtatcccctatttactttgtaaccaaacctgaaaaat-gtt
tgaaatgattgtatgaaacatttg-attccacaacccctccctcctttacccttgtgctt
gctatc-ttctctcaccaccatggatgcccagtgtccaatttttaagcaacctttgagtc
acggggtggtgtaagagactattcttttatataattgactcaaagtttgctgaggaacaa
gtccaggcaagtcctgggcaaaggcagagaaatcttttgtcttgaggaccctgatggaca
ggtcctggctaaggattgtgaaatcctctaaggagcacagatggacaaggccaggggcat
cgagagagagataagctgctgctaatggccgggaagcggtctttttgtgtggacttatct
caaggaaaatggccatctcaggaggtatgcacaggactcttgctcaagcacccaggaatg
tcacgtaggcagcagaaaatggaggataaaagagggtccaataaccacaacggtggaagc
tgatccttcaccacaaccacggcaacgggagaggcttatctctcaccacgacagacttga
ggggt---tctctgccaactgatctctcaccgcaacgg----------------------
----ggagacggatctct--------acgtggagactgatct------------------
ctcaccacgacatgagcttcctgccttcagatcctcc--tctacggaccgtttgctgacg
gacttccctgggcctgctacctgagacctgctgcttcctccccgacctgcaccctctcgt
tgcccaag-accggcctcgctgctcctgcccttcggcctcggaccgtcggaacatcgtgc
aacgggactgctgccggatcctggtggtgactatccccgctttacgcaattcttgcctct
ttctatcttttctatcgctcgccttcccttccccatcaccccaatccttaatagtgtccg
tcctcccctttccccatctcccttattaacatttgtaataaactggtcggaccaacattt
gaaccgttgtttcttaatctcacgccgggcatacatatttcaaagaacctcttctccctc
ctataaattggagtgtgaca
>jungle_fowl_ENS1_NC_006126.5:2436849-2441091(+)
------------------------------------------------------------
------------------------------------------------------------
------------------------------------------------------------
------------------------------------------------------------
------------------------------------------------------------
------------------------------------------------------------
------------------------------------------------------------
------------------------------------------------acggctat-gtg
tagacggatctct-------acgtggagac------------------tgatctctcacc
acgaca----cgagcttcctgccttccgatcct--cctctacggaccgtttgctgacgga
cttccctgggcctgctacctgagacctgctgcttcctccccg------------------
-----------------acctgcaccctctcgttgccca-agaccggcctcgctgctcct
gcccttcggcctcggaccgtcggaacatcgtgcaacgggactgctgccggatcctggtgg
tgactatccccgctttacgcaattcttgccactttctatcttttctatcgctcgccttcc
cttccccatcaccccaatccttaatagcgtccgtcctcccctttccccatctcccttatt
aacatttataataaactggtcggaccaacatttgaaccgctgtttcttaatctcacgccg
ggcatacatatttcaaagaacctcttctccctcctataaattggagcgagaca---tttt
tttatggcgtagtcgaagcaggatacccgccgtgaga-gtgttgtccttccagataatag
tctgaaactttctgtgtgtacctcctggagttgcaagaagcgatactttttgataactta
gacgtgagcacctctccaggaagatcgcttcatactctgaaactttactatttatgtgtg
tacctctcgaggatgtataaattttgtctaattgcatttatttaatacgtgtgtgcctcc
tcgggaagatctctctgcattttgtggtttaaggaa---cccctctacgtgtgcgcctct
tggggaagtaa------gatacacg--ttttttgacttaa------------aaaacttg
tgcgcctctccaagaagtttactcactttgctgaaaattgttttatgtatgcacctctcg
aggacgtatgaatcttgtctaattgcatttaatacgtgtgtgcctcctcgggaagacctc
tctgcattttgtgacttaaggatcttgcaacttaagtgtg-aaatttgaacctcttt-ct
tgtgcgcctctt--ggaagtaaggaagtgatacacgttttttgactt-aaaaaacgtgtg
cgcctctccaagaagtttattcactttgttgaaacctagaaagtgttgtgttagcttaaa
attaactgcggattttgaaaccgaagtgtgccttgctttggtgtggtgtttgcag--ttt
tttgtgtggcttcgcagggaagttaggagcgat-ttgaagttggtttag-tctctttgtc
cttgtgctttcctcaacaaagagaggcgcaatcggaacatttacatttctttaggtgtgg
tgtgcctccgtgggagaggcgataaggagttatttgtacttttgaataggagtacctcct
cctctctcagtgtatatctttctgcgtatttagaaatgagcaacagtatggccagtatga
aaagtgaagatgtattatttgaccttttagaaaagcatggtgctcggccttctgtatcag
gggtggattgggcacgacagaactggtataatttgcaaagtgtttcagaccgtattcgtg
ttttacaaaatgaggctcgtactcgggccggaaaagggaaatcttttatttgtgcagtac
tcggtgctgctttaaaagcagctgtggagttccgagaggaaaagaactctacggaaaccc
agactattcaagcattacaggaatcggttaaaggtgacgcaagaattggtaaaatctctg
agaagccaaataatgagtcttgaggatcaattagaaagagaaaaacataattcggttttg
ttgcaaacagcttttaaggagctgataacgtgtaaggacaccggtgacactgttatccac
agtgcacctcaag-aaaaagtttatcctcaagggaaattacaagaggtgaaggaaaggct
agataaattagaggcctctccagcccacattcgtcctttgataaaaactgaatatacttt
cgataacagtgaggatctagatcctcaaatgaatgttaaggaaattcccttttcggccac
tgaactggccaaactgaaaaaggatttcagccgctccccaaaggagtctgaaacagaata
cgtctggagagttagtctcactggcggagaccagatcctactaacagagaaagaagctga
aggttactggggaccaggagtatttttaaccactggcaataatcgtgctccctggtcctt
aacacagagggctgcctattgggcagggggtctcaaccctttagaaaggggggaccctct
tgctattactggaactatcgaccagttagtggagaatgttcagaaagctgcttgtctcca
aatgatgtatgatagaaagttgcagccacatcatgaatcacccatgatgttacctgttaa
tccggagagattgacacctctaattaggggacttcctgaatcgttaaaacctataggtat
acaactccaaggaaagatacaagccatgtctcagg--gagagagagcctgggcagcattg
gagggatctgtaacccctaaccaccagtcaggatccaaagtgtggacttggggagaggtt
gcccaagaattaattaactatggaagaaaatatgggccggtggtttctacctccagtaaa
tttgagccaagaggagtaaggcttgcagtagccagccttgcctccaggccacctagccca
agacttattggaaccaaaaaggtttcatccccagtaaaaacggggacacgatgcattgat
cataaacgcaatggacttt-ggactctgggctggagaaagggtattccacgagatttgat
gaatggattacccacagtcagattagagaaattagttaactgctggccagaacaaaagct
caaggggagctgatgccttcg--cccccccctcccaggtgagcgggaggtgggt-ggggg
ggtgaagggtggatgtttattaggaagctcacgactaaaggaaacaatctgttaattgtt
ta----tttattattagtggttattgtcaaatgtacggttgtctcttttctctcttctat
tcatta--tgtaatattcatgttaccactcctgaagaatcatggggtggtgtctatggca
a--------gttgc-attgtgtactgttgcaactctcatgtttg-------tatgattcc
atgttttatacaagatgttgtatcccctatttactttgtaaccaaacctgaaaaat-gtt
tgtaatgattgtatgaaacatttg-attccacaacccctccctcctttacccttgtgctt
gctatc-ttctctcaccaccatggatgcccagtgtccaatttttaagcaacctttgagtc
acggggtggtgtaagagactattcttttatatcattgacttaaagtttgctgaggaacaa
gtccaggcaagtcctgggcaaaggcagagaaatcttttgtcttgaggacactgatggaca
ggtcctggctaaggattgtgaaatcctttaaggagcacagatggacaaggccaggggcat
cgagagagagatacgctgccgctaatggccgggaaacggtctttttgtggggacttatct
caaggaaaatggccatctcaggaggtatgcacatgactcttgctcaagcccccaggaatg
tcacgtaggcagcagaaaatggaggataaaagagggtccaataaccacaacggtggaagc
tgatccttcaccacaaccacggcaacggtagaggcttatctctcaccacgacagacttaa
ggggt---tctctgccaactgatctctcatcgcaacagtggagactgatctctcaccgca
acgtgtagacggatctct--------acgtggagactgatct------------------
ctcaccacgacacgagcttcctgccttccgatcctc----ctacggaccgtttgctgacg
gacttccctgggcctgctacctgagacctgctgcttcctccctgacctgcatcctctcgc
tgccccag-accggcctcgctgctcctgcccttcggcctcggaccgtcggaacatcgtgc
aacgggactgctgccggatcctggtagtgactatccccgctttacgcaattcttgcctct
ttctatcttttctatcgctcgccttcccttccccatcaccccaatccttaatagtgtccg
tcctcccctttccccatctcccttattaacatttgtaataaactggtcggaccaacattt
gaaccgttgtttcttaatctcacgccgggcatacatatttctaagaacctcctctccctc
ctataaattggagcgagaca
>jungle_fowl_ENS1_NC_006126.5:5469398-5472516(+)
------------------------------------------------------------
------------------------------------------------------------
------------------------------------------------------------
------------------------------------------------------------
------------------------------------------------------------
------------------------------------------------------------
------------------------------------------------------------
------------------------------------------------------------
------------------------------------------------------------
------------------------------------------------------------
-----------------------------------ctacccgg-----------------
----------------tacctgcaccttctcgttgccca-agaccggcctcgctgctcct
gccctttggcctcggactgttggaacgtcatgcaacgggactactgccggatcctggtgg
tgactatccccgctttacgcaattcttgcttctttctatcttttctatcgctccccttcc
cttccccatcaccccgatccgtaatagtgtccgtcctcccctttccccatctcccttatt
aacatttgtaataaactggttggaccaacatttgaaccgttgtttcttaatctcacgctg
ggcatacatatttcaaagaacctcctctccctcctataaattggagcgagata---tttt
tttatggcgtagtcg--gcaggatgcccgccatgaga-gtgttgtccttccagataatag
tctgaaactttctgtgtgtacctcctggagttgcaagaagcgatactttttgataactta
gacgtgagcacctctccaggaagatcgcttcgtactctgaaactttactatttatgtgtg
tacctctcgaggatgtatgaattttgtctaattgcatttatttaatatgtgtgcgcctcc
tcgggaagacctctctgcattttgtggtttagggaaccccccctctacgcgtgcgcctct
tggcgaagtaaggaagtgatacacg--ttttttaagtaaaaaaaaaaacaaaaaaacgtg
tgtgcctctccaagaagtttactcactttgctgaaaattg---tttgtgtgtacctctcg
aggacatatgaatcttgtctaattgcatttaatacacgtgtgcctcctcgggaagacctc
actgcattttgtgatttaaggatcttgcaacttaagtgtg-aaatttgaacctcttt-ct
tgtgcgcctcttggggaagtaaggaagtgatacacgttttttgactt-aaaaaacgtgtg
tgcctctccaagaagtttattcactttgttgaaacctagaaagtgttgttttagcttaaa
attaactgcggattttgaaaccgaagtgtgtcttgctttggtgtggtgtttgcaa--ttt
tttgtgtggtttcgcagagaagttaggagcgatttttaagttggtttag-actctttgtc
cttgtgctttcctcaacaaagggaggtgcgatcggaacatttacatttctttaggtgtgg
tgtgcctccgtgggagaggcggtaaggagttatctgtacttttgaataggtgtacctcct
cctctctcagtgtatatctttctgtgtatttagaaatgagcaacagtatggccagtgtga
aaagtgaagatgtattatttgatcttttagaaaagcatggtgctcggccttctgtatcag
gggtggattgggcacgacagaactggtataatttgcaaagtgtttcagactgtattcgtg
ttttacaaaatgaggctcgtactcgggctggaaaagggaaatcttttatttgtgcagtac
tcggtgctgctttaaaagcagctgtggagttccgagaggaaaagaactctacgggaaccc
agactattcaagcattacaggaattgattaaa-gtgacgcaagaattggtaaaatctctg
caaagccaaataacgagtcttgaggatcaattagaaagagaaagacataatttggttttg
ttgcaaacagcttttaaggagctgataatgtgtaagaacaccggtgacactgttatccac
agtgcacctcaag-aaaaagtttatcctcaaggggaattacaaggggtgaaggaaaggat
agataaattagaggcccctccagcccacattcgtcctttgataaaaactgaatatacttt
cgataacagtgaggatctagatcctcaaatgaatgttaaggaaattccctttttggccac
tgaactggccaaactgaaaaaggatttcagccgctccccaaaggagtctgaaacagaata
cgtctggagggttagtctcactggcggagaccagatcctactaacagagaaagaagctga
aggttattggggaccaggagtatttttaactgctggcaataatcgtgctccctgatcctt
aacacagagggctgcctattgggcagggggtctcaaccttttagaaaggggggaccctct
tgctattacgggaacaatcgaccagttagtggagaatgttcagaaagctgcttgtctcca
aatgatgtatgatagaaagttgcagctacatcatgaatcacccatgatgttacctgttaa
tccggagagattgacgcctctaattaggggacttcctgagttgttaaaacctataggtat
acaactccaaggaaagatacaagccatgtctcagg--gagagagaacctgggcagcgttg
gaaggatctgtagcccctaaccaccagtcaggatccaaagtgtggacttggggagaggtt
gcccaagaattaattaactatggaagaaaatatgggccggtggtttctacctccagtaaa
tttgagccaagaggagtaaggcttgcagtagccagccttgcctccaggccacctagccca
aaacttattggaaccaaaaaggtttcatccccagtaaaaactgggacacgatgcattgat
cataaacgcaatggacttt-ggactctgggctggagaaagggtattccacgagatttgat
gaatggattacccacagtcaggttagagaaattagttaactgctggccagaacaaaagct
caagggcagctgatgccttcgcccccccccctcccaggtgagcgggaggtgggt-ggggt
ggtgaagggtggatgtttattaggaagctcacgactaaaggaaacaatctgttaattg--
------tttattattagtggttattgtcaaatatacggttgtctctt-------ttctgt
tcatta--tgtaatattcatgttaccactctggaagaatcacggggtggtggctgtggca
a--------gttgcgattgtgtgctgttgcaactcttatgtttgtatcttgtatgatttc
atgttttatacaagatgttgtatcccctatttactttgtaaccaagactgagaaatcttt
tgtaacgattgtataagacatttc-attccccgtcccctccctcctttacccttgt----
------------------------------------------------------------
------------------------------------------------------------
------------------------------------------------------------
------------------------------------------------------------
------------------------------------------------------------
------------------------------------------------------------
------------------------------------------------------------
------------------------------------------------------------
------------------------------------------------------------
------------------------------------------------------------
------------------------------------------------------------
------------------------------------------------------------
------------------------------------------------------------
------------------------------------------------------------
------------------------------------------------------------
------------------------------------------------------------
------------------------------------------------------------
--------------------
>jungle_fowl_ENS1_NC_006126.5:5699702-5702810(-)
------------------------------------------------------------
------------------------------------------------------------
------------------------------------------------------------
------------------------------------------------------------
------------------------------------------------------------
------------------------------------------------------------
------------------------------------------------------------
------------------------------------------------------------
------------------------------------------------------------
------------------------------------------------------------
------------------------------------------------------------
-----------------acctgcaccttctcgttgccca-agaccggcctcgctgctcct
gccctttggcctcggactgttggaacgtcatgcaacgggactactgccggatcctggtgg
tgactatccccgctttacgcaattcttgcttctttctatcttttctatcgctccccttcc
cttccccatcaccccgatccgtaatagtgtccgtcctcccctttccccatctcccttatt
aacatttgtaataaactggttggaccaacatttgaaccgttgtttcttaatctcacgctg
ggcatacatatttcaaagaacctcctctccctcctataaattggagcgagata---tttt
tttatggcgtagtcg--gcaggatgcccgccatgaga-gtgttgtccttccagataatag
tctgaaactttctgtgtgtacctcctggagttgcaagaagcgatactttttgataactta
gacgtgagcacctctccaggaagatcgcttcgtactctgaaactttactatttatgtgtg
tacctctcgaggatgtatgaattttgtctaattgcatttatttaatatgtgtgcgcctcc
tcgggaagacctctctgcattttgtggtttagggaaccccccctctacgcgtgcgcctct
tggcgaagtaaggaagtgatacacg--ttttttaagtaaaaaaaaaaacaaaaaaacgtg
tgtgcctctccaagaagtttactcactttgctgaaaattg---tttgtgtgtacctctcg
aggacatatgaatcttgtctaattgcatttaatacacgtgtgcctcctcgggaagacctc
actgcattttgtgatttaaggatcttgcaacttaagtgtg-aaatttgaacctcttt-ct
tgtgcgcctcttggggaagtaaggaagtgatacacgttttttgactt-aaaaaacgtgtg
tgcctctccaagaagtttattcactttgttgaaacctagaaagtgttgttttagcttaaa
attaactgcggattttgaaaccgaagtgtgtcttgctttggtgtggtgtttgcaa--ttt
tttgtgtggtttcgcagagaagttaggagcgatttttaagttggtttag-actctttgtc
cttgtgctttcctcaacaaagggaggtgcgatcggaacatttacatttctttaggtgtgg
tgtgcctccgtgggagaggcggtaaggagttatctgtacttttgaataggtgtacctcct
cctctctcagtgtatatctttctgtgtatttagaaatgagcaacagtatggccagtgtga
aaagtgaagatgtattatttgatcttttagaaaagcatggtgctcggccttctgtatcag
gggtggattgggcacgacagaactggtataatttgcaaagtgtttcagactgtattcgtg
ttttacaaaatgaggctcgtactcgggctggaaaagggaaatcttttatttgtgcagtac
tcggtgctgctttaaaagcagctgtggagttccgagaggaaaagaactctacgggaaccc
agactattcaagcattacaggaattgattaaa-gtgacgcaagaattggtaaaatctctg
caaagccaaataacgagtcttgaggatcaattagaaagagaaagacataatttggttttg
ttgcaaacagcttttaaggagctgataatgtgtaagaacaccggtgacactgttatccac
agtgcacctcaag-aaaaagtttatcctcaaggggaattacaaggggtgaaggaaaggat
agataaattagaggcccctccagcccacattcgtcctttgataaaaactgaatatacttt
cgataacagtgaggatctagatcctcaaatgaatgttaaggaaattccctttttggccac
tgaactggccaaactgaaaaaggatttcagccgctccccaaaggagtctgaaacagaata
cgtctggagggttagtctcactggcggagaccagatcctactaacagagaaagaagctga
aggttattggggaccaggagtatttttaactgctggcaataatcgtgctccctgatcctt
aacacagagggctgcctattgggcagggggtctcaaccttttagaaaggggggaccctct
tgctattacgggaacaatcgaccagttagtggagaatgttcagaaagctgcttgtctcca
aatgatgtatgatagaaagttgcagctacatcatgaatcacccatgatgttacctgttaa
tccggagagattgacgcctctaattaggggacttcctgagttgttaaaacctataggtat
acaactccaaggaaagatacaagccatgtctcagg--gagagagaacctgggcagcgttg
gaaggatctgtagcccctaaccaccagtcaggatccaaagtgtggacttggggagaggtt
gcccaagaattaattaactatggaagaaaatatgggccggtggtttctacctccagtaaa
tttgagccaagaggagtaaggcttgcagtagccagccttgcctccaggccacctagccca
aaacttattggaaccaaaaaggtttcatccccagtaaaaactgggacacgatgcattgat
cataaacgcaatggacttt-ggactctgggctggagaaagggtattccacgagatttgat
gaatggattacccacagtcaggttagagaaattagttaactgctggccagaacaaaagct
caagggcagctgatgccttcgcccccccccctcccaggtgagcgggaggtgggt-ggggt
ggtgaagggtggatgtttattaggaagctcacgactaaaggaaacaatctgttaattg--
------tttattattagtggttattgtcaaatatacggttgtctctt-------ttctgt
tcatta--tgtaatattcatgttaccactctggaagaatcacggggtggtggctgtggca
a--------gttgcgattgtgtgctgttgcaactcttatgtttgtatcttgtatgatttc
atgttttatacaagatgttgtatcccctatttactttgtaaccaagactgagaaatcttt
tgtaacgattgtataagacatttc-attccccgtcccctccctcctttacccttg-----
------------------------------------------------------------
------------------------------------------------------------
------------------------------------------------------------
------------------------------------------------------------
------------------------------------------------------------
------------------------------------------------------------
------------------------------------------------------------
------------------------------------------------------------
------------------------------------------------------------
------------------------------------------------------------
------------------------------------------------------------
------------------------------------------------------------
------------------------------------------------------------
------------------------------------------------------------
------------------------------------------------------------
------------------------------------------------------------
------------------------------------------------------------
--------------------
>jungle_fowl_ENS1_NC_006126.5:1770513-1773322(-)
------------------------------------------------------------
------------------------------------------------------------
------------------------------------------------------------
------------------------------------------------------------
------------------------------------------------------------
------------------------------------------------------------
------------------------------------------------------------
------------------------------------------------------------
-------------------------------------------------gatccctcacc
acgacgtactcgaggtttctgccatcagatcct--tcactacggaccgtatgctgacgga
cttccctgggcctgctacctgagacctgctgcttcctctcagacttactctgcggcttct
tcctgcactcacccggtacctgcaccttctcgttgccca--------------agctcct
gcccttcggcctcggaccatcggaacgtcgtgcaacgggactactgccggatcctggtgg
tgactatccccgctttacacaattcttgcttctttctatcttttctatcgctcgccttcc
cttcctcatcaccccaatccataatagtgtccgtcctcccctttcttcatctcccttatt
aacatttgtaataaactagtcggaccaacatttgaaccgttgtttcttaatctcacgccg
ggcatacatatttcaaagaacctcctctccctcctataaattggagcaagacatttttat
ttaatggcgtagtcgaagcaggatacccgccgtgaga-gtgttgtccttccagataatag
tctgaaactttctgtgtgtacctcttggagttgcaagaagcgatactttttgataactta
gacgtgagcacctctccaggaagatcgcttcgtactctgaaactttactatttatgtgtg
tatctctcgaggatgtatgaattttgtctaattgcatttatttaatacgtgtgtgcatcc
tcgggaagacctctctgcattttgtggtttaaggaacc-ccactctacgtgtgcgcctct
tggggaagtaaggaagtgatacaag--ttttttgacttaa------------aaaacgtg
tgtgcctctccaagaagtttactcactttgctgaaaattg-tttatgtgtgtacctctcg
aggacgtatgaatcttgtctaattgcatttaatacgcgtgtgcctcctcgggaagacctc
tctgcattttgtgatttaaggatcttgcaacttaaatgtg-aaatttgaacctcttt-ag
tgcgtgcctcttggggaagtgaggaagtgata----ttttttgacctaaaaaaacgtgtg
tgcctctccaagaagtttattcactttgttgaaacctaaaaagtgttgttttagcttaaa
attaactgcggattttgaaaccgaagtgtgccttgctttggtgtggtgtttgcag--ttt
tttgtgtggcttcgcagggaagttaggagcgat-tttaagttgttttag-cctctttgtc
cttgtgctttcctcaacaaagggaggcgcgatcggaacatttacatttctttaggtgtgg
tgtgcctccgtgggagaggcggtaagaagttatttgtgcttttgaataggagtacctcct
cctctctcagcg--tatcttcctgcatatttagaaatgagcaacaatatggccagtatga
aaagtgaagatgtattatttgatcttttagaaaagcatggtgctcggccttctgtatcag
gggtggattgggcacgacagaactggtataatttgcaaagtgtttcagaccgtattcgtg
ttttacaaaatgaggatcgtactcgggctggaaaagggaaatcttttatttgtgctgtac
tcagtgctgctttaaaagcagctgtggagttccgagaggaaaagaactctacggaaaccc
agactattcaagcattacaggaatcgattcaa-gtgacgcaagaattggtaaaatctctg
caaagccaaatagtgagtcttgaggatcaattagaaagagaaaaacataattcggttttg
ttgcaaacagcttttaaggagctgataacgtgtaaggacaccggtgacactgttatccac
agtgcacctcaag-aaaaagtttatcctcaaggggaattacaaggggtgaaggaaaggct
agataaattagaggtctctccagcccacatgcgtccttcgataaaaactgaatatacttt
cgataacagtgaggatctagatcctcaaatgaatgttaaggaaattcccttttcggccac
tgaactggccaaactgaaaaaggacttcagccgctccccaaaggagtctgaaacagaata
cgtctggaaggttagtctcactggcggagaccagatcctactaacagagaaagaagctga
aggttattggggaccaggagtatttttaaccactggcaataatcgtgctccctggtcctt
aacacagagggctgcctattgggcagggggtctcaacactttagaaaggggggaccctct
tgctattattggaacaatcgaccagttagtggagaatgttcagaaagctgctcgtctcca
aatgatgtatgatagaaagttgcagccacatcatgaatcacccgtgatgttacctgttaa
tccggagagattgacacctctaattaggggacttcctgagtcgttaaaacctgtaggtat
acaactccaaggaaagatacaagccatgtctcagg--gagagagaacctgggcagcgttg
gaaggatccgtaacccctaaccaccagtcaggacccaaagtgtggacttggggagaggtt
gcccaagaattaattaactatggaagaaaatatgggccggtggtttctacctccagtaaa
tttgagccaagaggagtaaggcttgcagtagccagccttgcctccaggccacctagccca
aaacttaatagaaccaaaaagatttaatccccggtaaaaacgggtagatgaagcattaat
cataaacgcagcggacttt-ggactctgggctggaaaaaggatattccacgagatttgat
ggatagattaacaacagatagactcgag--------------------------------
------------------------------------------------------------
------------------------------------------------------------
------------------------------------------------------------
------------------------------------------------------------
------------------------------------------------------------
------------------------------------------------------------
------------------------------------------------------------
------------------------------------------------------------
------------------------------------------------------------
------------------------------------------------------------
------------------------------------------------------------
------------------------------------------------------------
------------------------------------------------------------
------------------------------------------------------------
------------------------------------------------------------
------------------------------------------------------------
------------------------------------------------------------
------------------------------------------------------------
------------------------------------------------------------
------------------------------------------------------------
------------------------------------------------------------
------------------------------------------------------------
------------------------------------------------------------
------------------------------------------------------------
--------------------
>jungle_fowl_ENS1_NC_006096.5:2359545-2364204(+)
-gtaagagactattcttttatatcattgactcaaagtttgctgaggaacaagtccaggca
agtcctgggcaaaggcagagaaatcttttgtcttgaggacactgatggaca-ggtcctgg
ctaaggattgtgatatcctctaaggagcacagatggacaaggccaggggcaac--gagag
agagataagctgccgctaatggccgggaaa-cggtctttttgtgtggacttatctcaagg
aaaatggccatctcaggaggtatgcacaggactcttgctcaagcccccaggaatgtcacg
taggcagcagaaaatggaggataaaagagggtccaacaaccacaacggtggaagctgatc
cttcaccacaaccacggcaacgggagaggcttatctctcaccacgacagacttgaggggt
tctctctgccaactgatctctc--------------------------accgcaac-gtg
gagacggatctct-------acgtggagac------------------tgatctctcacc
acgaca----cgagcttcctgccttccgatcct--cctctacggaccgtttgctgacgga
cttccctgggcctgctacctgagacctgctgcttcctccctg------------------
-----------------acctgcatcctctcgctgccccaagaccggcctcgctgctcct
gcccttcggcctcggaccgtcggaacatcgtgcaacgggactgctgccggatcctggtgg
tgactatccccgctttacgcaacacttgcctctttctatcttttctatcgctcgccttcc
cttccccatcaccccaatccttaatagcgtccgtcctcccctttccccatctctcttatt
aacatttataataaactggtcggaccaacatttgaaccgctgtttcttaatctcacgccg
ggcatacatatttcaaagaacctcttctccctcctataaattggagcgagaca----ttt
tttatggcgtagtcgaagcaggatacccgccgtgaga-gtgttgtccttccagataatag
tctgaaactttctgcgtgtacctcctggagttgcaagaagcgatactttttgataactta
gacgtgagcacctctccaggaagatcgcttcatactctgaaactttactatttatgtgtg
tacctctcgaggatgtatgaattttgtctaattgcatttatttaatacgtgtgtgcctcc
tcgggaagatctctctgcattttgtggtttaaggaa---cccctctacgtgtgcgcctct
tggggaagtaa------gatacacg--ttttttgacttaa------------aaaacttg
tgcgcctctccaagaagtttactcactttgctgaaaattg-tttatgtatgcacctctcg
aggacgtatgaatcttgtctaattgcatttaatacgtgtgtgcctcctcgggaagacctc
tctgcattttgtgacttaaggatcttgcaacttaagtgtgaaaatttgaacctcttt-cg
tgcgtgcctcttggagaagtgaggaagtgatacacgttttttgactt-aaaaaacgtgtg
cgcctctccaagaagtttattcactttgtttaatcctagaaagtgttgttttagcttaaa
attaactgcgggttttgaaaccgaagtgtgccttgctttggtgtggtgtttgcag--tat
tttgtgtggcttcgcagggaagttaggagcgat-tttaagttggtttag-tctctttgtc
cttgcgctttcctcaacaaagggaggcgcaatcggaacatttacatttctttaggtgtgg
tgtgcctccgtgggagaggcgataaggagttatttgtacttttgaataggagtacctcct
cctctctcagtgtatatctttctgcgtatttagaaatgagcaacagtatggccagtatga
aaagtgaagatgtattatttgatcttttagaaaagcatggtgctcggccttctgtatcag
gggtggattgggcacgacagaactggtataatttgcaaagtgtttcagaccgtattcgtg
ttttacaaaatgaggctcgtactcgggccggaaaagggaaatcttttatttgtgcagtac
tcggtgctgctttaaaagcagctgtggagttccgagaggaaaagaactctacggaaaccc
agactattcaagcattacaggaatcggttaaa-gtgacgcaagaattggtaaaatctctg
caaagccaaataacgagtcttgaggatcaattagaaagagaaaaacataattcggttctg
ttgcaaacagcttttaaggagctgataacgtgtaaggacaccggtgacactgttgctcac
agtgcacctcaag-aaaaagtttatcctcaagggaaattacaagaggtgaaggaaaggct
agataaattagaggcctctccagcacaaattcgtcctttgataaaaactgaatatactta
cgataacagtgaggatctagatcctcaaatgaatgttaaggaaattcccttttcggccac
tgaactggccaaactgaaaaaggatttcagtcgctccccaaaggagtctgaaacagagta
cgtctggagagttagtctcactggcggagaccagatcctactaacagagaaagaagctga
aggttactggggaccaggagtatttttaaccactggcaataatcgtgctccctggtcctt
aacacagagggctgcctattgggcagggggtctcaaccctttagaaaggggagaccctct
tgctattactggaactatcgaccagttagtggagaatgttcagaaagctgcttgtctcca
aatgatgtatgatagaaagttgcagctacatcatgaatcacccatgatgttacctgttaa
tccggagagactgacacctctaatcaggggacttcatgaatcgctaaaacctataggtat
acaactccaaggaaagatacaagccatgtctcagg--gagagagaacctgggcagcgttg
gagggatctgtagcccctaaccaccagtcaggatccaaagtgtggacttggggagaggtt
gcccaagaattaattaactatggaagaaaatatgggccggtggtttctacctccagtaaa
tttgagccaagaggagtaaggcttgcagtagccagccttgcctccaggccacctagccca
aaacttattggaaccaaaaaggtttcatccccaggaaaaacggggacacgatgcattgat
cataaacgcaatggacttt-ggactctgggctggagaaagggtattccacgagatttgat
gaatggattacccacagtcagattagagaaattagttaactgctggccagaacaaaagct
caaggggagctgatgccttcgc-cccccccctcccaggtgagcgggaggtgggt-ggggg
ggtgaagggtggatgtttattaggaagctcacgactaaaggaaacaatctgttaattgtt
ta----tttattattagtggttattgtcaaatgtacggttgtctcttttctctcttctat
tcatta--tgtaatattcatgttaccactcctgaagaatcacggggtggtgtctatggca
a--------gttgc-attgtgtactgttgcaactcttatgtttg-------tatgattcc
atgttttatacaagatgttgtatcccctatttactttgtaaccaaacctgaaaaat-gtt
tgtaatgattgtatgaaacatttg-attccacaacccctccctcctttacccttgtgctt
gctatc-ttctctcaccaccatggatgcccagtgtccaatttttaagcaacctttgagtc
acggggtggtgtaagagactattcttttatatcattgactcaaagtttgctgaggaacaa
gtccaggcaagtcctgggcaaaggcagagaaatcttttgtcttgaggacactgatggaca
ggtcctggctaaggattgtgaaatcctttaaggagcacagatggacaaggccaggggcat
cgagagagagataagctgccgctaatggccgggaaacggtctttttgtgtggacttatct
caaggaaaatggccatctcaggaggtatgcacaggactcttgctcaagcccccaggaatg
tcacgtaggcagcagaaaatggaggataaaagagggtccaataaccacaacgggggaagc
tgatccttcaccacaaccacggcaacgggagaggcttatctctcaccacgacagacttga
ggggtt-ctctctgccaactgatctctcaccgcaacgt----------------------
----ggagacggatctct--------acgtggagactgatct------------------
ctcaccacggcacgagcttcctgccttccgatcctcc--tctacggaccgtttgctgacg
gacttccctgggcctgctacctgagacctgctgcttcctccccgacctgcaccctctcgc
tgccccag-accggcctcgctgctcctgcccttcggcctcggaccgtcgaaacgtcgtgc
aacgggactgctgccggatcctggtggtgactattcccgctttacgcaattcttgcctct
ttctatcttttctatcgctcgccttcccttccccatcaccccaatccttaatagcgtccg
tcctcccctttccccatctctcttattaacatttataataaactggtcggaccaacattt
gaaccgctgtttcttaatctcacgccgggcatacatatttctaagaacctcctctccctc
ctataaattggagcgagaca
>jungle_fowl_ENS1_NC_006090.5:89779957-89784623(-)
tgtaagagactattcttttatatcattgactcaaagtttgctgaggaacaagtccaggca
agtcctgggcaaaggcagagaaatcttttgtcttgaggacactgatggaca-ggtcctgg
ctaaggattgtgaaatcctttaaggagcacagatggacaaggccaggggcatc--gagag
agagataagctgccgctaatggccgggaaa-cggtctttttgtgtggacttatctcaagg
aaaatggccatctcaggaggtatgcacatgactcttgctcaagcccccaggaatgtcacg
taggcagcagaagatggaggataaaagagggtccaataaccacaacgggggaagctgatc
cttcaccacaaccacggcaacgggagaggcttatctctcaccacgacagacttgaggggt
--tctctgccaactgatctctc--------------------------accgcaac-gtg
tagacggatctct-------acgtggagac------------------tgatctctcacc
acggca----cgagcttcctgccttccgatcct--tctctacggaccgtttgctgacgga
cttccctgggcctgctacctgagacctgctgcttcctccccg------------------
-----------------acctgcaccctctcgttgccca-agaccggcctcgctgctcct
gcccttcggcctcggaccgtcggaacatcgtgcaacgggactgctgccggatcctggtgg
tgactatccccgctttacgcaattcttgcctctttctatcttttctatcgctcgccttcc
cttccccatcaccccaatccttaatagcgtccgtcctcccctttccccatctcccttatt
aacgtttgtaataaattggtcggaccaacatttgaaccgctgtttcttaatctcacgccg
ggcatacatatttcaaagaacctcttctccctcctataaattggagcgagaca---tttt
tttatggcgtagtcg--gcaggatacccgccgtgaga-gtgttgtccttccagataatag
tctgaaactttctgcgtgtacctcctggagttgcaagaagcgatactttttgataactta
gacgtgagcacctctccaggaagatcgcttcatactctgaaactttactatttatgtgtg
tacctctcgaggatgtatgaattttgtctaattgcatttatttaatacgtgtgtgcctcc
tcgggaagatctctctgcattttgtggtttaaggaa---cccctctacgtgtgcacctct
tggggaagtaa------gatacacg--ttttttgacttaa------------aaaacgtg
tgtgcctctccaagaagtttactcactttgctgaaaattg-tatatgtatgcacctctcg
aggacgtatgaatcttgtctaattgcatttaatacgtgtgtgcctcctcgggaagacctc
tctgcattttgtgacttaaggatcttgcaacttaagtgtgaaaatttgaacctcttt-cg
tgcgtgcctcttggagaagtgaggaagtgatacacgttttttgactt-aaaaaacgtgtg
cgcctctccaagaagtttattcactttgtttaatcctagaaagtgttgttttagcttaaa
attaactgcgggttttgaaaccgaagtgtgccttgctttggtgtggtgtttgcag--ttt
tttgtgtggcttcgcagggaagttaggagcgat-tttaagttggtttag-tctctttgtc
cttgcgctttcctcaacaaagggaggcgcaatcggaacatttacatttctttaggtgtgg
tgtgcctccgtgggagaggcgataaggagttatttgtacttttgaataggagtacctcct
cctctctcagtgtatatctttctgcgtatttagaaatgagcaacagtatggccagtatga
aaagtgaagatgtattatttgatcttttagaaaagcatggtgctcggccttctgtatcag
gggtggattgggcacgacagaactggtataatttgcaaagtgtttcagaccgtattcgtg
ttttacaaaatgaggctcgtactcgggccggaaaagggaaatcttttatttgtgcagtac
tcggtgctgctttaaaagcagctgtggagttccgagaggaaaagaactctacggaaaccc
agactattcaagcattacaggaatcggttaaa-gtgacgcaagaattggtaaaatctctg
caaagccaaataacgagtcttgaggatcaattagaaagagaaaaacataattcggttctg
ttgcaaacagcttttaaggagctgataacgtgtaaggacaccggtgacactgttgcccac
agtgcacctcaag-aaaaagtttatcctcaagggaaattacaagaggtgaaggaaaggct
agataaattagaggcctctccagcacacattcgtcctttgataaaaactgaatatacttt
tgataacagtgaggatctagatcctcaaatgaatgttaaggaaattcccttttcggccac
tgaactggccaaactgaaaaaggatttcagtcgctccccaaaggagtctgaaacagagta
cgtctggagagttagtctcactggcggagaccagatcctactaacagagaaagaagctga
aggttactggggaccaggagtatttttaaccactggcaataatcgtgctccctggtcctt
aacacagagggctgcctattgggcagggggtctcaaccctttagaaaggggggaccctct
tgctattactggaactatcgaccagttagtggagaatgttcagaaagctgcttgtctcca
aatgatgtatgatagaaagttgcagctacatcatgaatcacccatgatgttacctgttaa
tccggagagactgacacctctaatcaggggacttcctgaatcgttaaaacctataggtat
acaactccaaggaaagatacaagccatgtctcagg--gagagagaacctgggcagcgttg
gagggatctgtaacccctaaccaccagtcaggatccaaagtgtggacttggggagaggtt
gcccaagaattaattaactatggaagaaaatatgggccggtggtttctacctccagtaaa
tttgagccaagaggagtaaggcttgcagtagccagccttgcctccaggcctcctagccca
agacttattggaaccaaaaaggtttcatccccagtaaaaacggggacacgatgcattgat
cataaacgcaatggacttt-ggactctgggctggagaaagggtattccacgagatttgat
gaatggattacccacagtcagattagagaaattagttaactgctggccagaacaaaagct
caaggggagctgatgccttcg--cccccccctcccaggtgagcgggaggtggg--tggag
ggtgaagggtggatgtttattaggaagctcacgactaaaggaaacaatttgttaattact
tgtttatttattattagtggttattgtcaaatgtacggttgtctcttttctctcttctat
tcatt-------gtattcatgttaccactcctgaagaatcacggggtggtgtctgtggca
agttgcattgttgc-attgtgtactgttgcaactcttatgtttgtaccttgtatgattcc
atgttttatacaagatgttgtatcccctatttactttgtaaccaaacctgaaaaat-gtt
tgtaatgattgtatgaaacatttg-aatccccaacacctccctcctttacccttatgctt
gctatctttttctcaccatcatggatgcccagtgtcccatttttaagcaatctttgagtc
acggggtggtgtaagagactattcttttatatcattgactcaaagtttgctgaggaacaa
gtccaggcaagtcctgggcaaaggcagagaaatcttttgtcttgaggacactgatggaca
ggtcctggctaaggattgtgaaatcctttaaggagcacagatggacaaggccaggggcat
cgagagagagataagctgccgctaatggccgggaaacggtctttttgtgtggacttatct
caaggaaaatggccatctcaggaggtatgcacatgactcttgctcaagcccccaggaatg
tcacgtaggcagcagaagatggaggataaaagagggtccaataaccacaacgggggaagc
tgatccttcaccacaaccacggcaacgggagaggcttatctctcaccacgacagacttga
ggggt---tctctgccaactgatctctcaccgcaacgt----------------------
----gtagacggatctct--------acgtggagactgatct------------------
ctcaccacggcacgagcttcctgccttccgatccttc--tctacggaccgtttgctgacg
gacttccctgggcctgctacctgagacctgctgcttcctccccgacctgcaccctctcgt
tgcccaag-accggcctcgctgctcctgcccttcggcctcggaccgtcggaacatcgtgc
aacgggactgctgccggatcctggtggtgactatccccgctttacgcaattcttgcctct
ttctatcttttctatcgctcgccttcccttccccatcaccccaatccttaatagcgtccg
tcctcccctttccccatctcccttattaacgtttgtaataaattggtcggaccaacattt
gaaccgctgtttcttaatctcacgccgggcatacatatttcaaagaacctcttctccctc
ctataaattggagcgagac-
>jungle_fowl_ENS1_NC_006091.5:27940810-27945462(-)
tgtaagagactattcttttatataattgactcaaagtttgctgaggaacaagtccaggca
agtcctgggcaaaggcagagaaatcttttgtcttgaggacactgatggaca-ggtcctgg
ctaaggattgtggaatcctctaaggagcacagatggacaaggccaggggcatc--gagag
agagataagctgccgctaatggccgggaaa-cggtctttttgtgtggacttatctcaagg
aaaatggccatctcaggaggtatgcacaggactcttgctcaagcccccaggaatgtcacg
taggcagcagaaaatggaggataaaagagggtccaataaccacaacggtggaagctgatc
cttcaccacaaccacggcaacgggagaggcttatctctcaccacaacagacttgaggggt
--tctctgccaactgatctctc--------------------------accgcaac-gtg
gaaacggatctct-------acgtggagac------------------tgatctctcacc
acgaca----cgagcttcctgccttccgatcct--tctctacggaccgtttgctgacgga
cttccctgggcctgctacctgagacctgctgcttcctccccg------------------
-----------------acctgcaccctctcgttgccca-agaccggccccgctgctcct
gcccttcggcctcggaccgtcggaacatcgtgcaacgggactgctgccggatcctggtgg
tgactatccccgccttactcaattcttgcctctttctatcttttctatcgctcgccttcc
cttccccatcaccccaatccttaatagcgtccgtcctcccctttccccatctcccttatt
aacatttgtaataaactggtcggaccaacatttgaaccgttgtttcttaatctcacgccg
ggcatacatatttcaaagaacctcctctccctcctataaattggagcgagaca----ttt
tttatggcgtagtcg--gcaggatacccgccgtgaga-gtgttgtccttccagataatag
tctgaaactttctgcgtgtacctcctggagttgcaagaagcgatactttttgataactta
gacgtgagcacctctccaggaagatcgcttcatactctgaaactttactatttatgtgtg
tacctctcgaggatgtatgaattttgtctaattgcatttatttaatacgtgtgtgcctcc
tcgggaagatttctctgcattttgtggtttaaggaa---cccctctacgtgtgcgcctct
tggggaagtaa------gatacacg--ttttttgactta---------------aacttg
tgcgcctctccaagaagtttactcactttgctgaaaatt--tttatgtatgcacctctcg
aggacgtatgaatcttgtctaattgcatttaatacgtgtgtgcctcctcgggaagacctc
tctgcattttgtgacttaaggatcttgcaacttaagtgtg-aaatttgaacctcttt-ct
tgtgcgcctcttggggaagtaaggaagtgatacacgttttttgactt-aaaaaacgtgtg
cgcctctccaagaagtttattcactttgttgaaacctagaaagtgttgtgttagcttaaa
attaactgcggattttgaaaccgaagtgtgccttgctttggtgtggtgtttgcag--ttt
tttgtgtggcttcgcagggaagttaggagcgat-tttaagttggtttag-tctctttgtc
cttgtgctttcctcaacaaagggaggcgcaatcggaacatttacatttctttag-tgtgg
tgtgcctccgtgggagaggcgataaggagttatttgtacttttgaataggagtacctcct
cctctctcagtgtatatctttctgcgtatttagaaatgagcaacagtatggccagtatga
aaagtgaagttgtattatttgatcttttagaaaagcatggtgctcggccttctgtatcag
gggtggattgggcacgacggaactggtataatttccaaagtgtttcagaccgtattcgtg
ttttacaaaatgaggctcgtactcgggccggaaaagggaaatcttttatttgtgcagtac
tcggtgctgctttaaaagcagctgtggagttccgagaggaaaagaactctacggaaaccc
agactattcaagcattacaggaatcggttaaa-gtgacgcaagaattggtaaaatctctg
agaagccaaataatgagtcttgaggatcaattagaaagagaaaaacataattcggttctg
ttgcaaacagcttttaaggagctgataacgtgtaaggacaccggtgacactgtcactcac
agtgcacctcaag-aaaaagtttatcctcaagggaaattacaagaggtgaaggaaaggct
agataaattagaggcctctccagcccacattcgtcctttgataaaaactgaatatacttt
tgataacagtgaggatctagatcctcaaatgaatgttaaggaaattcccttttcggccac
tgaactggccaaactgaaaaaggatttcagtcgctccccaaaggagtctgaaacagagta
cgtctggagagttagtctcactggcggagaccagatcctactaacagagaaagaagctga
aggttactggggaccaggagtatttttaaccactggcaataatcgtgcttcctggtcctt
aacacagagggctgcctattgggcagggggtctcaaccctttagaaaggggggaccctct
tgctattaccggaactatcgaccagttagtggagaatgttcagaaagctgcttgtctcca
aatgatgtatgatagaaagttgcagctacatcatgaatcacccatgatg-tacctgttaa
tccggagagactgacacctctaatcaggggacttcctgaatcgttaaaacctataggtat
acaactccaaggaaatatacaagccatgtctcagg--gagagagaacctgggcagcgttg
gagggatctgtagcccctaaccaccagtcaggatccaaagtgtggacttggggagaggtt
gcccaagaattaattaactatggaagaaaatatgggccggtggtttctacctccagtaaa
tttgagccaagaggagtaaggcttgcagtagccagccttgcctccaggccacctagccca
aaacttattggaaccaaaaaggtttcatccccaggaaaaacggggacacgatgcattgat
cataaacgcaatggacttt-ggactctgggctggagaaagggtattccacgagatgtgat
gaatggattacccacagtcagattagagaaattagttaactgctggccagaacaaaagct
caaggggagctgatgccttcg--cccccccctcccaggtgagcgggaggtgggt--ggag
ggtgaagggtggatgtttattaggaagctcacgactaaaggaaacaatttgttaattact
tgtttatttattattagtggttattgtcaaatgtacggttgtctc-tttctctcttctat
tcatta--tgtaatattca-gttaccactcctgaagaatcacggggtggtgcctgtggca
a--------gttgc-attgtgtactgttgcaactcttatgtttgtaccttgtatgattcc
atgttttatacaagatgttgtatcccctatttactttgtaaccaaacctgaaaaat-gtt
tgtaatgattgtatgaaacatttg-attccacaacccctccctcctttacccttgtgctt
gctatc-ttctctcaccaccacggatgcccagtgtccaatttttaagcaacctttgagtc
acggggtggtgtaagagactattcttttatataattgactcaaagtttgctgaggaacaa
gtccaggcaagtcctgggcaaaggcagagaaatcttttgtcttgaggacactgatggaca
ggtcctggctaaggattgtgaaatcctctaaggagcacagatggacaaggccaggggcat
cgagagagagataagctgccgctaatggccgggaaacggtctttttgtgtggacttatct
caaggaaaatggccatctcaggaggtatgcacaggactcttgctcaagcccccaggaatg
tcacgtaggcagcagaaaatggaggataaaagagggtccaataaccacaacggtggaagc
tgatccttcaccacaaccacggcaacgggagaggcttatctctcaccacaacagacttga
ggggt---tctctgccaactgatctctcaccgcaacgt----------------------
----ggaaacggatctct--------acgtggagactgatct------------------
ctcaccacgacacgagcttcctgccttccgatccttc--tctacggaccgtttgctgacg
gacttccctgggcctgctacctgagacctgctgcttcctccccgacctgcaccctctcgt
tgcccaag-accggccccgctgctcctgcccttcggcctcggaccgtcggaacatcgtgc
aacgggactgctgccggatcctggtggtgactatccccactttacgcaattcttgcctct
ttctatcttttctatcgctcgccttcccttccccatcaccccaatccttaatagcgtccg
tcctcccctttccccatctcccttattaacatttgtaataaactggtcggaccaacattt
gaaccgttgtttcttaatctcacgccgggcatacatatttcaaagaacctcctctccctc
ctataaattggagcgagac-
>jungle_fowl_ENS1_NC_006091.5:27948288-27952940(-)
tgtaagagactattcttttatataattgactcaaagtttgctgaggaacaagtccaggca
agtcctgggcaaaggcagagaaatcttttgtcttgaggacactgatggaca-ggtcctgg
ctaaggattgtgaaatcctctaaggagcacagatggacaaggccaggggcatc--gagag
agagataagctgccgctaatggccgggaaa-cggtctttttgtgtggacttatctcaagg
aaaatggccatctcaggaggtatgcacaggactcttgctcaagcccccaggaatgtcacg
taggcagcagaaaatggaggataaaagagggtccaataaccacaacggtggaagctgatc
cttcaccacaaccacggcaacgggagaggcttatctctcaccacaacagacttgaggggt
--tctctgccaactgatctctc--------------------------accgcaac-gtg
gaaacggatctct-------acgtggagac------------------tgatctctcacc
acgaca----cgagcttcctgccttccgatcct--tctctacggaccgtttgctgacgga
cttccctgggcctgctacctgagacctgctgcttcctccccg------------------
-----------------acctgcaccctctcgttgccca-agaccggccccgctgctcct
gcccttcggcctcggaccgtcggaacatcgtgcaacgggactgctgccggatcctggtgg
tgactatccccactttacgcaattcttgcctctttctatcttttctatcgctcgccttcc
cttccccatcaccccaatccttaatagcgtccgtcctcccctttccccatctcccttatt
aacatttgtaataaactggtcggaccaacatttgaaccgttgtttcttaatctcacgccg
ggcatacatatttcaaagaacctcctctccctcctataaattggagcgagaca----ttt
tttatggcgtagtcg--gcaggatacccgccgtgaga-gtgttgtccttccagataatag
tctgaaactttctgcgtgtacctcctggagttgcaagaagcgatactttttgataactta
gacgtgagcacctctccaggaagatcgcttcatactctgaaactttactatttatgtgtg
tacctctcgaggatgtatgaattttgtctaattgcatttatttaatacgtgtgtgcctcc
tcgggaagatttctctgcattttgtggtttaaggaa---cccctctacgtgtgcgcctct
tggggaagtaa------gatacacg--ttttttgactta---------------aacttg
tgcgcctctccaagaagtttactcactttgctgaaaatt--tttatgtatgcacctctcg
aggacgtatgaatcttgtctaattgcatttaatacgtgtgtgcctcctcgggaagacctc
tctgcattttgtgacttaaggatcttgcaacttaagtgtg-aaatttgaacctcttt-ct
tgtgcgcctcttggggaagtaaggaagtgatacacgttttttgactt-aaaaaacgtgtg
cgcctctccaagaagtttattcactttgttgaaacctagaaagtgttgtgttagcttaaa
attaactgcggattttgaaaccgaagtgtgccttgctttggtgtggtgtttgcag--ttt
tttgtgtggcttcgcagggaagttaggagcgat-tttaagttggtttag-tctctttgtc
cttgtgctttcctcaacaaagggaggcgcaatcggaacatttacatttctttag-tgtgg
tgtgcctccgtgggagaggcgataaggagttatttgtacttttgaataggagtacctcct
cctctctcagtgtatatctttctgcgtatttagaaatgagcaacagtatggccagtatga
aaagtgaagatgtattatttgatcttttagaaaagcatggtgctcggccttctgtatcag
gggtggattgggcacgacggaactggtataatttccaaagtgtttcagaccgtattcgtg
ttttacaaaatgaggctcgtactcgggccggaaaagggaaatcttttatttgtgcagtac
tcggtgctgctttaaaagcagctgtggagttccgagaggaaaagaactctacggaaaccc
agactattcaagcattacaggaatcggttaaa-gtgacgcaagaattggtaaaatctctg
agaagccaaataatgagtcttgaggatcaattagaaagagaaaaacataattcggttctg
ttgcaaacagcttttaaggagctgataacgtgtaaggacaccggtgacactgtcactcac
agtgcacctcaag-aaaaagtttatcctcaagggaaattacaagaggtgaaggaaaggct
agataaattagaggcctctccagcccacattcgtcctttgataaaaactgaatatacttt
tgataacagtgaggatctagatcctcaaatgaatgttaaggaaattcccttttcggccac
tgaactggccaaactgaaaaaggatttcagtcgctccccaaaggagtctgaaacagagta
cgtctggagagttagtctcactggcggagaccagatcctactaacagagaaagaagctga
aggttactggggaccaggagtatttttaaccactggcaataatcgtgcttcctggtcctt
aacacagagggctgcctattgggcagggggtctcaaccctttagaaaggggggaccctct
tgctattaccggaactatcgaccagttagtggagaatgttcagaaagctgcttgtctcca
aatgatgtatgatagaaagttgcagctacatcatgaatcacccatgatgttacctgttaa
tctggagagactgacacctctaatcaggggacttcctgaatcgttaaaacctataggtat
acaactccaaggaaatatacaagccatgtctcagg--gagagagaacctgggcagcgttg
gagggatctgtagcccctaaccaccagtcaggatccaaagtgtggacttggggagaggtt
gcccaagaattaattaactatggaagaaaatatgggccggtggtttctacctccagtaaa
tttgagccaagaggagtaaggcttgcagtagccagccttgcctccaggccacctagccca
aaacttattggaacc-aaaaggtttcatccccaggaaaaacggggacacgatgcattgat
cataaacgcaatggacttt-ggactctgggctggagaaagggtattccacgagatgtgat
gaatggattacccacagtcagattagagaaattagttaactgctggccagaacaaaagct
caaggggagctgatgccttcg--cccccccctcccaggtgagcgggaggtgggt--ggag
ggtgaagggtggatgtttattaggaagctcacgactaaaggaaacaatttgttaattact
tgtttatttattattagtggttattgtcaaatgtacggttgtctcttttctctcttctat
tcatta--tgtaatattca-gttaccactcctgaagaatcacggggtggtgcctgtggca
a--------gttgc-attgtgtactgttgcaactcttatgtttgtaccttgtatgattcc
atgttttatacaagatgttgtatcccctatttactttgtaaccaaacctgaaaaat-gtt
tgtaatgattgtatgaaacatttg-attccacaacccctccctcctttacccttgtgctt
gctatc-ttctctcaccaccacggatgcccagtgtccaatttttaagcaacctttgagtc
acggggtggtgtaagagactattc-tttatataattgactcaaagtttgctgaggaacaa
gtccaggcaagtcctgggcaaaggcagagaaatcttttgtcttgaggacactgatggaca
ggtcctggctaaggattgtggaatcctctaaggagcacagatggacaaggccaggggcat
cgagagagagataagctgccgctaatggccgggaaacggtctttttgtgtggacttatct
caaggaaaatggccatctcaggaggtatgcacaggactcttgctcaagcccccaggaatg
tcacgtaggcagcagaaaatggaggataaaagagggtccaataaccacaacggtggaagc
tgatccttcaccacaaccacggcaacgggagaggcttatctctcaccacaacagacttga
ggggt---tctctgccaactgatctctcaccgcaacgt----------------------
----ggaaacggatctct--------acgtggagactgatct------------------
ctcaccacgacacgagcttcctgccttccgatccttc--tctacggaccgtttgctgacg
gacttccctgggcctgctacctgagacctgctgcttcctccccgacctgcaccctctcgt
tgcccaag-accggccccgctgctcctgcccttcggcctcggaccgtcggaacatcgtgc
aacgggactgctgccggatcctggtggtgactatccccgccttactcaattcttgcctct
ttctatcttttctatcgctcgccttcccttccccatcaccccaatccttaatagcgtccg
tcctcccctttccccatctcccttattaacatttgtaataaactggtcggaccaacattt
gaaccgttgtttcttaatctcacgccgggcatacatatttcaaagaacctcctctccctc
ctataaattggagcgagac-
>jungle_fowl_ENS1_NC_006091.5:27944550-27949199(-)
tgtaagagactattc-tttatataattgactcaaagtttgctgaggaacaagtccaggca
agtcctgggcaaaggcagagaaatcttttgtcttgaggacactgatggaca-ggtcctgg
ctaaggattgtggaatcctctaaggagcacagatggacaaggccaggggcatc--gagag
agagataagctgccgctaatggccgggaaa-cggtctttttgtgtggacttatctcaagg
aaaatggccatctcaggaggtatgcacaggactcttgctcaagcccccaggaatgtcacg
taggcagcagaaaatggaggataaaagagggtccaataaccacaacggtggaagctgatc
cttcaccacaaccacggcaacgggagaggcttatctctcaccacaacagacttgaggggt
--tctctgccaactgatctctc--------------------------accgcaac-gtg
gaaacggatctct-------acgtggagac------------------tgatctctcacc
acgaca----cgagcttcctgccttccgatcct--tctctacggaccgtttgctgacgga
cttccctgggcctgctacctgagacctgctgcttcctccccg------------------
-----------------acctgcaccctctcgttgccca-agaccggccccgctgctcct
gcccttcggcctcggaccgtcggaacatcgtgcaacgggactgctgccggatcctggtgg
tgactatccccgccttactcaattcttgcctctttctatcttttctatcgctcgccttcc
cttccccatcaccccaatccttaatagcgtccgtcctcccctttccccatctcccttatt
aacatttgtaataaactggtcggaccaacatttgaaccgttgtttcttaatctcacgccg
ggcatacatatttcaaagaacctcctctccctcctataaattggagcgagaca----ttt
tttatggcgtagtcg--gcaggatacccgccgtgaga-gtgttgtccttccagataatag
tctgaaactttctgcgtgtacctcctggagttgcaagaagcgatactttttgataactta
gacgtgagcacctctccaggaagatcgcttcatactctgaaactttactatttatgtgtg
tacctctcgaggatgtatgaattttgtctaattgcatttatttaatacgtgtgtgcctcc
tcgggaagatttctctgcattttgtggtttaaggaa---cccctctacgtgtgcgcctct
tggggaagtaa------gatacacg--ttttttgactta---------------aacttg
tgcgcctctccaagaagtttactcactttgctgaaaatt--tttatgtatgcacctctcg
aggacgtatgaatcttgtctaattgcatttaatacgtgtgtgcctcctcgggaagacctc
tctgcattttgtgacttaaggatcttgcaacttaagtgtg-aaatttgaacctcttt-ct
tgtgcgcctcttggggaagtaaggaagtgatacacgttttttgactt-aaaaaacgtgtg
cgcctctccaagaagtttattcactttgttgaaacctagaaagtgttgtgttagcttaaa
attaactgcggattttgaaaccgaagtgtgccttgctttggtgtggtgtttgcag--ttt
tttgtgtggcttcgcagggaagttaggagcgat-tttaagttggtttag-tctctttgtc
cttgtgctttcctcaacaaagggaggcgcaatcggaacatttacatttctttag-tgtgg
tgtgcctccgtgggagaggcgataaggagttatttgtacttttgaataggagtacctcct
cctctctcagtgtatatctttctgcgtatttagaaatgagcaacagtatggccagtatga
aaagtgaagttgtattatttgatcttttag-aaagcatggtgctcggccttctgtatcag
gggtggattgggcacgacggaactggtataatttccaaagtgtttcagaccgtattcgtg
ttttacaaaatgaggctcgtactcgggccggaaaagggaaatcttttatttgtgcagtac
tcggtgctgctttaaaagcagctgtggagtt-cgagaggaaaagaactctacggaaaccc
agactattcaagcattacaggaatcggttaaa-gtgacgcaagaattggtaaaatctctg
agaagccaaataatgagtcttgaggatcaattagaaagagaaaaacataattcggttctg
ttgcaaacagcttttaaggagctgataacgtgtaaggacaccggtgacactgtcactcac
agtgcacctcaag-aaaaagtttatcctcaagggaaattacaagaggtgaaggaaaggct
agataaattagaggcctctccagcccacattcgtcctttgataaaaactgaatatacttt
tgataacagtgaggatctagatcctcaaatgaatgttaaggaaattcccttttcggccac
tgaactggccaaactgaaaaaggatttcagtcgctccccaaaggagtctgaaacagagta
cgtctggagagttagtctcactggcggagaccagatcctactaacagagaaagaagctga
aggttactggggaccaggagtatttttaaccactggcaataatcgtgcttcctggtcctt
aacacagagggctgcctattgggcagggggtctcaaccctttagaaa-gggggaccctct
tgctattaccggaactatcgaccagttagtggagaatgttcagaaagctgcttgtctcca
aatgatgtatgatagaaagttgcagctacatcatgaatcacccatgatgttacctgttaa
tccggagagactgacacctctaatcaggggacttcctgaatcgttaaaacctataggtat
acaactccaaggaaatatacaagccatgtctcagg--gagagagaacctgggcagcgttg
gagggatctgtagcccctaaccaccagtcaggatccaaagtgtggacttggggagaggtt
gcccaagaattaattaactatggaagaaaatatgggccggtggtttctacctccagtaaa
tttgagccaagaggagtaaggcttgcagtagccagccttgcctccaggccacctagccca
aaacttattggaacc-aaaaggtttcatccccaggaaaaacggggacacgatgcattgat
cataaacgcaatggacttt-ggactctgggctggagaaagggtattccacgagatgtgat
gaatggattacccacagtcagattagagaaattagttaactgctggccagaacaaaagct
caaggggagctgatgccttcg--cccccccctcccaggtgagcgggaggtgggt--ggag
ggtgaagggtggatgtttattaggaagctcacgactaaaggaaacaatttgttaattact
tgtttatttattattagtggttattgtcaaatgtacggttgtctcttttctctcttctat
tcatta--tgtaatattca-gttaccactcctgaagaatcacggggtggtgcctgtggca
a--------gttgc-attgtgtactgttgcaactcttatgtttgtaccttgtatgattcc
atgttttatacaagatgttgtatcccctatttactttgtaaccaaacctgaaaaat-gtt
tgtaatgattgtatgaaacatttg-attccacaacccctccctcctttacccttgtgctt
gctatc-ttctctcaccaccacggatgcccagtgtccaatttttaagcaacctttgagtc
acggggtggtgtaagagactattcttttatataattgactcaaagtttgctgaggaacaa
gtccaggcaagtcctgggcaaaggcagagaaatcttttgtcttgaggacactgatggaca
ggtcctggctaaggattgtggaatcctctaaggagcacagatggacaaggccaggggcat
cgagagagagataagctgccgctaatggccgggaaacggtctttttgtgtggacttatct
caaggaaaatggccatctcaggaggtatgcacaggactcttgctcaagcccccaggaatg
tcacgtaggcagcagaaaatggaggataaaagagggtccaataaccacaacggtggaagc
tgatccttcaccacaaccacggcaacgggagaggcttatctctcaccacaacagacttga
ggggt---tctctgccaactgatctctcaccgcaacgt----------------------
----ggaaacggatctct--------acgtggagactgatct------------------
ctcaccacgacacgagcttcctgccttccgatccttc--tctacggaccgtttgctgacg
gacttccctgggcctgctacctgagacctgctgcttcctccccgacctgcaccctctcgt
tgcccaag-accggccccgctgctcctgcccttcggcctcggaccgtcggaacatcgtgc
aacgggactgctgccggatcctggtggtgactatccccgccttactcaattcttgcctct
ttctatcttttctatcgctcgccttcccttccccatcaccccaatccttaatagcgtccg
tcctcccctttccccatctcccttattaacatttgtaataaactggtcggaccaacattt
gaaccgttgtttcttaatctcacgccgggcatacatatttcaaagaacctcctctccctc
ctataaattggagcgagac-
>jungle_fowl_ENS1_NC_006127.5:25588361-25593011(+)
-gtaagagactattcttttatatcattgactcaaagtttgctgaggatcaagtccaggca
agtcctgggcaaaggcagagaaatcttttgtcttgaggacactgatggaca-ggtcctgg
ctaaggattgtgaaatcctctaaggagcacagatggacaaggccaggggcatc--gagag
agagataagctgctgctaatggccgggaag-cggactttttgtgtggacttatctcaagg
aaaatggccatctcaggaggtatgcacaggactcttgctcaagcacccaggaatgtcacg
taggcagcagaaaatggagaataaaagagggtccaataaccacaacgctggaagctgatc
cttcaccacaaccacggcaacgggggaggcttatctctcaccacgacagacttgagaggt
--tctctgccatctgatccttc--------------------------accgcaac-gtg
tagacggatctct-------acgtggagac------------------tgatctctcacc
acggca----cgagcttcctgccttccgatcct--cctctacggaccgtttgctgacgga
cttccctgggcctgctacctgagacctgctgcttcctccctg------------------
-----------------gcctgcatcctctcgctgtccc-agaccggcctcgctgctcct
gcccttcggcctcggaccgtcggaacgtcgtgcaacgggactgctgccggatcctggtgg
tgactatccccgctttacgcaattcttgcctctttctatcttttctatcgctcgccttcc
cttccccatcaccccaatccttaatagcgtccgtcctcccctttccccatctctcttatt
aacatttataataaactggtcggaccaacatttgaaccgctgtttcttaatctcacgccg
ggcatacatatttcaaagaacctcttctccctcctataaattggagcgagacattttttt
tttatggcgtagtcgaagcaggatacccgccgtgaga-gtgttgtccttccagataatag
tctgaaactttctgcgtgtacctcctggagttgcaagaagcgatacttttcgataactta
gacgtgagcacctctccaggaagatcgcttcatactctgaaactttactatttatgtgtg
tacctctcgaggatgtatgaattttgtctaattgcatttatttaatacgtgtgtgcctcc
tcgggaagatctctctgcattttgtggtttaaggaa---cccctctacgtgtgcgcctct
tggggaagtaa------gatacacg--ttttttgacttaa------------aaaacttg
tgcgcctctccaagaagtttactcactttgctgaaaattg-tttatgtatgcacctctcg
aggacgtatgaatcttgtctaattgcatttaatacgtgtgtgcctcctcgggaagacctc
tctgcattttgtgacttaaggatcttgcaacttaagtgtg-aaatttgaacctcttt-cg
tgcgtgcctcttggagaagtgaggaagtgatacacgttttttgactt-aaaaaacgtgtg
cgcctctccaagaagtttattcactttgttgaatcctagaaagtg-----ttagcttaaa
attaactgcgggttttgaaaccgaagtgtgccttgctttggtgtggtgtttgcag--ttt
tttgtgtggcttcgcagggaagttgggagcgat-tttaagttggtttag-cctctttgtc
cttgtgctttcctcaacaaagggaggcgcgatcggaacatttacatttctttaggtgtgg
tgtgcctctgtgggagaggcgataaggagttatttgtacttttgaataggagtacctcct
c--ctctcagtgtatatctttctgcgtatttagaaatgagcaacagtatggccagtatga
aaagtgaagatgtattatttgatcttttagaaaagcatggtgctcggccttctgtatcag
gggtggattgggcacgacagaactggtataatttgcaaagtgtttcagaccgtattcgtg
ttttacaaaatgaggctcgtactcgggacggaaaagggaaatcttttatttgtgcagtac
tcggtgctgctttaaaagcagctgtggagttccgagaggaaaagaactctacggaaaccc
agactattcaagcattacaggaatcggttaaa-gtgacgcaagaattggtaaaatctctg
caaagccaaataacgagtcttgaggatcaattagaaagagaaaaacataattcggttctg
ttgcaaacagcttttaaggagctgataacgtgtaaggacaccggtgacactgtcgcccac
agtgcacctcaag-aaaaagtttatcctcaagggaaattacaagaggtgaaggaaaggct
agataaattagaggcctctccagcccacattcgtcctttgataaaaactgaatatactta
cgataacagtgaggatctagatcctcaaatgaatgttaaggaaattcccttttcagccac
tgaactggccaaactgaaaaaggatttcagtcgctccccaaaggagtctgaaacagagta
cgtctggagagttagtctcactggcggagaccagatcctactaacagagaaagaagctga
aggttattggggactaggagtatttttaaccactggcaataatcgtgctccctggtcctt
aacacagagggctgcctattgggcagggggtctcaaccctttagaaaggggggaccctct
tgctattactggaactatcgaccagttagtggagaatgttcagaaagctgcttgtctcca
aatgatgtatgatagaaagttgcagctacatcatgaatcacccatgatgttacctgttaa
tccggagagactgacacctctaattaggggacttcctgaatcgttaaaacctataggtat
acaactccaaggaaagatacaagccatgtctcagg--gagagagaacctgggcagcgttg
gagggatctgtaacccctaaccaccagtcaggacccaaagtgtggacttggggagaggtt
gcccaagaattaattaactatggaagaaaatatgggccggtggtttctacctccagtaaa
tttgagccaagaggagtaaggcttgcagtagccagccttgcctccaggcctcctagccca
agacttattggaaccaaaaaggtttcatccccagtaaaaacggggacacgatgcattgat
cataaacgcaatggacttt-ggactctgggctggacaaagggtattccacgagatttgat
gaatggattacccacagtcagattagagaaattagttaactgctggccagaacaaaagct
caaggggagctgatgccttcg--cccccccctcccaggtgagcgggaggtgggt-ggggg
ggtgaagggtggatgtttattaggaagctcacgactaaaggaaacaatctgttaattgtt
ta----tttattattagtggttattgtcaaatgtacggttgtctcttttctctcttctat
tcatta--tgtaatattcatgttaccactcctgaagaatcacggggtggtgtctatggca
a--------gttgc-attgtgtactgttgcaactcttatgtttg-------tatgattcc
atgttttatacaagatgttgtatcccctatttactttgtaaccaaacctgaaaaat-gtt
tgtaatgattgtatgaaacatttg-attccccaacacctccctcctttacccttatgctt
gctatctttttctcaccatcatggatgcccagtgtcccatttttaagcaatctttgagtc
acggggtggtgtaagagactattcttttatatcattgactcaaagtttgctgaggatcaa
gtccaggcaagtcctgggcaaaggcagagaaatcttttgtcttgaggacactgatggaca
ggtcctggctaaggattgtgaaatcctctaaggagcacagatggacaaggccaggggcat
cgagagagagataagctgctgctaatggccgggaagcggactttttgtgtggacttatct
caaggaaaatggccatctcaggaggtatgcacaggactcttgctcaagcacccaggaatg
tcacgtaggcagcagaaaatggagaataaaagagggtccaataaccacaacgctggaagc
tgatccttcaccacaaccacggcaacgggggaggcttatctctcaccacgacagacttga
ggggt---tctctgccatctgatccttcaccgcaacgt----------------------
----gtagacggatctct--------acgtggagactgatct------------------
ctcaccacggcacgagcttcctgccttccgatcctcc--tctacggaccgtttgctgacg
gacttccctgggcctgctacctgagacctgctgcttcctccctggcctgcatcctctcgc
tgtcccag-accggcctcgctgctcctgcccttcggcctcggaccgtcggaacgtcgtgc
aacgggactgctgccggatcctggtggtgactatccccgctttacgcaattcttgcctct
ttctatcttttctatcgctcgccttcccttccccatcaccccaatccttaatagcgtccg
tcctcccctttccccatctctcttattaacatttataataaactggtcggaccaacattt
gaaccgctgtttcttaatctcacgccgggcatacatatttcaaagaacctcttctccctc
ctataaattggagcgagaca
>jungle_fowl_ENS1_NC_006127.5:49552768-49557409(-)
tgtaagagactattcttttatatcattgactcaaagtttgctgaggaacaagtccaggca
agtcctgggcaaaggcagagaaatcttttgtcttgaggacactgatggaca-ggtcctgg
ctaaggattgtgaaatcctttaaggagcacagatggacaaggccaggggcatc--gagag
agagataagctgccgctaatggccgggaaa-cggtctttttgtgtggacttatctcaagg
aaaatggccatctcaggaggtatgcacatgactcttgctcaagcacccaggaatgtcacg
taggcagcagaaaatggaggataaaagagggtccaataaccacaacggtggaagctgatc
cttcaccacaaccacggcaacgggagaggcttatctctcaccacgacagacttgaggggt
tctctctgccaactgatctctc--------------------------accgcagc-gtg
tagacggatctct-------acgtggagac------------------tgatctctcacc
acgaca----cgagcttcctgccttccgatcct--cctctacggaccgtttgctgacgga
cttccctgggcctgctacctgagacctgctgcttcctccctg------------------
-----------------acctgcatcctctcgctgccca-agaccggcctcgctgctcct
gcccttcggcctcggaccgtcggaacatcgtgcaacgggactgctgccggatcctggtgg
tgactatccccgctttacgcaattcttgcctctttctatcttttctatcgctcgccttcc
cttccccatcaccccaatccttaatagcgtccgtcctctcctttccccatctcccttatt
aacatttgtaataaactggtcggaccaacatttgaaccgctgtttcttaatctcacgccg
ggcatacatatttctaagaacctcctctccctcctataaattggagcgagacattttttt
tttatggcgtagtcg--gcaggatacccgccgtgaga-gtgttgtccttccagataatag
tctgaaactttctgtgtgtacctcctggagttgcaagaagcgatactttt-gataactta
gacgtgagcacctctccaggaagatcgcttcatactctgaaactttactatttatgtgtg
tacctctcgaggatgtatgaattttgtctaattgtatttatttaatacgtgtgtgcctcc
tcgggaagacctctctgcattttgtgaacc---------cctctctacgtgtgcgcctct
tggggaagtaa------gatacacg--ttttttgacttaa------------aaaacttg
tgcgcctctccaagaagtttactcactttgctgaaaattg-tttatgtatgcacctctcg
aggacgtatgaatcttgtctaattgcatttaatacatgtgtgcctcctcgggaagacctc
tctgcattttgtgactcaaggatcttgcaacttaagtgtg-aaatttgaacctcttt-ct
tgtgtgcctcttggggaagtaaggaagtgatacacgttttttgactt-aaaaaacgtgtg
cgcctctccaagaagtttattcactttgttgaaacctagaaagtgttgtgttagcttaaa
attaattgcggattttgaaaccgaagtgtgccttgctttggtgtggtgtttgcag--ttt
tttgtgtggcttcgcagggaagttaggagcgat-tttaagttggtttag-tctctttgtc
cttgtgctttcctcaacaaagggaggcgcaatcggaacatttacatttctttaggtgtgg
tgtgcctccgtgggagaggcgataaggagttatttgtacttttgaataggagtacctcct
cccctctcagtgtatatctttctgcgtatttagaaatgagcaacagtatggccagtatga
aaagtgaagatgtattatttgatcttttagaaaagcatggtgctcggccttctgtatcag
gggtggattgggcacgacagaactggtataatttgcaaagtgtttcagaccgtattcgtg
ttttacaaaatgaggctcgtactcgggccggaaaagggaaatcttttatttgtgcagtac
tcggtgctgctttaaaagcagctgtggagttccgagaggaaaagaactctacggaaaccc
agactattcaagcattacaggaatcggttaaa-gtgacgcaagaattggtaaaatctctg
agaagccaaataatgagtcttgaggatcaattagaaagagaaaaacataattcggttctg
ttgcaaacagcttttaaggagctgataacgtgtaaggacaccggtgacactgtcgcccac
agtgcacctcaag-aaaaagtttatcctcaagggaaattacaagaggtgaaggaaaggct
agataaattagaggcctctccagcacacattcgtcctttgataaaaactgaatatacttt
cgataacagtgaggatctagatcctcaactgaatgttaaggaaattcccttttcggccac
tgaactggccaaactgaaaaaggatttcagccgctccccaaaggagtctgaaacagaata
cgtctggagagttagtctcactggcggagaccagatcctactaacagagaaagaagctga
aggttactggggaccaggagtatttttaactactggcaataatcgtgctccctggtcctt
aacacagagggctgcctattgggcagggggtctcaaccctttggaaaggggggaccctct
tgctattaccagaactatcgaccagttagtggagaatgttcagaaagctgcttgtctcca
aatgatgtatgatagaaagttgcagccacataatgaatcacccatgatgttacctgttaa
tccggagagactgacacctctaatcaggggacttcctgaatcgttaaaacctataggtat
acaactccaaggaaagatacaagccatgtctcagg--gagagagaacctgggcagcgttg
gagggatctgtagcccctaaccaccagtcaggatccaaagtgtggacttggggagaggtt
gcccaagaattaattaactatggaagaaaatatgggccggtggtttctacctccagtaaa
tttgagccaagaggagtaaggcttgcagtagccagccttgcctccaggcctcctagccca
agacttattggaaccaaaaaggtttcatccccagtaaaaacggggacacgatgcattgat
cataaacgcaatggacttt-ggactctgggctggacaaagggtattccacgagatttgat
gaatggattacccacagtcagattagagaaattagttaactgctggccagaacaaaagct
caagggcagctgatgccttcg--cccccccctcccaggtgagcgggaggtgggt-ggggg
ggtgaagggtggatgtttattaggaagctcacgactaaaggaaacaatctgttaattgtt
ta----tttattattagtggttattgtcaaatgtacggttgtctc-------tcttctat
tcatta--tgtaatattcatgttaccactcctgaagaatcacggggtggtgtctatggca
a--------gttgc-attgtgtactgttgcaactcttatgtttg-------tatgattcc
atgttttatacaaga---tgtatcccctatttactttgtaaccaaacctgaaaaat-gtt
tgtaatgattgtatgaaacatttg-attccacaacccctccctcctttacccttgtgctt
gctatc-ttctctcaccaccatggatgcccagtgtccaatttttaagcaacctttgagtc
acggggtggtgtaagagactattcttttatatcattgactcaaagtttgctgaggaacaa
gtccaggcaagtcctgggcaaaggcagagaaatcttttgtcttgaggacactgatggaca
ggtcctggctaaggattgtgaaatcctttaaggagcacagatggacaaggccaggggcat
cgagagagagataagctgccgctaatggccgggaaacggtctttttgtgtggacttatct
caaggaaaatggccatctcaggaggtatgcacatgactcttgctcaagcacccaggaatg
tcacgtaggcagcagaaaatggaggataaaagagggtccaataaccacaacggtggaagc
tgatccttcaccacaaccacggcaacgggagaggcttatctctcaccacgacagacttga
ggggtt-ctctctgccaactgatctctcaccgcagcgt----------------------
----gtagacggatctct--------acgtggagactgatct------------------
ctcaccacgacacgagcttcctgccttccgatcctcc--tctacggaccgtttgctgacg
gacttccctgggcctgctacctgagacctgctgcttcctccctgacctgcatcctctcgc
tgcccaag-accggcctcgctgctcctgcccttcggcctcggaccgtcggaacatcgtgc
aacgggactgctgccggatcctggtggtgactatccccgctttacgcaattcttgcctct
ttctatcttttctatcgctcgccttcccttccccatcaccccaatccttaatagcgtccg
tcctctcctttccccatctcccttattaacatttgtaataaactggtcggaccaacattt
gaaccgctgtttcttaatctcacgccgggcatacatatttctaagaacctcctctccctc
ctataaattggagcgagac-
>jungle_fowl_ENS1_NC_006127.5:39042699-39047389(-)
tgtaagagactattcttttatatcattgactcaaagtttgctgaggaacaagtccaggca
agtcctgggcaaaggcagagaaatcttttgtcttgaggacactgatggaca-ggtcctgg
ctaaggattgtgaaatcctctaaggagcacagatggacaaggccaggggcatc--gagag
agagataagctgctgctaatggccgggaag-cggtctttttgtgtggacttatctcaagg
aaaatggccatctcaggaggtatgcacaggactcttgctcaagcccccaggaatgtcacg
taggcagcagaaaatggaggataaaagagggtccaataaccacaacggtggaagctgatc
cttcaccacaaccacggcaacggtagaggcttatctctcaccacgacagacttgaggggt
--tctctgccatctgatccttc--------------------------accacaac-agg
gagactgatctctcaccgcaacgtggaggctgatctct--------catgatctctcacc
acgaca----cgagcttcctgccttcagatccttctctctgcggaccgtttgctgacgga
cttccctgggcctgctacctgagacctgctgcttcctccctg------------------
-----------------acttgtatcctctcgctgcccc-agaccggcctcgctgctcct
gccctttggcctcggaccgtcggaacatcgtgcaacgggactgctgccggatcctggtgg
tgactatccccgctttacgcaattcttgcctctttctatcttttctatcgctcgccttcc
cttccccatcaccccaatccttaatagcgtccgtcctcccctttccccatctcccttatt
aacatttataataaactggtcggaccaacatttgaaccgttgtttcttaatctcacgccg
ggcatacatatttcaaagaacctcctctccctcctataaattggagcgagaca----ttt
tttatggcgtagtcg--gcaggatacccgccgtgaga-gtgttgtccttccagataatag
tctgaaactttctgtgtgtacctcctggagttgcaagaagcgatactttttgataactta
gacgtgagcacctctccaggaagatcgcttcatactctgaaactttactatttatgtgtg
tacctctcgaggatgtatgaattttgtctaattgcatttatttaatacgtgtgtgcctcc
tcgggaagatctctctgcattttgtggtttaaggaa---cccctctacgtgtgcgcctct
tggggaagtaa------gatacacg--ttttttgacttaa------------aaaacttg
tgcgcctctccaagaagtttactcactttgctgaaaattg-tttatgtatgcacctctcg
aggacgtatgaatcttgtctaattgcatttaatacgtgtgtgcctcctcgggaagacctc
tctgcattttgtgacttaaggatcttgcaacttaagtgtg-aaatttgaacctcttt-ct
tgtgcgcctcttggggaagtaaggaagtgatacacgttttttgactt-aaaaaacgtgtg
cgcctctccaagaagtttattcactttgttgaaacctagaaagtgttgtgttagcttaaa
attaactgcggattttgaaaccgaagtgtgccttgctttggtgtggtgtttgcagttttt
tttgtgtggctttgcagggaagttaggagcgat-tttaagttggtttag-tctctttgtc
cttgtgctttcctcaacaaagggaggcgcaatcggaacatttacatttctttaggtgtgg
tgtgcctccgtgggagaggcgataaggagttatttgtacttttgaataggagtacctcct
cctctctcagtgtatatctttctgcgtatttagaaatgagcaacagtatggccagtatga
aaagtgaagatgtattatttgatcttttagaaaagcatggtgttcggccttctgtatcag
gggtggattgggcacgacagaactggtataatttgcaaagtgtttcagaccgtattcgtg
ttttacaaaatgaggctcgtactcgggccggaaaagggaaatcttttatttgtgcagtac
tcggtgctgctttaaaagcagctgtggagttccgagaggaaaagaactctacggaaaccc
agactattcaagcattacaggaatcggttaaa-gtgacgcaagaattggtaaaatctctg
agaagccaaataatgagtcttgaggatcaattagaaagagaaaaacataattcggttctg
ttgcaaacagcttttaaggagctgataacgtgtaaggacaccggtgacactgtcgcccac
agtgcacctcaag-aaaaagtttatcctcaagggaaattacaagaggtgaaggaaaggct
agataaattagaggcctctccagcacacattcgtcctttgataaaaactgaatatacttt
cgataacagtgaggatctagatcctcaattgaatgttaaggaaattcccttttcggccac
tgaactggccaaactgaaaaaggatttcatccgctccccaaaggagtctgaaacagaata
cgtctggagagttagtctcactggcggagaccagatcctactaacagagaaagaagctga
aggttactggggaccaggagtatttttaactactggcaataatcgtgctccctggtcctt
aacacagagggctgcctattgggcagggggtctcaaccctttggaaaggggggaccctct
tgctattaccggaactatcgaccagttagtggagaatgttcagaaagctgcttgtctcca
aatgatgtatgatagaaagttgcagccacataatgaatcacccatgatgttacttgttaa
tccggcgagactgacacctctaatcaggggacttcctgaatcgttaaaacctataggtat
acaactccaaggaaagatacaagccatgtctcagg--gagagagaacctgggcagcgttg
gagggatctgtagcccctaaccaccagtcaggatccaaagtgtggacttggggagaggtt
gcccaagaattaattaactatggaagaaaatatgggccggtggtttctacctccagtaaa
tttgagccaagaggagtaaggcttgcagtagccagccttgcctccaggcctcctagccca
agacttaatggaaccaaaaaggtttcatccccagtaaaaacggggacacgatgcattgat
cataaacgcaatggacttt-ggactctgggctggacaaagggtattccacgagatttgat
gaatggattacccacagtcagattagagaaattagttaactgctggccagaacaaaagct
caaggggagctgatgccttcg--cccccccctcccaggtgagcgggaggtgggt-ggggg
ggtgaagggtggatgtttattaggaagctcacgactaaaggaaacaatctgttaattgtt
ta----tttattattagtggttattgtcaaatgtacggttgtctcttttctctcttctat
tcatta--tgtaatattcatgttaccactcctgaagaatcacggggtggtgtctatggca
a--------gttgc-attgtgtactgttgcaactcttatgtttg-------tatgattcc
atgttttatacaatatgttgtatcccctatttactttgtaaccaaacctgaaaaaa-gtt
tgtaatgattgtatgaaacatttg-attccccaacacctctctcctttacccctgtgctt
gctatc-ttctctcaccaccatggatgcccagtgtcccattttcaagcaacctttgagtc
acggggtggtgtaagagactattcttttatatcattgactcaaagtttgctgaggaacaa
gtccaggcaagtcctgggcaaaggcagagaaatcttttgtcttgaggacactgatggaca
ggtcctggctaaggattgtgaaatcctctaaggagcacagatggacaaggccaggggcat
cgagagagagataagctgctgctaatggccgggaagcggtctttttgtgtggacttatct
caaggaaaatggccatctcaggaggtatgcacaggactcttgctcaagcccccaggaatg
tcacgtaggcagcagaaaatggaggataaaagagggtccaataaccacaacggtggaagc
tgatccttcaccacaaccacggcaacggtagaggcttatctctcaccacgacagacttga
ggggt---tctctgccatctgatccttcaccacaacag----------------------
----ggagactgatctctcaccg-caacgtggaggctgatctct--------catgatct
ctcaccacgacacgagcttcctgccttcagatccttctctctgcggaccgtttgctgacg
gacttccctgggcctgctacctgagacctgctgcttcctccctgacttgtatcctctcgc
tgccccag-accggcctcgctgctcctgccctttggcctcggaccgtcggaacatcgtgc
aacgggactgctgccggatcctggtggtgactatccccgctttacgcaattcttgcctct
ttctatcttttctatcactcgccttcccttccccatcaccccaatccttaatagcgtccg
tcctcccctttccccatctcccttattaacatttgtaataaactggtcggaccaacattt
gaaccgctgtttcttaatctcacgccgggcatacatatttcaaagaacctcttctccctc
ctataaattggagcgagac-
>jungle_fowl_ENS1_NC_008465.4:3540241-3544939(+)
-gtaagagactattcttttatatcattgactcaaagtttgctgaggaacaagtccaggca
agtcctgggcaaaggcagagaaatcttttgtcttgaggacactgatggaca-ggtcctgg
ctaaggattgtgaaatcctctaaggagcacagatggacaaggccaggggcatc--gagag
agagataagctgccgctaatggccgggaaa-cggtctttttatgtggacttatctcaagg
aaaatggccatctcaggaggtatgcacatgactcttgctcaagcacccaggaatgtcacg
taggcagcagaagatggaggataaaagagggtccaataaccacaacgggggaagctgatc
cttcaccacaaccacggcaacgggagaggcttatctctcaccacgacagacttgaggggt
tctctctgccatctgatccttc--------------------------accacaacggtg
gaggctgatctctcaccgcaacacagaggctgatcttt--------catgatctctcacc
acgaca----cgagcttcctgccttccgatcct--tctctacggaccgtttgctgacgga
cttccctgggcctgctacctgagacctgctgcttcctccctg------------------
-----------------acctgcatcctctcgttgccca-agaccggcctcgctgctcct
gcccttcggcctcggaccgtcggaacgtcgtgcaacgggactgctgccggatcctggtgg
tgactatccccgctttacgcaattcttgcctctttctatcttttctatcgctcgccttcc
cttccccatcaccccaatctttaatagcgtccgtcctcccctttccccatctcccttatt
aacatttgtaataaactggtcggaccaacatttgaaccgctgcttcttaatctcacgccg
ggcatacatatttcaaagaacctcctctccctcctataaattggagcgagaca----ttt
tttatggcgtagtcg--gcaggatacccgccgtgaga-gtgttgtccttccagataatag
tctgaaactttctgtgtgtacctcctggagttgcaagaagcgatactttt-gataactta
gacgtgagcacctctccaggaagatcgcttcatactctgaaactttactatttatgtgtg
tacctctcgaggatgtatgaattttgtctaattgcatttatttaatacgtgtgtgcctcc
tcgggaagttctctctgcattttgtggtttaaggaa---cctctctacgtgtgcgcctct
tggggaagtaa------gacacacg--ttttttgacttaa------------ggaacgtg
tgtgcctctccaagaagtttactcactttgctgaaaattg-tttatgtatgcacctctcg
aggacgtatgaatcttgtctaattgcatttaatacgtgtgtgcctcctcgggaagacctc
tctgcattttgtgacttaaggatcttgcaacttaagtgtg-aaatttgaacctcttt-cg
tgcgtgcctcttggagaagtgaggaagtgatacacgttttttgactt-aaaaaacgtgtg
cgcctctccaagaagtttattcactttgttgaatcctagaaagtgttgttttagcttaaa
attaactgcgggttttgaaaccgaagtgtgccttgctttggtgtggtgtttgcag--ttt
tttgtgtggcttcgcagggaagttgggagcgat-tttaagttggtttag-cctctttgtc
cttgtgctttcctcaacaaagggaggcacgatcggaacatttacatttctttaggtgtgg
tgtgcctctgtgggagaggcgataaggagttatttgtacttttgaataggagtacctcct
cctctctcagtgtatatctttctgcgtatttagaaatgagcaacagtatggccagtatga
aaagtgaagatgtattatttgatcttttagaaaagcatggtgctcggccttctgtatcag
gggtggattgggcacgacagaactggtataatttgcaaagtgtttcagaccgtattcgtg
ttttacaaaatgaggctcgtactcgggccggaaaagggaaatcttttatttgtgcagtac
tcggtgctgctttaaaagcagctgtggagttccgagaggaaaagaactctacggaaaccc
agactattcaagcattacaggaatcggttaaa-gtgacgcaagaattggtaaaatctctg
caaagccaaataacgagtcttgaggatcaattagaaagagaaaaacataattcggttctg
ttgcaaacagcttttaaggagctgataacgtgtaaggacaccggtgacactgttatccac
agtgcacctcaag-aaaaagtttatcctcaagggaaattacaagaggtgaaggaaaggct
agataaattagaggcctctccagcccacattcgtcctttgataaaaactgaatatacttt
tgataacagtgaggatctagatcctcaaatgaatgttaaggaaattcccttttcggccac
tgaactggccaaactgaaaaaggatttcagtcgctccccaaaggagtctgaaacagagta
cgtctggagagttagtctcactggtggagaccagatcctactaacagagaaagaagctga
aggttactggggaccaggagtatttttaaccaccggcaataatcgtgctccctggtcctt
aacacagagggctgcctattgggcagggggtctcaaccctttagaaaggggggaccctct
tgctattaccggaactatcgaccagttagtggagaatgttcagaaagctgcgtgtctcca
tatgatgtatgatagaaagttgcagccacatcatgaatcacccatgatgttacctgttaa
tccggagagattgacacctctaattaggggacttcctgaatcgctaaaacctataggtat
acaactccaaggaaagatacaagccatgtctcagg--gagagagaacctgggcagcgttg
gagggatctgtagcccctaaccaccagtcaggatccaaagtgtggacttggggagaggtt
gcccaagaattaattaactatggaagaaaatatgggccggtggtttctacctccagtaaa
tttgagccaagaggagtaaggcttgcagtagccagccttgcctccaggccacctagccca
aaacttattggaaccaaaaaggtttcatccccaggaaaaacggggacacgatgcattgat
cataaacgcaatggacttt-ggactctgggctggagaaagggtattccacgagatttgat
gaatggattacccacagtcagattagagaaattagttaactgctggccagaacaaaagct
caa-gggagctgatgccttcg--cccccccctcccaggtgagcgggaggtgggt--ggag
ggtgaagggtggatgtttattaggaagctcacgactaaaggaaacaatttgttaattact
tgtttatttattattagtggttattgtcaaatgtacggttgtctcttttctctcttctat
tcatta--tgtaatattcatgttaccactcctgaagaatcacggggtggtgcctgtggca
a--------gttgc-attgtgtactgttgcaactcttatgtttgtaccttctatgattcc
atgttttatacaagatgttgtatcccctatttactttgtaaccaaacctgaaaaat-gtt
tgtaatgattgtatgaaacatttg-attccacaacccctccctcctttacccttgtgctt
gctatc-ttctctcaccaccatggatgcccagtgtccaatttttaagcaacctttgagtc
acggggtggtgtaagagactattcttttatatcattgactcaaagtttgctgaggaacaa
gtccaggcaagtcctgggcaaaggcagagaaatcttttgtcttgaggacactgatggaca
ggtcctggctaaggattgtgaaatcctctaaggagcacagatggacaaggccaggggcat
cgagagagagataagctgccgctaatggccgggaaacggtctttttatgtggacttatct
caaggaaaatggccatctcaggaggtatgcacatgactcttgctcaagcacccaggaatg
tcacgtaggcagcagaagatggaggataaaagagggtccaataaccacaacgggggaagc
tgatccttcaccacaaccacggcaacgggagaggcttatctctcaccacgacagacttga
ggggtt-ctctctgccatctgatccttcaccacaacgg----------------------
---tggaggctgatctctcaccg-caacacagaggctgatcttt--------catgatct
ctcaccacgacacgagcttcctgccttccgatccttc--tctacggaccgtttgctgacg
gacttccctgggcctgctacctgagacctgctgcttcctccctgacctgcatcctctcgt
tgcccaag-accggcctcgctgctcctgcccttcggcctcggaccgtcggaacgtcgtgc
aacgggactgctgccggatcctggtggtgactatcccctctttacgcaattcttgcctct
ttctatcttttctatcgctcgccttcccttccccatcaccccaatctttaatagcgtccg
tccccccctttccccatctcccttattaacatttgtaataaactggtcggaccaacattt
gaaccgctgcttcttaatctcacgccgggcatacatatttcaaagaacctcctctccctc
ctataaattggagcgagaca
>jungle_fowl_ENS1_NC_008465.4:3531985-3536681(+)
-gtaagagactattcttttatatcattgactcaaagtttgctgaggaacaagtccaggca
agtcctgggcaaaggcagagaaatcttttgtcgtgaggacactgatggacagggtcctgg
ctaaggattgtgaaatcctctaaggagcacagatggacaaggccaggggcatc--gagag
agagataagctgccgctaatggccgggaaaccggtctttttatgtggacttatctcaagg
aaaatggccatctcaggaggtatgcacatgactcttgctcaagcacccaggaatgtcacg
taggcagcagaagatggaggataaaagagggtccaataaccacaacgggggaagctgatc
cttcaccacaaccacggcaacgggagaggcttatctctcaccacgacagacttgaggggt
tctctctgccatctgatccttc--------------------------accacaacggtg
gaggctgatctctcaccgcaacacagaggctgatcttt--------catgatctctcacc
acgaca----cgagcttcctgccttccgatcct--tctctacggaccgtttgctgacgga
cttccctgggcctgctacctgagacctgctgcttcctccctg------------------
-----------------acctgcatcctctcgttgccca-agaccggcctcgctgctcct
gcccttcggcctcggaccgtcggaacgtcgtgcaacgggactgctgccggatcctggtgg
tgactatccccgctttacgcaattcttgcctctttctatcttttctatcgctcgccttcc
cttccccatcaccccaatc-ttaatagcgtccgtcctcccctttccccatctcccttatt
aacatttgtaataaactggtcggaccaacatttgaaccgctgcttcttaatctcacgccg
ggcatacatatttcaaagaacctcctctccctcctataaattggagcgagaca----ttt
tttatggcgtagtcg--gcaggata-ccgccgtgaga-gtgttgtccttccagataatag
tctgaaactttctgtgtgtacctcctggagttgcaagaagcgatactttt-gataactta
gacgtgagcacctctccaggaagatcgcttcatactctgaaactttacta-ttatgtgtg
tacctctcgaggatgtatgaattttgtctaattgcatttatttaatacgtgtgtgcctcc
tcgggaagttctctctgcattttgtggtttaaggaa---cctctctacgtgtgcgcctct
tggggaagtaa------gacacacg--ttttttgacttaa------------ggaacgtg
tgtgcctctccaagaagtttactcactttgctgaaaattg-tttatgtatgcacctctcg
aggacgtatgaatcttgtctaattgcatttaatacgtgtgtgcctcctcgggaagacctc
tctgcattttgtgacttaaggatcttgcaacttaagtgtg-aaatttgaacctcttt-cg
tgcgtgcctcttggagaagtgaggaagtgatacacgttttttgactt-aaaaaacgtgtg
cgcctctccaagaagtttattcactttgttgaatcctagaaagtgttgttttagcttaaa
attaactgcgggttttgaaaccgaagtgtgccttgctttggtgtggtgtttgcag--ttt
tttgtgtggcttcgcagggaagttgggagcgat-tttaagttggtttag-cctctttgtc
cttgtgctttcctcaacaaagggaggcacgatcggaacatttacatttctttaggtgtgg
tgtgcctctgtgggagaggcgataaggagttatttgtacttttgaataggagtacctcct
cctctctcagtgtatatctttctgcgtatttagaaatgagcaacagtatggccagtatga
aaagtgaagatgtattatttgatcttttagaaaagcatggtgctcggccttctgtatcag
gggtggattgggcacgacagaactggtataatttgcaaagtgtttcagaccgtattcgtg
ttttacaaaatgaggctcgtactcgggccggaaaagggaaatcttttatttgtgcagtac
tcggtgctgctttaaaagcagctgtggagttccgagaggaaaagaactctacggaaaccc
agactattcaagcattacaggaatcggttaaa-gtgacgcaagaattggtaaaatctctg
caaagccaaataacgagtcttgaggatcaattagaaagagaaaaacataattcggttctg
ttgcaaacagcttttaaggagctgataacgtgtaaggacaccggtgacactgttatccac
agtgcacctcaag-aaaaagtttatcctcaagggaaattacaagaggtgaaggaaaggct
agataaattagaggcctctccagcccacattcgtcctttgataaaaactgaatatacttt
tgataacagtgaggatctagatcctcaaatgaatgttaaggaaattcccttttcggccac
tgaactggccaaactgaaaaaggatttcagtcgctccccaaaggagtctgaaacagagta
cgtctggagagttagtctcactggtggagaccagatcctactaacagagaaagaagctga
aggttactggggaccaggagtatttttaaccaccggcaataatcgtgctccctggtcctt
aacacagagggctgcctattgggcagggggtctcaaccctttagaaaggggggaccctct
tgctattaccggaactatcgaccagttagtggagaatgttcagaaagctgcgtgtctcca
tatgatgtatgatagaaagttgcagccacatcatgaatcacccatgatgttacctgttaa
tccggagagattgacacctctaattaggggacttcctgaatcgctaaaacctataggtat
acaactccaaggaaagatacaagccatgtctcagg--gagagagaacctgggcagcgttg
gagggatctgtagcccctaaccaccagtcaggatccaaagtgtggacttggggagaggtt
gcccaagaattaattaactatggaagaaaatatgggccggtggtttctacctccagtaaa
tttgagccaagaggagtaaggcttgcagtagccagccttgcctccaggccacctagccca
aaacttattggaaccaaaaaggtttcatccccaggaaaaacggggacacgatgcattgat
cataaacgcaatggacttt-ggactctgggctggagaaagggtattccacgagatttgat
gaatggattacccacagtcagattagagaaattagttaactgctggccagaacaaaagct
caaggggagctgatgccttcg---ccccccctcccaggtgagcgggaggtgggt--ggag
ggtgaagggtggatgtttattaggaagctcacgactaaaggaaacaatttgttaattact
tgtttatttattattagtggttattgtcaaatgtacggttgtctcttttctctcttctat
tcatta--tgtaatattcatgttaccactcctgaagaatcacggggtggtgcctgtggca
a--------gttgc-attgtgtactgttgcaactcttatgtttgtaccttctatgattcc
atgttttatacaagatgttgtatcccctatttactttgtaaccaaacctgaaaaat-gtt
tgtaatgattgtatgaaacatttg-attccacaacccctccctcctttacccttgtgctt
gctatc-ttctctcaccaccatggatgcccagtgtccaatttttaagcaacctttgagtc
acggggtggtgtaagagactattcttttatatcattgactcaaagtttgctgaggaacaa
gtccaggcaagtcctgggcaaaggcagagaaatcttttgtcttgaggacactgatggaca
ggtcctggctaaggattgtgaaatcctctaaggagcacagatggacaaggccaggggcat
cgagagagagataagctgccgctaatggccgggaaacggtctttttatgtggacttatct
caaggaaaatggccatctcaggaggtatgcacatgactcttgctcaagcacccaggaatg
tcacgtaggcagcagaagatggaggataaaagagggtccaataaccacaacgggggaagc
tgatccttcaccacaaccacggcaacgggagaggcttatctctcaccacgacagacttga
ggggtt-ctctctgccatctgatccttcaccacaacgg----------------------
---tggaggctgatctctcaccg-caacacagaggctgatcttt--------catgatct
ctcaccacgacacgagcttcctgccttccgatccttc--tctacggaccgtttgctgacg
gacttccctgggcctgctacctgagacctgctgcttcctccctgacctgcatcctctcgt
tgcccaag-accggcctcgctgctcctgcccttcggcctcggaccgtcggaacgtcgtgc
aacgggactgctgccggatcctggtggtgactatcccctctttacgcaattcttgcctct
ttctatc-tttctatcgctcgccttcccttccccatcaccccaatctttaatagcgtccg
tcctcccctttccccatctcccttattaacatttgtaataaactggtcggaccaacattt
gaaccgctgcttcttaatctcacgccgggcatacatatttcaaagaacctcctctccctc
ctataaattggagcgagaca
>jungle_fowl_ENS1_NC_008465.4:3548488-3553176(+)
-gtaagagactattcttttatatcattgactcaaagtttgctgaggaacaagtccaggca
agtcctgggcaaaggcagagaaatcttttgtcttgaggacactgatggaca-ggtcctgg
ctaaggattgtgaaatcctctaaggagcacagatggacaaggccaggggcatc--gagag
agagataagctgccgctaatggccgggaaa-cggtctttttatgtggacttatctcaagg
aaaatggccatctcaggaggtatgcacatgactcttgctcaagcacccaggaatgtcacg
taggcagcagaagatggaggataaaagagggtccaataaccacaacgggggaagctgatc
cttcaccacaaccacggcaacgggagaggcttatctctcaccacgacagacttgaggggt
tctctctgccatctgatccttc--------------------------accacaacggtg
gaggctgatctctcaccgcaacacagaggctgatcttt--------catgatctctcacc
acgaca----cgagcttcctgccttccgatcct--tctctacggaccgtttgctgacgga
cttccctgggcctgctacctgagacctgctgcttcctccctg------------------
-----------------acctgcatcctctcgttgccca-agaccggcctcgctgctcct
gcccttcggcctcggaccgtcggaacgtcgtgcaacgggactgctgccggatcctggtgg
tgactatccccgctttacgcaattcttgcctctttctatcttttctatcgctcgccttcc
cttccccatcaccccaatctttaatagcgtccgtcctcccctttccccatctcccttatt
aacatttgtaataaactggtcggaccaacatttgaaccgctgcttcttaatctcacgccg
ggcatacatatttcaaagaacctcctctccctcctataaattggagcgagaca----ttt
tttatggcgtagtcg--gcaggatacccgccgtgaga-gtgttgtccttccagataatag
tctgaaactttctgtgtgtacctcctggagttgcaagaagcgatactttt-gataactta
gacgtgagcacctctccaggaagatcgcttcatactctgaaactttactatttatgtgtg
tacctctcga-gatgtatgaattttgtctaattgcatttatttaatacgtgtgtgcctcc
tcgggaagttctctctgcattttgtggtttaaggaa---cctctctacgtgtgcgcctct
t-gggaagtaa------gacacacg---tttttgacttaa------------ggaacgtg
tgtgcctctccaagaagtttactcactttgctgaaaattg-tttatgtatgcacctctcg
aggacgtatgaatcttgtctaattgcatttaatacgtgtgtgcctcctcgggaagacctc
tctgcattttgtgacttaaggatcttgcaacttaagtgtg-aaatttgaacctcttt-cg
tgcgtgcctcttggagaagtgaggaagtgatacacgttttttgactt-aaaaaacgtgtg
cgcctctccaagaagtttattcactttgttgaatcctagaaagtgttgttttagcttaaa
attaactgcgggttttgaaaccgaagtgtgccttgctttggtgtggtgtttgcag--ttt
tttgtgtggcttcgcagggaagttgggagcgat-tttaagttggtttag-cctctttgtc
cttgtgctttcctcaacaaa-ggaggcacgatcggaacatttacatttctttaggtgtgg
tgtgcctctgtgggagaggcgataaggagttatttgtacttttgaataggagtacctcct
cctctctcagtgtatatctttctgcgtatttagaaatgagcaacagtatggccagtatga
aaagtgaagatgtattatttgatc-tttagaaaagcatggtgctcggccttctgtatcag
gggtggattgggcacgacagaactggtataatttgcaaagtgtttcagaccgtattcgtg
ttttacaaaatgaggctcgtactcgggccggaaaagggaaatcttttatttgtgcagtac
tcggtgctgctttaaaagcagctgtggagttccgagaggaaaagaactctacggaaaccc
agactattcaagcattacaggaatcggttaaa-gtgacgcaagaattggtaaaatctctg
caaagccaaataacgagtcttgaggatcaattagaaagagaaaaacataattcggttctg
ttgcaaacagcttttaaggagctgataacgtgtaaggacaccggtgacactgttatccac
agtgcacctcaag-aaaaagtttatcctcaagggaaattacaagaggtgaaggaaaggct
agataaattagaggcctctccag-ccacattcgtcctttgataaaaactgaatatacttt
tgataacagtgaggatctagatcctcaaatgaatgttaaggaaattcccttttcggccac
tgaactggccaaactgaaaaaggatttcagtcgctccccaaaggagtctgaaacagagta
cgtctggagagttagtctcactggtggagaccagatcctactaacagagaaagaagctga
aggttact-gggaccaggagtatttttaaccaccggcaataatcgtgctccctggtcctt
aacacagagggctgcctattgggcagggggtctcaaccctttagaaaggggggaccctct
tgctattaccggaactatcgaccagttagtggagaatgttcagaaagctgcgtgtctcca
tatgatgtatgatagaaagttgcagccacatcatgaatcacccatgatgttacctgttaa
tccggagagattgacacctctaattaggggacttcctgaatcgctaaaacctataggtat
acaactccaaggaaagatacaagccatgtctcagg--gagagagaacctgggcagcgttg
gagggatctgtagcccctaaccaccagtcaggatccaaagtgtggacttggggagaggtt
gcccaagaattaattaactatggaagaaaatatgggccggtggtttctacctccagtaaa
tttgagccaagaggagtaaggcttgcagtagccagccttgcctccaggccacctagccca
aaacttattggaaccaaaaaggtttcatccccaggaaaaacggggacacgatgcattgat
cataaacgcaatggacttt-ggactctgggctggagaaagggtattccacgagatttgat
gaatggattacccacagtcagattagagaaattagttaactgctggccagaacaaaagct
caaggggagctgatgccttcg--cccccccctcccaggtgagcgggaggtgggt--ggag
ggtgaagggtggatgtttattaggaagctcacgactaaaggaaacaatttgttaattact
tgtttatttattattagtggttattgtcaaatgtacggttgtctcttttctctcttctat
tcatta--tgtaatattcatgttaccactcctgaagaatcacggggtggtgcctgtggca
a--------gttgc-attgtgtactgttgcaactcttatgtttgtaccttctatgattcc
atgttttatacaagatgttgtatcccctatttactttgtaaccaaacctgaaaaat-gtt
tgtaatgattgtatgaaacatttg-attccacaacccctccctcctttacccttgtgctt
gctatc-ttctctcaccaccatggatgcccagtgtccaatttttaagcaacctttgagtc
acggggtggtgtaagagactattcttttatatcattgactcaaagtttgctgaggaacaa
gtccaggcaagtcctgggcaaaggcagagaaatc-tttgtcttgaggacactgatggaca
ggtcctggctaaggattgtgaaatcctctaaggagcacagatggacaaggccaggggcat
cgagagagagataagctgccgctaatggccgggaaacggtctttttatgtggacttatct
caaggaaaatggccatctcaggaggtatgcacatgactcttgctcaagcacccaggaatg
tcacgtaggcagcagaagatggaggat-aaagagggtccaataaccacaacgggggaagc
tgatccttcaccacaaccacggcaacgggagaggcttatctctcaccacgacagacttga
ggggtt-ctctctgccatctgatccttcaccacaacgg----------------------
---tggaggctgatctctcaccg-caacacagaggctgatcttt--------catgatct
ctcaccacgacacgagcttcctgccttccgatccttc--tctacggaccgtttgctgacg
gacttccctgggcctgctacctgagacctgctgcttcctccctgacctgcatcctctcgt
tgcccaag-accggcctcgctgctcctgcccttcggcctcggaccgtcggaacgtcgtgc
aacgggactgctgccggatcctggtggtgactatcccctctttacgcaattcttgcctc-
ttctatc-tttctatcgctcgccttcccttccccatcaccccaatctttaatagcgtccg
tccccccctttccccatctcccttattaacatttgtaataaactggtcggaccaacattt
gaaccgctgcttcttaatctcacgccgggcatacatatttcaaagaacctcctctccctc
ctataaattggagcgagaca
>jungle_fowl_ENS1_NC_008465.4:3526609-3529673(+)
------------------------------------------------------------
------------------------------------------------------------
------------------------------------------------------------
------------------------------------------------------------
------------------------------------------------------------
------------------------------------------------------------
------------------------------------------------------------
------------------------------------------------------------
------------------------------------------------------------
------------------------------------------------------------
------------------------------------------------------------
------------------------------------------------------------
------------------------------------------------------------
------------------------------------------------------------
------------------------------------------------------------
------------------------------------------------------------
------------------------------------------------------------
------------------------------------------------------------
------------------------------------------------------------
------------------------------------------------------------
------------------------------------------------------------
------------------------------------------------------------
------------------------------------------------------------
------------------------------------------------------------
------------------------------------------------------------
-------------------------------------gtg--------------------
------------------------------------------------------------
------------------------------------------------------------
------------------------------------------------------------
---------cttcgcagggaagttaggagcgat-tttaagttggtttagtcctctttgtc
cttgtgctttcctcaacaaagggaggcgcgatcggaacatttacatttctttaggtgtgg
tgtgcctccgtgggagaggcgataaggagttatttgtacttttgaataggagtacctcct
cctctctcagtgtatatctttctgcgtatttagaaatgagcaacagtatggccagtatga
aaagtgaagatgtattatttgatcttttagaaaagcatggtgctcggccttctgtatcag
gggtggattgggcacgacagaactggtataatttgcaaagtgtttcagaccgtattcgtg
ttttacaaaatgaggctcgtactcgggccggaaaagggaaatcttttatttgtgcagtac
tcggtgctgctttaaaagcagctgtggagttccgagaggaaaagaactctacggaaaccc
agactattcaagcattacaggaatcggttaaa-gtgacgcaagaattggtaaaatctctg
caaagccaaataacgagtcttgaggatcaattagaaagagaaaaacataattcggttctg
ttgcaaacagcttttaaggagctgataacgtgtaaggacaccggtgacactgtt--ccac
agtgcacctcaag-aaaaagtttatcctcaagggaaattacaagaggtgaaggaaaggct
agataaattagaggcctctccagcccacattcgtcctttgataaaaactgaatatacttt
cgataacagtgaggatctagatcctcaaatgaatgttaaggaaattcccttttcggccac
tgaactggccaaactgaaaaaggatttcagtcgctccccaaaggagtctgaaacagagta
cgtctggagagttagtctcactggcggagaccagatcctactaacagagaaagaagctga
aggttactggggaccaggagtatttttaaccactggcaataatcgtgctccctggtcctt
aacacagagggctgcctattgggcagggggtctcaaccctttagaaaggggggaccctct
tgctattaccggaactatcgaccagttagtggagaatgttcagaaagctgcttgtctcca
aatgatgtatgatagaaagttgcagccacatcatgaatcacccatgatgttacctgttaa
tccggagaga-tgacacctctaattaggggacttcctgaatcgttaaaacctataggtat
acaactccaaggaaagatacaagccatgtctcagg--gagagagaacctgggcagcgttg
gagggatctgtagcccctaaccaccagtcaggatccaaagtgtggacttggggagaggtt
gcccaagaattaattaactatggaagaaaatatgggccggtggtttctacctccagtaaa
tttgagccaagaggagtaaggcttgcagtagccagccttgcctccaggccacctagccca
aaacttattggaaccaaaagggtttcatccccagtaaaaacggggacacgatgcattgat
cataaacgcaatggacttt-ggactctgggctggagaaagggtattccacgagatttgat
gaatggattacccacagtcagattagagaaattagttaactgctggccagaacaaaagct
caaggggagctgatgccttcg--cccccccctcccaggtgagcgggaggtgggt---ggg
ggtgaagggtggatgtttattaggaagctcacgactaaaggaaacaatttgttaattact
tgtttatttattattagtggttattgtcaaatgtacggttgtctcttttctctcttctat
tcatta--tgtaatattcatgttaccactcctgaagaatcacggggtggtg-ctgtggca
a--------gttgc-attgtgtactgttgcaactcttatgtttgtacctt-tatgattcc
atgttttatacaagatgttgtatcccctatttactttgtaaccaaacctgaaaaat-gtt
tgtaatgattgtatgaaacatttg-attccacaacccctccctcctttacccttgtgctt
gctatc-ttctctcaccaccatggatgcccagtgtccaatttttaagcaacctttgagtc
acggggtggtgtaagagactattcttttatatcattgactcaaagtttgctgaggaacaa
gtccaggcaagtcctgggcaaaggcagagaaatcttttgtcttgaggacactgatggaca
ggtcctggctaaggattgtgaaatcctctaaggagcacagatggacaaggccaggggcat
cgagagagagataagctgccgctaatggccgggaaacggtctttttgtgtggacttatct
caaggaaaatggccatctcaggaggtatgcacaggactcttgctcaagc-cccaggaatg
tcacgtaggcagcagaaaatggaggataaaagagggtccaataaccacaacgg-ggaagc
tgatccttcaccacaaccac-gcaacggga-aggcttatctctcaccacgacagacttga
ggggttctctcttgccatcatatccttcaccacaacgg----------------------
---tggggcctgatctctcaccgccaaccacgaggctgatctttc-------aatgatct
ctcaccacgacacgagcttcctgccttccgatccttc--tctacggaccgtttgctgacg
gacttccctgggcctgctacctgagacctgctgcttcctccctgacctgcatcctctcgt
tgcccaaggaccggcctcgctgctcctgcccttcggcctcgga-cgtcggaacgtcgtgc
aacgggactgctgccggatcctggtggtgactatcccctctttacgcaattcttgcctct
ttctatcttttctatcgctcgccttcccttccccatcaccccaatctttaatagcgtccg
tccccccctttccccatctcccttattaacatttgtaataaactggtcggaccaacattt
gaaccgctgcttcttaatctcacgccgggcatacatatttcaaagaacctcctctccctc
cta-aaattggagcgagaca
>jungle_fowl_ENS1_NC_006099.5:127207-131845(-)
tgtaagagactattcttttatataattgactcaaagtttgctgaggaacaagtccaggca
agtcctgggcaaaggcagagaaatcttttgtcttgaggacactgatggaca-ggtcctgg
ctaaggattgtgaaatcctttaaggagcacagatggacaaggccaggggcatc--gagag
agagataagctgctgctaatggccgggaag-cggtctttttgtgtggacttatctcaagg
aaaatggccatctcaggaggtatgcacaggactcttgctcaagcacccaggaatgtcacg
taggcagcagaaaatggaggataaaagagggtccaataaccacaacggtggaagctgatc
cttcaccacaaccacggcaacgggagaggcttatctctcaccacgacagacttgaggggt
--tctctgccaactgatctctc--------------------------accgcaac--gg
gagacggatctct-------acgtggagac------------------tgatctctcacc
acgaca----cgagcttcctgccttcagatcct--cctctacggaccgtttgctgatgga
cttccctgggcctgctacctgagacctgctgcttcctccccg------------------
-----------------acctgcaccctctcg-tgccca-agaccggcctcgctgctcc-
gcccttcggcctcagaccgtcggaacatcgtgcaacgggactgctgccggatcctggtgg
tgactatccc--gcttacgcaattcttgcctctttctatcttttctatcgctcgccttcc
cttccccatcaccccaatccttaatagtgtccgtcctcccctttccccatctcccttatt
aacatttgtaataaactggtcggaccaacatttgaaccgttgtttcttaatctcacgccg
ggcatacatatttctaagaacctcctctccctcctataaattggagcgagaca----ttt
tttatggcgtagtcgaagcaggatacccgccgtgagaggtgttgtccttccagataatag
tctgaaactttctgtgtgtacctcctggagttgcaagaagcgatactttt-gataactta
gacgtgagcacctcttcaggaagatcgcttcatactctgaaactttactatttatgtgtg
tacctctcgaggatgtatgaattttgtctaattgcattta-ttaatacgtgtgtgcctcc
tcgggaagttctctctgcattttgtggtttaaggaa---cccctctacgtgtgcgcctct
tggggaagtaa------gacacacg--ttttttgacttaa------------aaaacgtg
tgtgcctctccaagaagtgtactcactttgctgaaaattg-tttatgtatgcacctctcg
aggacgtatgaatcttgtctaattgcatttaatacgtgtgtgcctcctcgggaagacttc
tctgcattttgtgactcaaggatcttgcaacttaagtgtg-aaaattgaacctcttt-ct
tgtgcgcctcttggggaagtaaggaagtgatacacgttttttgactt-aaaaaacgtgtg
cgcctctccaagaagtttattcactttgttgaaacctagaaagtgttgtgttagcttaaa
attaactgcggattttgaaaccgaagtgtgccttgctttggtgtggtgtttgcag--ttt
tttgtgtggcttcgcagggaagttaggagcgat-tttaagttggtttag-tctctttgtc
cttgtgctttcctcaacaaagggaggcgcaatcggaacatttacatttctttatgtgtgg
tgtgcctccgtgggagaggcgataaggagttatttgtacttttgaataggagtacctcct
cctctctcagtgtgtatctttctgcgtatttagaaatgagcaacagtatggccagtatga
aaagtgaagatgtattatttgatcttttagaaaagcatggtgctcggccttctgtatcag
gggtggattg-gcacgacagaactggtataatttgcaaagtgtttcagaccgtattcttg
ttttacaaaatgaggctcgtactcgggccggaaaagggaaatcttttatttgtgctgtac
tc-gtgctgctttaaaagcagctgtggagttccgagagg-aaagaactctacggaaaccc
agactattcaagcattacaggaatcggttaaa-gtgacgcaagaattggt-aaatctctg
caaagccaaataacgagtcttgaggatcaattagaaagagaaaaacataattcggttctg
ttgcaaacagcttttaaggagctgataacgtgtaaggacaccggtgacactgttgctcac
agtgcacctcaag-aaaaagtttatcctcaagggaaattacaagaggtgaaggaaaggct
agataaatttgaggcctctccagcccacattcgtcctttgataaaaactgaatatacttt
tgataacagtgaggatctagatcctcaaatgaatgttaaggaaattccctttttggccac
tgaactggccaaactg-aaaaggatttcagtcgctccccaaaggagtctgaaacagagta
cgtctggagagttagtctcactggcggagaccagatcctactaacagagaaagaagctga
aggttactggggaccaggagtatttttaaccactggcaataatcgtgctccctggtcctt
aacacagagggctgcctattgggcagggggtctcaaccctttagaaaggggggaccctct
tgctattaccggaactatcgaccagttagtggagaatgttcagaaagctgcttgtctcca
aatgatgtatgatagaaagttgcagctacatcatgaatcacccatgatgttacctgttaa
tccggagagactgacacctctaatcaggggacttcctgaatcgttaaaacctataggtat
acaactccaaggaaagatacaagccatgtctcagg--gagagagaacctgggcagcgttg
gagggatctgtagcccctaaccaccagtcaggatccaaagtgtggacttggggagaggtt
gcccaagaatt-attaactatggaagaaaatatgggccggtggtttctacctccagtaaa
tttgagccaagaggagtaaggcttgcagtagccagccttgcctccaggccacctagccca
aaacttattggaaccaaaaaggtttcatccccaggaaaaacggggacacgatgcactgat
cataaacgcagtggactttgggactctgggctggagaaagggtatt-cacgagatttgat
gaatggattacccacagtcagattagagaaattagttaactgctggccagaacaaaagct
caaggggagctgatgccttcg---ccccccctcccaggtgagcaggaggtgggt--ggag
ggtgaagggtggatgtttattaggaagctcacgactaaaggaaacaatttgttaattact
tgtttatttattattagtggttattgtcaaatgtacggttgtctcttttctctcttctat
tcatta--tgtaatattcatgttaccactcctgaagaatcacggggtggtgcctgtggca
a--------gttgc-aatgtgtactgttgcaactcttatgtttgtaccttgtatgattcc
atgttttatacaagatgttgtatcccctatttactttgtaaccaaacctgaaaaat-gtt
tgaaatgattgtatgaaacatttg-attccacaacccctccctcctttacccttgtgctt
gctatc-ttctctcaccaccatggatgcccagtgtccaatttt-aagcaacctttgagtc
ac-gggtggtgtaagagactattcttttatataattgactc-aagtttgctgaggaacaa
gtccaggcaagtcctgggcaaaggcagagaaatcctttgtcttgaggacactgatggaca
ggtcctggctaaggattgtg-aatcctttaaggag-acagatggacaaggccaggggcat
cgagagagagataagctgctgctaatggccgggaagcggtc-ttttgtgtggacttatct
caaggaaaatggccatctcaggaggtatgcacaggactcttgctcaagcacccaggaatg
tcacgtaggcagcagaaaatggaggataaaaga-ggtccaataaccacaacggtggaagc
tgatcc-tcaccacaaccacggcaacgggagaggcttatctctcaccacgacagacttga
ggg----ttctctgccaactgatctctcaccgcaacgg----------------------
---gggagacggatctct--------acgtggagactgatcctca---------------
-----cacgacacgagcttcctgccttcagatcctcc--tctacggaccg-ttgctgacg
gacttccctgggcctgctacctgagacctgctgcttcctccccgacctgcaccctctcgt
tgcccaag-accggcctcgctgctcctgcccttcggcctcagaccgtcggaacatcgtgc
aacgggactgctgccggatcctggtggtgactatccccgctttacgcaattcttgcctct
ttctatcttttctatcgctcgccttcccttccccatcaccccaatccttaatagtgtccg
tcctcccctttccccatctcccttattaacatttgtaatgaactggtcggaccaacattt
gaaccgttgtttcttaatctcacgccgggcatacatatttctaagaacctcctctccctc
ctataaaatggagcgagac-
>jungle_fowl_ENS1_NC_006099.5:17905549-17909286(-)
------------------------------------------------------------
------------------------------------------------------------
------------------------------------------------------------
------------------------------------------------------------
------------------------------------------------------------
------------------------------------------------------------
------------------------------------------------------------
------------------------------------------------------------
------------------------------------------------tgatctctcacc
acgaca----cgagcttcctgccttccgatcct--tctctacggaccgtttgctgacgga
cttccctgggcctgctacctgagacctgctgcttcctccccg------------------
-----------------acctgcaccctctcgttgccca-agaccggcctcgcagctcct
gcccttcggcctcggaccgtcggaacgtcgtgcaacgggactgctgctggatcctggtgg
tgactatccccgctttacgcaattcttgcctctttctatcttttctatcgctcgccttcc
cttccccatcaccccaatccttaatagtgtccgtcct-ccctttccccatctcccttatt
aacatttgtaataaactggtcggaccaacatttgaaccgttgtttcttaatctcacgccg
ggcatacatatttcaaagaacctcctctccctcctataaattggagcgagaca----ttt
tttatggcgtagtc--ggcaggatgcccgccgtgaga-gtgttgtccttccagataatag
tctgaaactttctgtgtgtacctcctggagttgcaagaagcgatactttttgataactta
gacgtgagcacctctccaggaagatcgcttcatactctgaaactttactatttatgtgtg
tacctctcgaggatgtatgaattttgtctaattgcatttatttaatacgtgtgtgcctcc
tcgggaagatctctctgcattttgtggtttaaggaa---cccctctacgtgtgcgcctct
tggggaagtaa------gacacacg--ttttttgacttaa------------aaaacgtg
tgtgcctctccaagaagtttactcactttgctgaaaattg-tttatgtatgcacctctcg
aggacgtatgaatcttgtctaattgcatttaatacgtgtgtgcctcctcgggaagacctc
tctgcattttgtgacttaaggatcttgcaacttaagtgtg-aaatttgaacctcttt-cg
tgcgtgcctcttggagaagtgaggaagtgatacacgttttttgactt-aaaaaacgtgtg
cgcctctccaagaagtttattcactttgttgaatcctagaaagtgttgttttagcttaaa
attaactgcgggttttgaaaccgaagtgtgccttgctttggtgtggtgtttgcag--ttt
tttgtgtggcttcgcagggaagttaggagagat-tttaagttggtttag-tctctttgtc
cttgcgctttcctcaacaaagggaggcgcaatcggaacatttacatttctttaggtgtgg
tgtgcctccgtgggagaggcgataaggagttatttgtacttttgaataggagtacctcct
cctctctcagtgtatatctttctgcgtatttagaaatgagcaacagtatggccagtatga
aaagtgaagatgtattatttgatcttttagaaaagcatggtgctcggccttctgtatcag
gggtggattgggcacgacagaactggtataatttgcaaagtgtttcagaccgtattcgtg
ttttacaaaatgaggctcgtactcgggctggaaaagggaaatcttttatttgtgctgtac
tcggtgctgctttaaaagcagctgtggagttccgagaggaaaagaactctacggaaaccc
agactattcaagcattacaggaatcggttaaa-gtgatgcaagaattggtaaaatctctg
agaagccaaataatgagtcttgaggatcaattagaaagagaaaaacataattcggttctg
ttgcaaacagcttttaaggagctgataacgtgtaaggacaccggtgacactgtcgcccac
agtgcacctcaag-aaaaagtttatcctcaagggaaattacaagaggtgaaggaaaggct
agataaattagaggcctctccagcacacattcgtcctttgataaaaactgaatatacttt
cgataacagtgaggatctagatcctcaaatgaatgttaaggaaattcccttttcggccac
tgaactggccaaactgaaaaaggacttcagccgctccccaaaggagtctgaaacagaata
tgtctggagggttagtctcactggcggagaccagatcctactaacagagaaagaagctga
aggttactggggaccaggagtatttttaaccactggcaataatcgtgctccctggtcctt
aacacagagggctgcctattgggcagggggtctcaaccctttagaaaggggggaccctct
tgctattactggaactatcgaccagttagtggagaatgttcagaaagctgcttgtctcca
aatgatgtatgatagaaagttgcagccacatcatgaatcacccatgatgttacctgttaa
tccggagagattgacacctctaattaggggacttcctgaatcgttaaaacctataggtat
acaactccaaggaaagatacaagccatgtctcagg--gagagagaacctgggcagcgttg
gagggatctgtagcccctaaccaccagtcaggacccaaagtgtggacttggggagaggtt
gcccaagaattaattaactatggaagaaaatatgggccggtggtttctacctccagtaaa
tttgagccaagaggagtaaggcttgcagtagccagccttgcctccaggcctcctagccca
agacttattggaaccaaaaaggtttcatccccagtaaaaacggggacacgatgcattgat
cataaacgcaatggacttt-ggactctgggctggacaaagggtattccacgagatttgat
gaatggattacccacagtcagattagagaaattagttaactgctggccagaacaaaagct
caaggggagctgatgccttcg--cccccccctcccaggtgagcgggaggtgggt-ggggg
ggtgaagggtggatgtttattaggaagctcacgactaaaggaaacaatttgttaattact
tgtttatttattattagtggttattgtcaaatgtacggttgtctcttttctctcttctat
tcatta--tgtaatattcatgttaccactcctgaagaatcacggggtggtgcctgtggca
a--------gttgc-attgtgtactgttgcaactcttatgtttgtaccttgtatgattcc
atgttttatacaagatgttgtatcccctatttactttgtaaccaaacctgaaaaat-gtt
tgtaatgattgtatgaaacatttg-attccacaacccctccctcctttacccttgtgctt
gctatc-ttctctcaccaccatggatgcccagtgtccaatttttaagcaacctttgagtc
acggggtggtgtaagagactattcttttatataattgactcaaagtttgctgaggaacaa
gtccaggcaagtcctgggcaaaggcagagaaatcttttgtcttgaggacactgatggaca
ggtcctggctaagggttgtgaaatcctctaaggagcacagatggacaaggccaggggcat
cgagagagagataagctgctgctaatggccgggaagcggtctttttgtgtggacttatct
caaggaaaatggccatctcaggaggtatgcacatgactcttgctcaagcacccaggaatg
tcacgtaggcagcagaagatggaggataaaagagggtccaataaccacaacggtggaagc
tgatccttcactacagccaccgcaac-gtagaggctcatctctcaccatgacagacttga
ggggt---tctctgccaactgatctctcatcgcaacag----------------------
---tggagactgatctc-------------------------------------------
------------------------------------------------------------
------------------------------------------------------------
------------------------------------------------------------
------------------------------------------------------------
------------------------------------------------------------
------------------------------------------------------------
------------------------------------------------------------
--------------------
>jungle_fowl_ENS1_NC_006093.5:7846831-7850614(-)
------------------------------------------------------------
------------------------------------------------------------
------------------------------------------------------------
------------------------------------------------------------
------------------------------------------------------------
------------------------------------------------------------
------------------------------------------------------------
-----------actgatctctc--------------------------accgcaac-gtg
tagacggatctct-------acgtggagac------------------tgatctctcacc
acgaca----cgagcttcctgccttccgatcct--cctctacggaccgtttgctgacgga
cttccctgggcctgctacctgagacctgctgcttcctccccg------------------
-----------------acctgcaccctctcgttgccca-agaccggcctcgctgctcct
gcccttcggcctcggaccgtcggaacgtcgtgcaacgggactgctgccggatcctggtgg
tgactatccccgctttacgcaattcttgcctctttctatcatttctatcgctcgccttcc
cttccccatcaccccaatccttaatagcgtccgtcctctcctttccccatctcccttatt
aacatttataataaactggtcggaccaacatttgaaccgttgtttcttaatctcacgccg
ggcatacatatttcaaagaacctcctctccctcctataaattggagcgagaca----ttt
tttatggcgtagtcgaggcaggatacccgccgtgaga-gtgttgtccttccagataatag
tctgaaactttctgtgtgtacctcctggagttgcaagaagcgatactttt-gataactta
gacgtgagcacctctccaggaagatcgcttcatactctgaaactttactatctatgtgtg
tacctctcgaggatgtatgaattttgtctaattgtatttatttaatacgtgtgtgcctcc
tcgggaagacctctctgcattttgtgaacc---------cctctctacgtgtgcgcctct
tggggaagcaa------gatacacg--ttttttgacttaa------------aaaacgtg
tgtgcctctccaagaagttttctcactttgctgaaaattg-tttatgtgtgcacctctcg
aggacgtatgaatcttgtctaattgcatttaatacgtgcgtgcctcctcgggaagaccac
tctgcattttgtgacttaaggatcttgcaacttaagtgtg-aaatttgaacctcttt-cg
tgcgtgcctcttggagaagtgaggaagtgatacacgttttttgactt-aaaaaacgtgtg
cgcctctccaagaagtttattcactttgttgaaacctagaaagtgttgtgttagcttaaa
attaactgcggattttgaaaccgaagtgtgccttgctttggtgtggtgtttgcag--ttt
tttgtgtggcttcgcagggaagttaggagcgat-tttaagttggtttag-cctctttgtc
cttgtgctttcctcaacaaagggaggcacgatcggaacatttacatttctttaggtgtgg
tgtgcctctgtgggagaggcgataaggagttatttgtacttttgaataggagtacctcct
cctctctcagtgtatatctttctgcgtatttagaaatgagcaacagtatggccagtatga
aaagtgaagctgtattatttgatcttttagaaaagcatggtgctcggccttctgtatcag
gggtggattgggcacgacagaactggtataatttgcaaagtgtttcagaccgtattcgtg
ttttacaaaatgaggctcgtactcgggccggaaaagggaaatcttttatttgtgcagtac
tcggtgctgctttaaaagcagctgtggagttccgagaggaaaagaactctacggaaaccc
agactattcaagcattacaggaatcggttaaa-gtgacgcaagaattggtaaaatctctg
caaagccaaataacgagtcttgaggatcaatt------agaaaaacataattcggttctg
ttgcaaacagcttttaaggagctgataacgtgtaaggacaccggtgacactgttatccac
agtgcacctcaag-aaaaagtttatcctcaagggaaattacaagaggtgaaggaaaggct
agataaattagaggcctctccagcccacattcgtcctttgataaaaactgaatatacttt
cgataacagtgaggatctagatcctcaaatgaatgttaaggaaattcccttttcggccac
tgaactggccaaactgaaaaaggatttcagtcgctccccaaaggagtctgaaacagagta
cgtctggagagttagtctcactggcggagaccagatcctactaacagagaaagaagctga
aggttactggggaccaggagtatttttaaccactggcaataatcgtgctccctggtcctt
aacacagagggctgcctattgggcagggggtctcaaccctttagaaaggggggaccctct
tgctattaccggaacaatcgaccagttagtggagaacgttcagaaagctgcttgtctcca
aatgatgtatgatagaaagttgcagccacatcatgaatcacccatgatgttacctgttaa
tccggaaagattgacacctctaatcaggggacttcctgaatcgttaaaacctataggtat
acaactccaaggaaagatacaagccatgtctgagg--gagagagaacctgggcagcgttg
gagggatctgtagcccctaaccaccagtcaggatccaaagtgtggacttggggagaggtt
gcccaagaattaattaactatggaagaaaatatgggccggtggtttctacctccagtaaa
tttgagccaagaggagtaaggcttgcagtagccagccttgcctccaggcctcctagccca
agacttattggaaccaaaaaggtttcatccccagtaaaaacggggacacgatgcattgat
cataaacgcaatggacttt-ggactctgggctggacaaagggtattccacgagatttgat
gaatggattacccacagtcagattagagaaattagttaactgctggccagaacaaaagct
caaggggagctgatgccttcg--cccccccctcccaggtgagcgggaggtgggt-ggggg
ggtgaagggtggatgtttattaggaagctcacgactaaaggaaacaatctgttaattgtt
ta----tttattattagtggttattgtcaaatgtacggttgtctcttttctctcttctat
tcatta--tgtaatattcatgttaccactcctgaagaatcacggggtggtgtctatggca
a--------gttgc-attgtgtactgttgcaactcttatgtttg-------tatgattcc
atgttttatacaagatgttgtatcccctatttactttgtaaccaaacctgaaaaat-gtt
tgtaatgattgtatgaaacatttg-attccacaacccctccctcctttacccttgtgctt
gctatc-ttctctcaccaccatggatgcccagtgtccaatttttaagcaacctttgagtc
acggggtggtgtaagagactattcttttatatcattgactcaaagtttgctgaggaacaa
gtccaggcaagtcctgggcaaaggcagagaaatcttttgtcttgaggacactgatggaca
ggtcctggctaaggattgtgaaatcctctaaggagcacagatggacaaggccaggggcat
cgagagagagataagctgccgctaatggccgggaaacggtctttttatgtggacttatct
caaggaaaatggccatctcaggaggtatgcaccggactcttgctcaagcccccaggaatg
tcacgtaggcagcagaaaatggaggataaaagagggtccaataaccacaacggtgaaagc
tgatccttcaccacaaccacggcaacgggagaggcttatctctcaccacgacagacttga
ggggt---tctctgccaactgatctctcaccacaacgt----------------------
----gtagacggatctct--------acgtggagactgatct------------------
ctcac-------------------------------------------------------
------------------------------------------------------------
------------------------------------------------------------
------------------------------------------------------------
------------------------------------------------------------
------------------------------------------------------------
------------------------------------------------------------
--------------------
